# Supplementary material for: Experimental trials of species-specific bat flight responses to an ultrasonic deterrent
Source: PeerJ. 2024 Jan 3;12:e16718. doi: 10.7717/peerj.16718 (PMC10771094; doi:10.7717/peerj.16718)
Supplement: Supplemental Information 1 [file peerj-12-16718-s001.zip]

Archive with 15 entries (15 files):
- S1_Reds_COvsCom_om.csv
- S10_TABR_COvsCom_om.csv
- S11_TABR_COvsLow_om.csv
- S12_TABR_COvsHi_om.csv
- S13_PESU_COvsCom.csv
- S14_PESU_COvsLow.csv
- S15_PESU_COvsHi.csv
- S2_Reds_COvsLow_om.csv
- S3_Reds_COvsHi_om.csv
- S4_MYVE_COvsCom_om.csv
- S5_MYVE_COvsLow_om.csv
- S6_MYVE_COvsHi_om.csv
- S7_NYHU_COvsCom_om.csv
- S8_NYHU_COvsLow_om.csv
- S9_NYHU_COvsHi_om.csv
