# Supplementary material for: Experimental trials of species-specific bat flight responses to an ultrasonic deterrent
Source: PeerJ. 2024 Jan 3;12:e16718. doi: 10.7717/peerj.16718 (PMC10771094; doi:10.7717/peerj.16718)
Supplement: Supplemental Information 1 [file peerj-12-16718-s001.zip › S1_Reds_COvsCom_om.csv]

Age	BatID	CameraID	Dist	Dist_corr	Sex	Species	Treat	UADID	Season	Treatment
J	B056	D	0	1	F	Red	T00	E	Fall	Control
J	B064	D	0	1	M	Red	T00	E	Fall	Control
J	B064	D	0	1	M	Red	T00	E	Fall	Control
J	B064	D	0	1	M	Red	T00	E	Fall	Control
J	B064	D	0	1	M	Red	T00	E	Fall	Control
J	B064	D	0	1	M	Red	T00	E	Fall	Control
J	B064	D	0	1	M	Red	T00	E	Fall	Control
J	B064	D	0	1	M	Red	T00	E	Fall	Control
J	B064	D	0	1	M	Red	T00	E	Fall	Control
J	B064	D	0	1	M	Red	T00	E	Fall	Control
J	B064	D	0	1	M	Red	T00	E	Fall	Control
J	B064	D	0	1	M	Red	T00	E	Fall	Control
J	B064	D	0	1	M	Red	T00	E	Fall	Control
J	B064	D	0	1	M	Red	T00	E	Fall	Control
J	B064	D	0	1	M	Red	T00	E	Fall	Control
J	B064	D	0	1	M	Red	T00	E	Fall	Control
J	B064	D	0	1	M	Red	T00	E	Fall	Control
J	B064	D	0	1	M	Red	T00	E	Fall	Control
J	B064	D	0	1	M	Red	T00	E	Fall	Control
J	B064	D	0	1	M	Red	T00	E	Fall	Control
J	B064	D	0	1	M	Red	T00	E	Fall	Control
J	B064	D	0	1	M	Red	T00	E	Fall	Control
J	B064	D	0	1	M	Red	T00	E	Fall	Control
J	B064	D	0	1	M	Red	T00	E	Fall	Control
J	B064	D	0	1	M	Red	T00	E	Fall	Control
J	B064	D	0	1	M	Red	T00	E	Fall	Control
J	B064	D	0	1	M	Red	T00	E	Fall	Control
J	B064	D	0	1	M	Red	T00	E	Fall	Control
J	B064	D	0	1	M	Red	T00	E	Fall	Control
J	B064	D	0	1	M	Red	T00	E	Fall	Control
J	B064	D	0	1	M	Red	T00	E	Fall	Control
J	B064	D	0	1	M	Red	T00	E	Fall	Control
J	B064	D	0	1	M	Red	T00	E	Fall	Control
J	B064	D	0	1	M	Red	T00	E	Fall	Control
J	B064	D	0	1	M	Red	T00	E	Fall	Control
J	B064	D	0	1	M	Red	T00	E	Fall	Control
J	B064	D	0	1	M	Red	T00	E	Fall	Control
J	B064	D	0	1	M	Red	T00	E	Fall	Control
J	B064	D	0	1	M	Red	T00	E	Fall	Control
J	B064	D	0	1	M	Red	T00	E	Fall	Control
J	B064	D	0	1	M	Red	T00	E	Fall	Control
J	B064	D	0	1	M	Red	T00	E	Fall	Control
J	B064	D	0	1	M	Red	T00	E	Fall	Control
J	B064	D	0	1	M	Red	T00	E	Fall	Control
J	B064	D	0	1	M	Red	T00	E	Fall	Control
J	B064	D	0	1	M	Red	T00	E	Fall	Control
J	B064	D	0	1	M	Red	T00	E	Fall	Control
J	B064	D	0	1	M	Red	T00	E	Fall	Control
J	B064	D	0	1	M	Red	T00	E	Fall	Control
J	B064	D	0	1	M	Red	T00	E	Fall	Control
J	B064	D	0	1	M	Red	T00	E	Fall	Control
J	B064	D	0	1	M	Red	T00	E	Fall	Control
J	B064	D	0	1	M	Red	T00	E	Fall	Control
J	B064	D	0	1	M	Red	T00	E	Fall	Control
J	B064	D	0	1	M	Red	T00	E	Fall	Control
J	B064	D	0	1	M	Red	T00	E	Fall	Control
J	B064	D	0	1	M	Red	T00	E	Fall	Control
J	B064	D	0	1	M	Red	T00	E	Fall	Control
J	B064	D	0	1	M	Red	T00	E	Fall	Control
J	B064	D	0	1	M	Red	T00	E	Fall	Control
J	B064	D	0	1	M	Red	T00	E	Fall	Control
J	B064	D	0	1	M	Red	T00	E	Fall	Control
J	B064	D	0	1	M	Red	T00	E	Fall	Control
J	B064	D	0	1	M	Red	T00	E	Fall	Control
J	B064	D	0	1	M	Red	T00	E	Fall	Control
J	B064	D	0	1	M	Red	T00	E	Fall	Control
J	B064	D	0	1	M	Red	T00	E	Fall	Control
J	B064	D	0	1	M	Red	T00	E	Fall	Control
J	B064	D	0	1	M	Red	T00	E	Fall	Control
J	B064	D	0	1	M	Red	T00	E	Fall	Control
J	B064	D	0	1	M	Red	T00	E	Fall	Control
J	B064	D	0	1	M	Red	T00	E	Fall	Control
J	B064	D	0	1	M	Red	T00	E	Fall	Control
J	B064	D	0	1	M	Red	T00	E	Fall	Control
J	B064	D	0	1	M	Red	T00	E	Fall	Control
J	B064	D	0	1	M	Red	T00	E	Fall	Control
J	B064	D	0	1	M	Red	T00	E	Fall	Control
J	B064	D	0	1	M	Red	T00	E	Fall	Control
J	B064	D	0	1	M	Red	T00	E	Fall	Control
J	B064	D	0	1	M	Red	T00	E	Fall	Control
J	B064	D	0	1	M	Red	T00	E	Fall	Control
J	B064	D	0	1	M	Red	T00	E	Fall	Control
J	B064	D	0	1	M	Red	T00	E	Fall	Control
J	B064	D	0	1	M	Red	T00	E	Fall	Control
J	B064	D	0	1	M	Red	T00	E	Fall	Control
J	B064	D	0	1	M	Red	T00	E	Fall	Control
J	B064	D	0	1	M	Red	T00	E	Fall	Control
J	B064	D	0	1	M	Red	T00	E	Fall	Control
J	B064	D	0	1	M	Red	T00	E	Fall	Control
J	B064	D	0	1	M	Red	T00	E	Fall	Control
J	B064	D	0	1	M	Red	T00	E	Fall	Control
J	B064	D	0	1	M	Red	T00	E	Fall	Control
J	B064	D	0	1	M	Red	T00	E	Fall	Control
J	B064	D	0	1	M	Red	T00	E	Fall	Control
J	B064	D	0	1	M	Red	T00	E	Fall	Control
J	B068	D	0	1	M	Red	T00	E	Fall	Control
J	B068	D	0	1	M	Red	T00	E	Fall	Control
J	B068	D	0	1	M	Red	T00	E	Fall	Control
J	B068	D	0	1	M	Red	T00	E	Fall	Control
J	B068	D	0	1	M	Red	T00	E	Fall	Control
J	B068	D	0	1	M	Red	T00	E	Fall	Control
J	B068	D	0	1	M	Red	T00	E	Fall	Control
J	B068	D	0	1	M	Red	T00	E	Fall	Control
J	B068	D	0	1	M	Red	T00	E	Fall	Control
J	B068	D	0	1	M	Red	T00	E	Fall	Control
J	B068	D	0	1	M	Red	T00	E	Fall	Control
J	B068	D	0	1	M	Red	T00	E	Fall	Control
J	B068	D	0	1	M	Red	T00	E	Fall	Control
J	B068	D	0	1	M	Red	T00	E	Fall	Control
J	B068	D	0	1	M	Red	T00	E	Fall	Control
J	B068	D	0	1	M	Red	T00	E	Fall	Control
A	B098	D	0	1	F	Red	T00	E	Fall	Control
A	B098	D	0	1	F	Red	T00	E	Fall	Control
A	B098	D	0	1	F	Red	T00	E	Fall	Control
A	B098	D	0	1	F	Red	T00	E	Fall	Control
A	B098	D	0	1	F	Red	T00	E	Fall	Control
A	B098	D	0	1	F	Red	T00	E	Fall	Control
A	B099	D	0	1	F	Red	T00	E	Fall	Control
A	B099	D	0	1	F	Red	T00	E	Fall	Control
A	B099	D	0	1	F	Red	T00	E	Fall	Control
A	B099	D	0	1	F	Red	T00	E	Fall	Control
A	B099	D	0	1	F	Red	T00	E	Fall	Control
A	B099	D	0	1	F	Red	T00	E	Fall	Control
A	B099	D	0	1	F	Red	T00	E	Fall	Control
A	B099	D	0	1	F	Red	T00	E	Fall	Control
A	B099	D	0	1	F	Red	T00	E	Fall	Control
A	B099	D	0	1	F	Red	T00	E	Fall	Control
A	B099	D	0	1	F	Red	T00	E	Fall	Control
A	B099	D	0	1	F	Red	T00	E	Fall	Control
A	B099	D	0	1	F	Red	T00	E	Fall	Control
A	B099	D	0	1	F	Red	T00	E	Fall	Control
A	B099	D	0	1	F	Red	T00	E	Fall	Control
A	B099	D	0	1	F	Red	T00	E	Fall	Control
A	B099	D	0	1	F	Red	T00	E	Fall	Control
A	B099	D	0	1	F	Red	T00	E	Fall	Control
A	B099	D	0	1	F	Red	T00	E	Fall	Control
A	B099	D	0	1	F	Red	T00	E	Fall	Control
A	B099	D	0	1	F	Red	T00	E	Fall	Control
A	B099	D	0	1	F	Red	T00	E	Fall	Control
A	B099	D	0	1	F	Red	T00	E	Fall	Control
A	B099	D	0	1	F	Red	T00	E	Fall	Control
A	B099	D	0	1	F	Red	T00	E	Fall	Control
A	B099	D	0	1	F	Red	T00	E	Fall	Control
A	B099	D	0	1	F	Red	T00	E	Fall	Control
A	B099	D	0	1	F	Red	T00	E	Fall	Control
A	B099	D	0	1	F	Red	T00	E	Fall	Control
A	B099	D	0	1	F	Red	T00	E	Fall	Control
A	B099	D	0	1	F	Red	T00	E	Fall	Control
A	B099	D	0	1	F	Red	T00	E	Fall	Control
A	B099	D	0	1	F	Red	T00	E	Fall	Control
A	B099	D	0	1	F	Red	T00	E	Fall	Control
A	B099	D	0	1	F	Red	T00	E	Fall	Control
A	B099	D	0	1	F	Red	T00	E	Fall	Control
A	B099	D	0	1	F	Red	T00	E	Fall	Control
A	B099	D	0	1	F	Red	T00	E	Fall	Control
A	B099	D	0	1	F	Red	T00	E	Fall	Control
A	B099	D	0	1	F	Red	T00	E	Fall	Control
A	B099	D	0	1	F	Red	T00	E	Fall	Control
A	B099	D	0	1	F	Red	T00	E	Fall	Control
A	B099	D	0	1	F	Red	T00	E	Fall	Control
A	B099	D	0	1	F	Red	T00	E	Fall	Control
A	B099	D	0	1	F	Red	T00	E	Fall	Control
A	B099	D	0	1	F	Red	T00	E	Fall	Control
A	B099	D	0	1	F	Red	T00	E	Fall	Control
A	B099	D	0	1	F	Red	T00	E	Fall	Control
A	B099	D	0	1	F	Red	T00	E	Fall	Control
A	B099	D	0	1	F	Red	T00	E	Fall	Control
A	B099	D	0	1	F	Red	T00	E	Fall	Control
A	B099	D	0	1	F	Red	T00	E	Fall	Control
A	B099	D	0	1	F	Red	T00	E	Fall	Control
A	B099	D	0	1	F	Red	T00	E	Fall	Control
A	B099	D	0	1	F	Red	T00	E	Fall	Control
A	B099	D	0	1	F	Red	T00	E	Fall	Control
A	B099	D	0	1	F	Red	T00	E	Fall	Control
A	B099	D	0	1	F	Red	T00	E	Fall	Control
A	B099	D	0	1	F	Red	T00	E	Fall	Control
A	B099	D	0	1	F	Red	T00	E	Fall	Control
J	B100	D	0	1	F	Red	T00	E	Fall	Control
J	B100	D	0	1	F	Red	T00	E	Fall	Control
J	B100	D	0	1	F	Red	T00	E	Fall	Control
J	B100	D	0	1	F	Red	T00	E	Fall	Control
J	B100	D	0	1	F	Red	T00	E	Fall	Control
J	B100	D	0	1	F	Red	T00	E	Fall	Control
J	B100	D	0	1	F	Red	T00	E	Fall	Control
J	B100	D	0	1	F	Red	T00	E	Fall	Control
J	B100	D	0	1	F	Red	T00	E	Fall	Control
J	B100	D	0	1	F	Red	T00	E	Fall	Control
J	B100	D	0	1	F	Red	T00	E	Fall	Control
J	B100	D	0	1	F	Red	T00	E	Fall	Control
J	B100	D	0	1	F	Red	T00	E	Fall	Control
J	B100	D	0	1	F	Red	T00	E	Fall	Control
J	B100	D	0	1	F	Red	T00	E	Fall	Control
J	B100	D	0	1	F	Red	T00	E	Fall	Control
J	B100	D	0	1	F	Red	T00	E	Fall	Control
J	B100	D	0	1	F	Red	T00	E	Fall	Control
J	B100	D	0	1	F	Red	T00	E	Fall	Control
J	B100	D	0	1	F	Red	T00	E	Fall	Control
J	B100	D	0	1	F	Red	T00	E	Fall	Control
J	B100	D	0	1	F	Red	T00	E	Fall	Control
J	B100	D	0	1	F	Red	T00	E	Fall	Control
J	B100	D	0	1	F	Red	T00	E	Fall	Control
J	B100	D	0	1	F	Red	T00	E	Fall	Control
J	B100	D	0	1	F	Red	T00	E	Fall	Control
J	B100	D	0	1	F	Red	T00	E	Fall	Control
J	B100	D	0	1	F	Red	T00	E	Fall	Control
J	B100	D	0	1	F	Red	T00	E	Fall	Control
J	B100	D	0	1	F	Red	T00	E	Fall	Control
J	B100	D	0	1	F	Red	T00	E	Fall	Control
J	B100	D	0	1	F	Red	T00	E	Fall	Control
J	B100	D	0	1	F	Red	T00	E	Fall	Control
J	B100	D	0	1	F	Red	T00	E	Fall	Control
J	B100	D	0	1	F	Red	T00	E	Fall	Control
J	B100	D	0	1	F	Red	T00	E	Fall	Control
J	B100	D	0	1	F	Red	T00	E	Fall	Control
J	B100	D	0	1	F	Red	T00	E	Fall	Control
J	B100	D	0	1	F	Red	T00	E	Fall	Control
J	B100	D	0	1	F	Red	T00	E	Fall	Control
J	B100	D	0	1	F	Red	T00	E	Fall	Control
J	B100	D	0	1	F	Red	T00	E	Fall	Control
J	B100	D	0	1	F	Red	T00	E	Fall	Control
J	B100	D	0	1	F	Red	T00	E	Fall	Control
J	B100	D	0	1	F	Red	T00	E	Fall	Control
J	B100	D	0	1	F	Red	T00	E	Fall	Control
J	B100	D	0	1	F	Red	T00	E	Fall	Control
J	B100	D	0	1	F	Red	T00	E	Fall	Control
J	B100	D	0	1	F	Red	T00	E	Fall	Control
J	B100	D	0	1	F	Red	T00	E	Fall	Control
J	B100	D	0	1	F	Red	T00	E	Fall	Control
J	B100	D	0	1	F	Red	T00	E	Fall	Control
J	B100	D	0	1	F	Red	T00	E	Fall	Control
J	B100	D	0	1	F	Red	T00	E	Fall	Control
J	B100	D	0	1	F	Red	T00	E	Fall	Control
J	B100	D	0	1	F	Red	T00	E	Fall	Control
J	B100	D	0	1	F	Red	T00	E	Fall	Control
J	B100	D	0	1	F	Red	T00	E	Fall	Control
J	B100	D	0	1	F	Red	T00	E	Fall	Control
J	B100	D	0	1	F	Red	T00	E	Fall	Control
J	B100	D	0	1	F	Red	T00	E	Fall	Control
J	B100	D	0	1	F	Red	T00	E	Fall	Control
J	B100	D	0	1	F	Red	T00	E	Fall	Control
J	B100	D	0	1	F	Red	T00	E	Fall	Control
J	B100	D	0	1	F	Red	T00	E	Fall	Control
J	B100	D	0	1	F	Red	T00	E	Fall	Control
J	B100	D	0	1	F	Red	T00	E	Fall	Control
J	B100	D	0	1	F	Red	T00	E	Fall	Control
J	B100	D	0	1	F	Red	T00	E	Fall	Control
J	B100	D	0	1	F	Red	T00	E	Fall	Control
J	B100	D	0	1	F	Red	T00	E	Fall	Control
J	B100	D	0	1	F	Red	T00	E	Fall	Control
J	B100	D	0	1	F	Red	T00	E	Fall	Control
J	B100	D	0	1	F	Red	T00	E	Fall	Control
J	B100	D	0	1	F	Red	T00	E	Fall	Control
J	B100	D	0	1	F	Red	T00	E	Fall	Control
J	B100	D	0	1	F	Red	T00	E	Fall	Control
J	B100	D	0	1	F	Red	T00	E	Fall	Control
J	B100	D	0	1	F	Red	T00	E	Fall	Control
J	B100	D	0	1	F	Red	T00	E	Fall	Control
J	B100	D	0	1	F	Red	T00	E	Fall	Control
J	B100	D	0	1	F	Red	T00	E	Fall	Control
J	B100	D	0	1	F	Red	T00	E	Fall	Control
J	B100	D	0	1	F	Red	T00	E	Fall	Control
J	B100	D	0	1	F	Red	T00	E	Fall	Control
J	B100	D	0	1	F	Red	T00	E	Fall	Control
J	B100	D	0	1	F	Red	T00	E	Fall	Control
J	B100	D	0	1	F	Red	T00	E	Fall	Control
J	B100	D	0	1	F	Red	T00	E	Fall	Control
J	B100	D	0	1	F	Red	T00	E	Fall	Control
J	B100	D	0	1	F	Red	T00	E	Fall	Control
J	B100	D	0	1	F	Red	T00	E	Fall	Control
J	B100	D	0	1	F	Red	T00	E	Fall	Control
J	B100	D	0	1	F	Red	T00	E	Fall	Control
J	B100	D	0	1	F	Red	T00	E	Fall	Control
J	B100	D	0	1	F	Red	T00	E	Fall	Control
J	B100	D	0	1	F	Red	T00	E	Fall	Control
J	B100	D	0	1	F	Red	T00	E	Fall	Control
J	B100	D	0	1	F	Red	T00	E	Fall	Control
J	B100	D	0	1	F	Red	T00	E	Fall	Control
J	B100	D	0	1	F	Red	T00	E	Fall	Control
J	B100	D	0	1	F	Red	T00	E	Fall	Control
J	B100	D	0	1	F	Red	T00	E	Fall	Control
J	B100	D	0	1	F	Red	T00	E	Fall	Control
J	B100	D	0	1	F	Red	T00	E	Fall	Control
J	B100	D	0	1	F	Red	T00	E	Fall	Control
J	B100	D	0	1	F	Red	T00	E	Fall	Control
J	B100	D	0	1	F	Red	T00	E	Fall	Control
J	B100	D	0	1	F	Red	T00	E	Fall	Control
J	B100	D	0	1	F	Red	T00	E	Fall	Control
J	B100	D	0	1	F	Red	T00	E	Fall	Control
J	B100	D	0	1	F	Red	T00	E	Fall	Control
J	B100	D	0	1	F	Red	T00	E	Fall	Control
J	B100	D	0	1	F	Red	T00	E	Fall	Control
J	B100	D	0	1	F	Red	T00	E	Fall	Control
J	B100	D	0	1	F	Red	T00	E	Fall	Control
J	B100	D	0	1	F	Red	T00	E	Fall	Control
J	B100	D	0	1	F	Red	T00	E	Fall	Control
J	B100	D	0	1	F	Red	T00	E	Fall	Control
J	B100	D	0	1	F	Red	T00	E	Fall	Control
J	B100	D	0	1	F	Red	T00	E	Fall	Control
J	B100	D	0	1	F	Red	T00	E	Fall	Control
J	B100	D	0	1	F	Red	T00	E	Fall	Control
J	B100	D	0	1	F	Red	T00	E	Fall	Control
J	B100	D	0	1	F	Red	T00	E	Fall	Control
J	B100	D	0	1	F	Red	T00	E	Fall	Control
J	B100	D	0	1	F	Red	T00	E	Fall	Control
J	B100	D	0	1	F	Red	T00	E	Fall	Control
J	B100	D	0	1	F	Red	T00	E	Fall	Control
J	B100	D	0	1	F	Red	T00	E	Fall	Control
J	B100	D	0	1	F	Red	T00	E	Fall	Control
J	B100	D	0	1	F	Red	T00	E	Fall	Control
J	B100	D	0	1	F	Red	T00	E	Fall	Control
J	B100	D	0	1	F	Red	T00	E	Fall	Control
J	B100	D	0	1	F	Red	T00	E	Fall	Control
J	B100	D	0	1	F	Red	T00	E	Fall	Control
J	B100	D	0	1	F	Red	T00	E	Fall	Control
J	B100	D	0	1	F	Red	T00	E	Fall	Control
J	B100	D	0	1	F	Red	T00	E	Fall	Control
J	B100	D	0	1	F	Red	T00	E	Fall	Control
J	B100	D	0	1	F	Red	T00	E	Fall	Control
J	B100	D	0	1	F	Red	T00	E	Fall	Control
J	B100	D	0	1	F	Red	T00	E	Fall	Control
J	B100	D	0	1	F	Red	T00	E	Fall	Control
J	B100	D	0	1	F	Red	T00	E	Fall	Control
J	B100	D	0	1	F	Red	T00	E	Fall	Control
J	B100	D	0	1	F	Red	T00	E	Fall	Control
J	B100	D	0	1	F	Red	T00	E	Fall	Control
J	B100	D	0	1	F	Red	T00	E	Fall	Control
J	B100	D	0	1	F	Red	T00	E	Fall	Control
J	B100	D	0	1	F	Red	T00	E	Fall	Control
J	B100	D	0	1	F	Red	T00	E	Fall	Control
J	B100	D	0	1	F	Red	T00	E	Fall	Control
J	B100	D	0	1	F	Red	T00	E	Fall	Control
J	B100	D	0	1	F	Red	T00	E	Fall	Control
J	B100	D	0	1	F	Red	T00	E	Fall	Control
J	B100	D	0	1	F	Red	T00	E	Fall	Control
J	B101	D	0	1	F	Red	T00	E	Fall	Control
J	B101	D	0	1	F	Red	T00	E	Fall	Control
J	B124	D	0	1	F	Red	T00	E	Fall	Control
J	B124	D	0	1	F	Red	T00	E	Fall	Control
J	B124	D	0	1	F	Red	T00	E	Fall	Control
J	B124	D	0	1	F	Red	T00	E	Fall	Control
J	B124	D	0	1	F	Red	T00	E	Fall	Control
J	B124	D	0	1	F	Red	T00	E	Fall	Control
J	B124	D	0	1	F	Red	T00	E	Fall	Control
J	B124	D	0	1	F	Red	T00	E	Fall	Control
J	B124	D	0	1	F	Red	T00	E	Fall	Control
J	B124	D	0	1	F	Red	T00	E	Fall	Control
J	B131	D	0	1	M	Red	T00	E	Fall	Control
J	B131	D	0	1	M	Red	T00	E	Fall	Control
J	B131	D	0	1	M	Red	T00	E	Fall	Control
J	B131	D	0	1	M	Red	T00	E	Fall	Control
J	B131	D	0	1	M	Red	T00	E	Fall	Control
J	B131	D	0	1	M	Red	T00	E	Fall	Control
J	B131	D	0	1	M	Red	T00	E	Fall	Control
J	B147	D	0	1	F	Red	T00	E	Fall	Control
J	B147	D	0	1	F	Red	T00	E	Fall	Control
J	B147	D	0	1	F	Red	T00	E	Fall	Control
J	B147	D	0	1	F	Red	T00	E	Fall	Control
J	B147	D	0	1	F	Red	T00	E	Fall	Control
J	B147	D	0	1	F	Red	T00	E	Fall	Control
J	B147	D	0	1	F	Red	T00	E	Fall	Control
J	B147	D	0	1	F	Red	T00	E	Fall	Control
J	B147	D	0	1	F	Red	T00	E	Fall	Control
J	B147	D	0	1	F	Red	T00	E	Fall	Control
J	B147	D	0	1	F	Red	T00	E	Fall	Control
J	B147	D	0	1	F	Red	T00	E	Fall	Control
J	B147	D	0	1	F	Red	T00	E	Fall	Control
J	B147	D	0	1	F	Red	T00	E	Fall	Control
J	B147	D	0	1	F	Red	T00	E	Fall	Control
J	B147	D	0	1	F	Red	T00	E	Fall	Control
J	B147	D	0	1	F	Red	T00	E	Fall	Control
J	B147	D	0	1	F	Red	T00	E	Fall	Control
J	B147	D	0	1	F	Red	T00	E	Fall	Control
J	B147	D	0	1	F	Red	T00	E	Fall	Control
J	B147	D	0	1	F	Red	T00	E	Fall	Control
J	B147	D	0	1	F	Red	T00	E	Fall	Control
J	B147	D	0	1	F	Red	T00	E	Fall	Control
J	B147	D	0	1	F	Red	T00	E	Fall	Control
J	B147	D	0	1	F	Red	T00	E	Fall	Control
J	B147	D	0	1	F	Red	T00	E	Fall	Control
J	B147	D	0	1	F	Red	T00	E	Fall	Control
J	B147	D	0	1	F	Red	T00	E	Fall	Control
J	B147	D	0	1	F	Red	T00	E	Fall	Control
J	B147	D	0	1	F	Red	T00	E	Fall	Control
J	B147	D	0	1	F	Red	T00	E	Fall	Control
J	B147	D	0	1	F	Red	T00	E	Fall	Control
J	B147	D	0	1	F	Red	T00	E	Fall	Control
J	B147	D	0	1	F	Red	T00	E	Fall	Control
J	B147	D	0	1	F	Red	T00	E	Fall	Control
J	B147	D	0	1	F	Red	T00	E	Fall	Control
J	B147	D	0	1	F	Red	T00	E	Fall	Control
J	B147	D	0	1	F	Red	T00	E	Fall	Control
J	B147	D	0	1	F	Red	T00	E	Fall	Control
J	B147	D	0	1	F	Red	T00	E	Fall	Control
J	B147	D	0	1	F	Red	T00	E	Fall	Control
J	B147	D	0	1	F	Red	T00	E	Fall	Control
J	B147	D	0	1	F	Red	T00	E	Fall	Control
J	B147	D	0	1	F	Red	T00	E	Fall	Control
J	B147	D	0	1	F	Red	T00	E	Fall	Control
J	B147	D	0	1	F	Red	T00	E	Fall	Control
J	B147	D	0	1	F	Red	T00	E	Fall	Control
J	B147	D	0	1	F	Red	T00	E	Fall	Control
J	B161	D	0	1	M	Red	T00	E	Fall	Control
J	B161	D	0	1	M	Red	T00	E	Fall	Control
J	B161	D	0	1	M	Red	T00	E	Fall	Control
J	B161	D	0	1	M	Red	T00	E	Fall	Control
J	B161	D	0	1	M	Red	T00	E	Fall	Control
J	B161	D	0	1	M	Red	T00	E	Fall	Control
J	B161	D	0	1	M	Red	T00	E	Fall	Control
J	B161	D	0	1	M	Red	T00	E	Fall	Control
J	B161	D	0	1	M	Red	T00	E	Fall	Control
J	B163	D	0	1	M	Red	T00	E	Fall	Control
J	B163	D	0	1	M	Red	T00	E	Fall	Control
J	B163	D	0	1	M	Red	T00	E	Fall	Control
J	B163	D	0	1	M	Red	T00	E	Fall	Control
J	B163	D	0	1	M	Red	T00	E	Fall	Control
J	B163	D	0	1	M	Red	T00	E	Fall	Control
J	B163	D	0	1	M	Red	T00	E	Fall	Control
J	B163	D	0	1	M	Red	T00	E	Fall	Control
J	B163	D	0	1	M	Red	T00	E	Fall	Control
J	B163	D	0	1	M	Red	T00	E	Fall	Control
J	B163	D	0	1	M	Red	T00	E	Fall	Control
J	B163	D	0	1	M	Red	T00	E	Fall	Control
J	B163	D	0	1	M	Red	T00	E	Fall	Control
J	B169	D	0	1	M	Red	T00	E	Fall	Control
J	B169	D	0	1	M	Red	T00	E	Fall	Control
J	B169	D	0	1	M	Red	T00	E	Fall	Control
J	B169	D	0	1	M	Red	T00	E	Fall	Control
J	B169	D	0	1	M	Red	T00	E	Fall	Control
J	B169	D	0	1	M	Red	T00	E	Fall	Control
J	B169	D	0	1	M	Red	T00	E	Fall	Control
J	B169	D	0	1	M	Red	T00	E	Fall	Control
J	B169	D	0	1	M	Red	T00	E	Fall	Control
J	B169	D	0	1	M	Red	T00	E	Fall	Control
J	B169	D	0	1	M	Red	T00	E	Fall	Control
J	B169	D	0	1	M	Red	T00	E	Fall	Control
J	B169	D	0	1	M	Red	T00	E	Fall	Control
J	B169	D	0	1	M	Red	T00	E	Fall	Control
J	B169	D	0	1	M	Red	T00	E	Fall	Control
J	B169	D	0	1	M	Red	T00	E	Fall	Control
J	B169	D	0	1	M	Red	T00	E	Fall	Control
J	B169	D	0	1	M	Red	T00	E	Fall	Control
J	B169	D	0	1	M	Red	T00	E	Fall	Control
J	B169	D	0	1	M	Red	T00	E	Fall	Control
J	B169	D	0	1	M	Red	T00	E	Fall	Control
J	B169	D	0	1	M	Red	T00	E	Fall	Control
J	B169	D	0	1	M	Red	T00	E	Fall	Control
J	B169	D	0	1	M	Red	T00	E	Fall	Control
J	B169	D	0	1	M	Red	T00	E	Fall	Control
J	B169	D	0	1	M	Red	T00	E	Fall	Control
J	B169	D	0	1	M	Red	T00	E	Fall	Control
J	B169	D	0	1	M	Red	T00	E	Fall	Control
J	B169	D	0	1	M	Red	T00	E	Fall	Control
J	B169	D	0	1	M	Red	T00	E	Fall	Control
J	B169	D	0	1	M	Red	T00	E	Fall	Control
J	B169	D	0	1	M	Red	T00	E	Fall	Control
J	B169	D	0	1	M	Red	T00	E	Fall	Control
J	B169	D	0	1	M	Red	T00	E	Fall	Control
J	B169	D	0	1	M	Red	T00	E	Fall	Control
J	B169	D	0	1	M	Red	T00	E	Fall	Control
J	B169	D	0	1	M	Red	T00	E	Fall	Control
J	B169	D	0	1	M	Red	T00	E	Fall	Control
J	B169	D	0	1	M	Red	T00	E	Fall	Control
J	B169	D	0	1	M	Red	T00	E	Fall	Control
J	B169	D	0	1	M	Red	T00	E	Fall	Control
J	B169	D	0	1	M	Red	T00	E	Fall	Control
J	B169	D	0	1	M	Red	T00	E	Fall	Control
J	B169	D	0	1	M	Red	T00	E	Fall	Control
J	B169	D	0	1	M	Red	T00	E	Fall	Control
J	B169	D	0	1	M	Red	T00	E	Fall	Control
J	B169	D	0	1	M	Red	T00	E	Fall	Control
J	B187	D	0	1	M	Red	T00	E	Fall	Control
J	B187	D	0	1	M	Red	T00	E	Fall	Control
J	B187	D	0	1	M	Red	T00	E	Fall	Control
J	B187	D	0	1	M	Red	T00	E	Fall	Control
J	B187	D	0	1	M	Red	T00	E	Fall	Control
J	B187	D	0	1	M	Red	T00	E	Fall	Control
J	B187	D	0	1	M	Red	T00	E	Fall	Control
J	B187	D	0	1	M	Red	T00	E	Fall	Control
J	B187	D	0	1	M	Red	T00	E	Fall	Control
J	B187	D	0	1	M	Red	T00	E	Fall	Control
J	B187	D	0	1	M	Red	T00	E	Fall	Control
J	B187	D	0	1	M	Red	T00	E	Fall	Control
J	B187	D	0	1	M	Red	T00	E	Fall	Control
J	B187	D	0	1	M	Red	T00	E	Fall	Control
J	B187	D	0	1	M	Red	T00	E	Fall	Control
J	B187	D	0	1	M	Red	T00	E	Fall	Control
J	B187	D	0	1	M	Red	T00	E	Fall	Control
J	B187	D	0	1	M	Red	T00	E	Fall	Control
J	B187	D	0	1	M	Red	T00	E	Fall	Control
J	B187	D	0	1	M	Red	T00	E	Fall	Control
J	B187	D	0	1	M	Red	T00	E	Fall	Control
J	B187	D	0	1	M	Red	T00	E	Fall	Control
J	B187	D	0	1	M	Red	T00	E	Fall	Control
J	B234	D	0	1	M	Red	T00	E	Fall	Control
J	B234	D	0	1	M	Red	T00	E	Fall	Control
J	B234	D	0	1	M	Red	T00	E	Fall	Control
J	B234	D	0	1	M	Red	T00	E	Fall	Control
J	B234	D	0	1	M	Red	T00	E	Fall	Control
J	B234	D	0	1	M	Red	T00	E	Fall	Control
J	B234	D	0	1	M	Red	T00	E	Fall	Control
J	B234	D	0	1	M	Red	T00	E	Fall	Control
J	B234	D	0	1	M	Red	T00	E	Fall	Control
J	B234	D	0	1	M	Red	T00	E	Fall	Control
J	B234	D	0	1	M	Red	T00	E	Fall	Control
J	B234	D	0	1	M	Red	T00	E	Fall	Control
J	B234	D	0	1	M	Red	T00	E	Fall	Control
J	B234	D	0	1	M	Red	T00	E	Fall	Control
J	B234	D	0	1	M	Red	T00	E	Fall	Control
J	B234	D	0	1	M	Red	T00	E	Fall	Control
J	B234	D	0	1	M	Red	T00	E	Fall	Control
J	B234	D	0	1	M	Red	T00	E	Fall	Control
J	B234	D	0	1	M	Red	T00	E	Fall	Control
A	B235	D	0	1	F	Red	T00	E	Fall	Control
A	B235	D	0	1	F	Red	T00	E	Fall	Control
A	B235	D	0	1	F	Red	T00	E	Fall	Control
A	B235	D	0	1	F	Red	T00	E	Fall	Control
A	B235	D	0	1	F	Red	T00	E	Fall	Control
A	B235	D	0	1	F	Red	T00	E	Fall	Control
A	B235	D	0	1	F	Red	T00	E	Fall	Control
A	B235	D	0	1	F	Red	T00	E	Fall	Control
A	B235	D	0	1	F	Red	T00	E	Fall	Control
A	B235	D	0	1	F	Red	T00	E	Fall	Control
A	B235	D	0	1	F	Red	T00	E	Fall	Control
A	B235	D	0	1	F	Red	T00	E	Fall	Control
A	B235	D	0	1	F	Red	T00	E	Fall	Control
A	B235	D	0	1	F	Red	T00	E	Fall	Control
A	B235	D	0	1	F	Red	T00	E	Fall	Control
A	B235	D	0	1	F	Red	T00	E	Fall	Control
A	B235	D	0	1	F	Red	T00	E	Fall	Control
A	B235	D	0	1	F	Red	T00	E	Fall	Control
A	B235	D	0	1	F	Red	T00	E	Fall	Control
A	B235	D	0	1	F	Red	T00	E	Fall	Control
A	B235	D	0	1	F	Red	T00	E	Fall	Control
A	B235	D	0	1	F	Red	T00	E	Fall	Control
A	B235	D	0	1	F	Red	T00	E	Fall	Control
A	B235	D	0	1	F	Red	T00	E	Fall	Control
A	B235	D	0	1	F	Red	T00	E	Fall	Control
A	B235	D	0	1	F	Red	T00	E	Fall	Control
A	B235	D	0	1	F	Red	T00	E	Fall	Control
A	B235	D	0	1	F	Red	T00	E	Fall	Control
J	B236	D	0	1	M	Red	T00	E	Fall	Control
J	B236	D	0	1	M	Red	T00	E	Fall	Control
J	B236	D	0	1	M	Red	T00	E	Fall	Control
J	B236	D	0	1	M	Red	T00	E	Fall	Control
J	B236	D	0	1	M	Red	T00	E	Fall	Control
J	B236	D	0	1	M	Red	T00	E	Fall	Control
J	B247	D	0	1	M	Red	T00	E	Fall	Control
J	B247	D	0	1	M	Red	T00	E	Fall	Control
A	B318	D	0	1	M	Red	T00	E	Spring	Control
A	B318	D	0	1	M	Red	T00	E	Spring	Control
A	B318	D	0	1	M	Red	T00	E	Spring	Control
A	B318	D	0	1	M	Red	T00	E	Spring	Control
A	B318	D	0	1	M	Red	T00	E	Spring	Control
A	B318	D	0	1	M	Red	T00	E	Spring	Control
A	B318	D	0	1	M	Red	T00	E	Spring	Control
A	B318	D	0	1	M	Red	T00	E	Spring	Control
A	B318	D	0	1	M	Red	T00	E	Spring	Control
A	B318	D	0	1	M	Red	T00	E	Spring	Control
A	B318	D	0	1	M	Red	T00	E	Spring	Control
A	B318	D	0	1	M	Red	T00	E	Spring	Control
A	B318	D	0	1	M	Red	T00	E	Spring	Control
A	B318	D	0	1	M	Red	T00	E	Spring	Control
A	B318	D	0	1	M	Red	T00	E	Spring	Control
A	B318	D	0	1	M	Red	T00	E	Spring	Control
A	B318	D	0	1	M	Red	T00	E	Spring	Control
A	B318	D	0	1	M	Red	T00	E	Spring	Control
A	B318	D	0	1	M	Red	T00	E	Spring	Control
A	B318	D	0	1	M	Red	T00	E	Spring	Control
A	B318	D	0	1	M	Red	T00	E	Spring	Control
A	B318	D	0	1	M	Red	T00	E	Spring	Control
A	B318	D	0	1	M	Red	T00	E	Spring	Control
A	B318	D	0	1	M	Red	T00	E	Spring	Control
A	B318	D	0	1	M	Red	T00	E	Spring	Control
A	B318	D	0	1	M	Red	T00	E	Spring	Control
A	B318	D	0	1	M	Red	T00	E	Spring	Control
A	B318	D	0	1	M	Red	T00	E	Spring	Control
A	B318	D	0	1	M	Red	T00	E	Spring	Control
A	B318	D	0	1	M	Red	T00	E	Spring	Control
A	B318	D	0	1	M	Red	T00	E	Spring	Control
A	B318	D	0	1	M	Red	T00	E	Spring	Control
A	B318	D	0	1	M	Red	T00	E	Spring	Control
A	B318	D	0	1	M	Red	T00	E	Spring	Control
A	B318	D	0	1	M	Red	T00	E	Spring	Control
A	B318	D	0	1	M	Red	T00	E	Spring	Control
A	B318	D	0	1	M	Red	T00	E	Spring	Control
A	B318	D	0	1	M	Red	T00	E	Spring	Control
A	B318	D	0	1	M	Red	T00	E	Spring	Control
A	B318	D	0	1	M	Red	T00	E	Spring	Control
A	B318	D	0	1	M	Red	T00	E	Spring	Control
A	B318	D	0	1	M	Red	T00	E	Spring	Control
A	B318	D	0	1	M	Red	T00	E	Spring	Control
A	B318	D	0	1	M	Red	T00	E	Spring	Control
A	B318	D	0	1	M	Red	T00	E	Spring	Control
A	B318	D	0	1	M	Red	T00	E	Spring	Control
A	B318	D	0	1	M	Red	T00	E	Spring	Control
A	B318	D	0	1	M	Red	T00	E	Spring	Control
A	B318	D	0	1	M	Red	T00	E	Spring	Control
A	B318	D	0	1	M	Red	T00	E	Spring	Control
A	B318	D	0	1	M	Red	T00	E	Spring	Control
A	B318	D	0	1	M	Red	T00	E	Spring	Control
A	B318	D	0	1	M	Red	T00	E	Spring	Control
A	B318	D	0	1	M	Red	T00	E	Spring	Control
A	B318	D	0	1	M	Red	T00	E	Spring	Control
A	B318	D	0	1	M	Red	T00	E	Spring	Control
A	B318	D	0	1	M	Red	T00	E	Spring	Control
A	B318	D	0	1	M	Red	T00	E	Spring	Control
A	B318	D	0	1	M	Red	T00	E	Spring	Control
A	B318	D	0	1	M	Red	T00	E	Spring	Control
A	B318	D	0	1	M	Red	T00	E	Spring	Control
A	B318	D	0	1	M	Red	T00	E	Spring	Control
A	B318	D	0	1	M	Red	T00	E	Spring	Control
A	B318	D	0	1	M	Red	T00	E	Spring	Control
A	B318	D	0	1	M	Red	T00	E	Spring	Control
A	B318	D	0	1	M	Red	T00	E	Spring	Control
A	B318	D	0	1	M	Red	T00	E	Spring	Control
A	B318	D	0	1	M	Red	T00	E	Spring	Control
A	B318	D	0	1	M	Red	T00	E	Spring	Control
A	B318	D	0	1	M	Red	T00	E	Spring	Control
A	B318	D	0	1	M	Red	T00	E	Spring	Control
A	B318	D	0	1	M	Red	T00	E	Spring	Control
A	B318	D	0	1	M	Red	T00	E	Spring	Control
A	B318	D	0	1	M	Red	T00	E	Spring	Control
A	B318	D	0	1	M	Red	T00	E	Spring	Control
A	B318	D	0	1	M	Red	T00	E	Spring	Control
A	B318	D	0	1	M	Red	T00	E	Spring	Control
A	B318	D	0	1	M	Red	T00	E	Spring	Control
A	B318	D	0	1	M	Red	T00	E	Spring	Control
A	B318	D	0	1	M	Red	T00	E	Spring	Control
A	B318	D	0	1	M	Red	T00	E	Spring	Control
A	B318	D	0	1	M	Red	T00	E	Spring	Control
A	B318	D	0	1	M	Red	T00	E	Spring	Control
A	B318	D	0	1	M	Red	T00	E	Spring	Control
A	B318	D	0	1	M	Red	T00	E	Spring	Control
A	B318	D	0	1	M	Red	T00	E	Spring	Control
A	B318	D	0	1	M	Red	T00	E	Spring	Control
A	B318	D	0	1	M	Red	T00	E	Spring	Control
A	B318	D	0	1	M	Red	T00	E	Spring	Control
A	B318	D	0	1	M	Red	T00	E	Spring	Control
A	B318	D	0	1	M	Red	T00	E	Spring	Control
A	B318	D	0	1	M	Red	T00	E	Spring	Control
A	B318	D	0	1	M	Red	T00	E	Spring	Control
A	B318	D	0	1	M	Red	T00	E	Spring	Control
A	B318	D	0	1	M	Red	T00	E	Spring	Control
A	B318	D	0	1	M	Red	T00	E	Spring	Control
A	B318	D	0	1	M	Red	T00	E	Spring	Control
A	B318	D	0	1	M	Red	T00	E	Spring	Control
A	B318	D	0	1	M	Red	T00	E	Spring	Control
A	B318	D	0	1	M	Red	T00	E	Spring	Control
A	B318	D	0	1	M	Red	T00	E	Spring	Control
A	B318	D	0	1	M	Red	T00	E	Spring	Control
A	B318	D	0	1	M	Red	T00	E	Spring	Control
A	B318	D	0	1	M	Red	T00	E	Spring	Control
A	B318	D	0	1	M	Red	T00	E	Spring	Control
A	B318	D	0	1	M	Red	T00	E	Spring	Control
A	B318	D	0	1	M	Red	T00	E	Spring	Control
A	B318	D	0	1	M	Red	T00	E	Spring	Control
A	B318	D	0	1	M	Red	T00	E	Spring	Control
A	B318	D	0	1	M	Red	T00	E	Spring	Control
A	B318	D	0	1	M	Red	T00	E	Spring	Control
A	B318	D	0	1	M	Red	T00	E	Spring	Control
A	B318	D	0	1	M	Red	T00	E	Spring	Control
A	B318	D	0	1	M	Red	T00	E	Spring	Control
A	B318	D	0	1	M	Red	T00	E	Spring	Control
A	B318	D	0	1	M	Red	T00	E	Spring	Control
A	B318	D	0	1	M	Red	T00	E	Spring	Control
A	B318	D	0	1	M	Red	T00	E	Spring	Control
A	B318	D	0	1	M	Red	T00	E	Spring	Control
A	B318	D	0	1	M	Red	T00	E	Spring	Control
A	B318	D	0	1	M	Red	T00	E	Spring	Control
A	B318	D	0	1	M	Red	T00	E	Spring	Control
A	B318	D	0	1	M	Red	T00	E	Spring	Control
A	B318	D	0	1	M	Red	T00	E	Spring	Control
A	B318	D	0	1	M	Red	T00	E	Spring	Control
A	B318	D	0	1	M	Red	T00	E	Spring	Control
A	B318	D	0	1	M	Red	T00	E	Spring	Control
A	B318	D	0	1	M	Red	T00	E	Spring	Control
A	B318	D	0	1	M	Red	T00	E	Spring	Control
A	B318	D	0	1	M	Red	T00	E	Spring	Control
A	B318	D	0	1	M	Red	T00	E	Spring	Control
A	B318	D	0	1	M	Red	T00	E	Spring	Control
A	B318	D	0	1	M	Red	T00	E	Spring	Control
A	B318	D	0	1	M	Red	T00	E	Spring	Control
A	B318	D	0	1	M	Red	T00	E	Spring	Control
A	B318	D	0	1	M	Red	T00	E	Spring	Control
A	B318	D	0	1	M	Red	T00	E	Spring	Control
A	B318	D	0	1	M	Red	T00	E	Spring	Control
A	B318	D	0	1	M	Red	T00	E	Spring	Control
A	B318	D	0	1	M	Red	T00	E	Spring	Control
A	B318	D	0	1	M	Red	T00	E	Spring	Control
A	B318	D	0	1	M	Red	T00	E	Spring	Control
A	B318	D	0	1	M	Red	T00	E	Spring	Control
A	B318	D	0	1	M	Red	T00	E	Spring	Control
A	B318	D	0	1	M	Red	T00	E	Spring	Control
A	B318	D	0	1	M	Red	T00	E	Spring	Control
A	B318	D	0	1	M	Red	T00	E	Spring	Control
A	B318	D	0	1	M	Red	T00	E	Spring	Control
A	B318	D	0	1	M	Red	T00	E	Spring	Control
A	B318	D	0	1	M	Red	T00	E	Spring	Control
A	B318	D	0	1	M	Red	T00	E	Spring	Control
A	B318	D	0	1	M	Red	T00	E	Spring	Control
A	B318	D	0	1	M	Red	T00	E	Spring	Control
A	B318	D	0	1	M	Red	T00	E	Spring	Control
A	B318	D	0	1	M	Red	T00	E	Spring	Control
A	B318	D	0	1	M	Red	T00	E	Spring	Control
A	B318	D	0	1	M	Red	T00	E	Spring	Control
A	B318	D	0	1	M	Red	T00	E	Spring	Control
A	B318	D	0	1	M	Red	T00	E	Spring	Control
A	B318	D	0	1	M	Red	T00	E	Spring	Control
A	B318	D	0	1	M	Red	T00	E	Spring	Control
A	B318	D	0	1	M	Red	T00	E	Spring	Control
A	B318	D	0	1	M	Red	T00	E	Spring	Control
A	B318	D	0	1	M	Red	T00	E	Spring	Control
A	B318	D	0	1	M	Red	T00	E	Spring	Control
A	B318	D	0	1	M	Red	T00	E	Spring	Control
A	B318	D	0	1	M	Red	T00	E	Spring	Control
A	B318	D	0	1	M	Red	T00	E	Spring	Control
A	B318	D	0	1	M	Red	T00	E	Spring	Control
A	B318	D	0	1	M	Red	T00	E	Spring	Control
A	B318	D	0	1	M	Red	T00	E	Spring	Control
A	B318	D	0	1	M	Red	T00	E	Spring	Control
A	B318	D	0	1	M	Red	T00	E	Spring	Control
A	B318	D	0	1	M	Red	T00	E	Spring	Control
A	B318	D	0	1	M	Red	T00	E	Spring	Control
A	B318	D	0	1	M	Red	T00	E	Spring	Control
A	B318	D	0	1	M	Red	T00	E	Spring	Control
A	B318	D	0	1	M	Red	T00	E	Spring	Control
A	B318	D	0	1	M	Red	T00	E	Spring	Control
A	B318	D	0	1	M	Red	T00	E	Spring	Control
A	B318	D	0	1	M	Red	T00	E	Spring	Control
A	B318	D	0	1	M	Red	T00	E	Spring	Control
A	B318	D	0	1	M	Red	T00	E	Spring	Control
A	B318	D	0	1	M	Red	T00	E	Spring	Control
A	B318	D	0	1	M	Red	T00	E	Spring	Control
A	B318	D	0	1	M	Red	T00	E	Spring	Control
A	B318	D	0	1	M	Red	T00	E	Spring	Control
A	B318	D	0	1	M	Red	T00	E	Spring	Control
A	B318	D	0	1	M	Red	T00	E	Spring	Control
A	B318	D	0	1	M	Red	T00	E	Spring	Control
A	B318	D	0	1	M	Red	T00	E	Spring	Control
A	B318	D	0	1	M	Red	T00	E	Spring	Control
A	B318	D	0	1	M	Red	T00	E	Spring	Control
A	B318	D	0	1	M	Red	T00	E	Spring	Control
A	B318	D	0	1	M	Red	T00	E	Spring	Control
A	B354	D	0	1	F	Red	T00	E	Spring	Control
A	B357	D	0	1	F	Red	T00	E	Spring	Control
A	B357	D	0	1	F	Red	T00	E	Spring	Control
A	B357	D	0	1	F	Red	T00	E	Spring	Control
A	B357	D	0	1	F	Red	T00	E	Spring	Control
A	B357	D	0	1	F	Red	T00	E	Spring	Control
A	B357	D	0	1	F	Red	T00	E	Spring	Control
A	B357	D	0	1	F	Red	T00	E	Spring	Control
A	B357	D	0	1	F	Red	T00	E	Spring	Control
A	B367	D	0	1	F	Red	T00	E	Spring	Control
A	B367	D	0	1	F	Red	T00	E	Spring	Control
A	B367	D	0	1	F	Red	T00	E	Spring	Control
A	B367	D	0	1	F	Red	T00	E	Spring	Control
A	B367	D	0	1	F	Red	T00	E	Spring	Control
A	B367	D	0	1	F	Red	T00	E	Spring	Control
A	B367	D	0	1	F	Red	T00	E	Spring	Control
A	B367	D	0	1	F	Red	T00	E	Spring	Control
A	B367	D	0	1	F	Red	T00	E	Spring	Control
A	B367	D	0	1	F	Red	T00	E	Spring	Control
A	B367	D	0	1	F	Red	T00	E	Spring	Control
A	B367	D	0	1	F	Red	T00	E	Spring	Control
A	B367	D	0	1	F	Red	T00	E	Spring	Control
A	B367	D	0	1	F	Red	T00	E	Spring	Control
A	B367	D	0	1	F	Red	T00	E	Spring	Control
A	B367	D	0	1	F	Red	T00	E	Spring	Control
A	B367	D	0	1	F	Red	T00	E	Spring	Control
A	B367	D	0	1	F	Red	T00	E	Spring	Control
A	B367	D	0	1	F	Red	T00	E	Spring	Control
A	B367	D	0	1	F	Red	T00	E	Spring	Control
A	B367	D	0	1	F	Red	T00	E	Spring	Control
A	B367	D	0	1	F	Red	T00	E	Spring	Control
A	B367	D	0	1	F	Red	T00	E	Spring	Control
A	B367	D	0	1	F	Red	T00	E	Spring	Control
A	B367	D	0	1	F	Red	T00	E	Spring	Control
A	B367	D	0	1	F	Red	T00	E	Spring	Control
A	B367	D	0	1	F	Red	T00	E	Spring	Control
A	B367	D	0	1	F	Red	T00	E	Spring	Control
A	B367	D	0	1	F	Red	T00	E	Spring	Control
A	B367	D	0	1	F	Red	T00	E	Spring	Control
A	B378	A	0	1	F	Red	T00	W	Spring	Control
A	B383	D	0	1	F	Red	T00	E	Spring	Control
A	B383	D	0	1	F	Red	T00	E	Spring	Control
A	B383	D	0	1	F	Red	T00	E	Spring	Control
A	B383	D	0	1	F	Red	T00	E	Spring	Control
A	B383	D	0	1	F	Red	T00	E	Spring	Control
A	B383	D	0	1	F	Red	T00	E	Spring	Control
A	B383	D	0	1	F	Red	T00	E	Spring	Control
A	B383	D	0	1	F	Red	T00	E	Spring	Control
A	B383	D	0	1	F	Red	T00	E	Spring	Control
A	B383	D	0	1	F	Red	T00	E	Spring	Control
A	B383	D	0	1	F	Red	T00	E	Spring	Control
A	B383	D	0	1	F	Red	T00	E	Spring	Control
A	B383	D	0	1	F	Red	T00	E	Spring	Control
A	B383	D	0	1	F	Red	T00	E	Spring	Control
A	B383	D	0	1	F	Red	T00	E	Spring	Control
A	B383	D	0	1	F	Red	T00	E	Spring	Control
A	B383	D	0	1	F	Red	T00	E	Spring	Control
A	B383	D	0	1	F	Red	T00	E	Spring	Control
A	B383	D	0	1	F	Red	T00	E	Spring	Control
A	B383	D	0	1	F	Red	T00	E	Spring	Control
A	B383	D	0	1	F	Red	T00	E	Spring	Control
A	B383	D	0	1	F	Red	T00	E	Spring	Control
A	B383	D	0	1	F	Red	T00	E	Spring	Control
A	B383	D	0	1	F	Red	T00	E	Spring	Control
A	B383	D	0	1	F	Red	T00	E	Spring	Control
A	B383	D	0	1	F	Red	T00	E	Spring	Control
A	B383	D	0	1	F	Red	T00	E	Spring	Control
A	B383	D	0	1	F	Red	T00	E	Spring	Control
A	B383	D	0	1	F	Red	T00	E	Spring	Control
A	B383	D	0	1	F	Red	T00	E	Spring	Control
A	B383	D	0	1	F	Red	T00	E	Spring	Control
A	B383	D	0	1	F	Red	T00	E	Spring	Control
A	B383	D	0	1	F	Red	T00	E	Spring	Control
A	B383	D	0	1	F	Red	T00	E	Spring	Control
A	B383	D	0	1	F	Red	T00	E	Spring	Control
A	B383	D	0	1	F	Red	T00	E	Spring	Control
A	B383	D	0	1	F	Red	T00	E	Spring	Control
A	B383	D	0	1	F	Red	T00	E	Spring	Control
A	B383	D	0	1	F	Red	T00	E	Spring	Control
A	B383	D	0	1	F	Red	T00	E	Spring	Control
A	B383	D	0	1	F	Red	T00	E	Spring	Control
A	B383	D	0	1	F	Red	T00	E	Spring	Control
A	B383	D	0	1	F	Red	T00	E	Spring	Control
A	B383	D	0	1	F	Red	T00	E	Spring	Control
A	B383	D	0	1	F	Red	T00	E	Spring	Control
A	B383	D	0	1	F	Red	T00	E	Spring	Control
J	B064	D	0.0032	0.0032	M	Red	T00	E	Fall	Control
A	B099	D	0.0032	0.0032	F	Red	T00	E	Fall	Control
A	B099	D	0.0032	0.0032	F	Red	T00	E	Fall	Control
J	B100	D	0.0032	0.0032	F	Red	T00	E	Fall	Control
J	B100	D	0.0032	0.0032	F	Red	T00	E	Fall	Control
J	B100	D	0.0032	0.0032	F	Red	T00	E	Fall	Control
J	B100	D	0.0032	0.0032	F	Red	T00	E	Fall	Control
J	B100	D	0.0032	0.0032	F	Red	T00	E	Fall	Control
J	B100	D	0.0032	0.0032	F	Red	T00	E	Fall	Control
J	B100	D	0.0032	0.0032	F	Red	T00	E	Fall	Control
J	B100	D	0.0032	0.0032	F	Red	T00	E	Fall	Control
J	B100	D	0.0032	0.0032	F	Red	T00	E	Fall	Control
J	B100	D	0.0032	0.0032	F	Red	T00	E	Fall	Control
J	B100	D	0.0032	0.0032	F	Red	T00	E	Fall	Control
J	B169	D	0.0032	0.0032	M	Red	T00	E	Fall	Control
J	B187	D	0.0032	0.0032	M	Red	T00	E	Fall	Control
J	B234	D	0.0032	0.0032	M	Red	T00	E	Fall	Control
A	B235	D	0.0032	0.0032	F	Red	T00	E	Fall	Control
A	B235	D	0.0032	0.0032	F	Red	T00	E	Fall	Control
A	B235	D	0.0032	0.0032	F	Red	T00	E	Fall	Control
A	B318	D	0.0032	0.0032	M	Red	T00	E	Spring	Control
A	B318	D	0.0032	0.0032	M	Red	T00	E	Spring	Control
A	B318	D	0.0032	0.0032	M	Red	T00	E	Spring	Control
A	B318	D	0.0032	0.0032	M	Red	T00	E	Spring	Control
A	B318	D	0.0032	0.0032	M	Red	T00	E	Spring	Control
A	B318	D	0.0032	0.0032	M	Red	T00	E	Spring	Control
A	B367	D	0.0032	0.0032	F	Red	T00	E	Spring	Control
A	B383	D	0.0032	0.0032	F	Red	T00	E	Spring	Control
A	B383	D	0.0032	0.0032	F	Red	T00	E	Spring	Control
J	B117	A	0.0204	0.0204	M	Red	T00	W	Fall	Control
J	B117	A	0.0204	0.0204	M	Red	T00	W	Fall	Control
J	B117	A	0.0204	0.0204	M	Red	T00	W	Fall	Control
A	B321	A	0.0204	0.0204	M	Red	T00	W	Spring	Control
A	B321	A	0.0204	0.0204	M	Red	T00	W	Spring	Control
A	B323	A	0.0204	0.0204	M	Red	T00	W	Spring	Control
A	B353	A	0.0204	0.0204	F	Red	T00	W	Spring	Control
A	B353	A	0.0204	0.0204	F	Red	T00	W	Spring	Control
A	B353	A	0.0204	0.0204	F	Red	T00	W	Spring	Control
A	B353	A	0.0204	0.0204	F	Red	T00	W	Spring	Control
J	B064	D	0.0239	0.0239	M	Red	T00	E	Fall	Control
J	B064	D	0.0239	0.0239	M	Red	T00	E	Fall	Control
J	B064	D	0.0239	0.0239	M	Red	T00	E	Fall	Control
J	B064	D	0.0239	0.0239	M	Red	T00	E	Fall	Control
A	B099	D	0.0239	0.0239	F	Red	T00	E	Fall	Control
A	B099	D	0.0239	0.0239	F	Red	T00	E	Fall	Control
A	B099	D	0.0239	0.0239	F	Red	T00	E	Fall	Control
J	B100	D	0.0239	0.0239	F	Red	T00	E	Fall	Control
J	B100	D	0.0239	0.0239	F	Red	T00	E	Fall	Control
J	B100	D	0.0239	0.0239	F	Red	T00	E	Fall	Control
J	B100	D	0.0239	0.0239	F	Red	T00	E	Fall	Control
J	B100	D	0.0239	0.0239	F	Red	T00	E	Fall	Control
J	B187	D	0.0239	0.0239	M	Red	T00	E	Fall	Control
A	B318	D	0.0239	0.0239	M	Red	T00	E	Spring	Control
A	B318	D	0.0239	0.0239	M	Red	T00	E	Spring	Control
A	B318	D	0.0239	0.0239	M	Red	T00	E	Spring	Control
A	B318	D	0.0239	0.0239	M	Red	T00	E	Spring	Control
A	B318	D	0.0239	0.0239	M	Red	T00	E	Spring	Control
A	B367	D	0.0239	0.0239	F	Red	T00	E	Spring	Control
J	B193	A	0.0408	0.0408	F	Red	T00	W	Fall	Control
J	B266	A	0.0408	0.0408	M	Red	T00	W	Fall	Control
A	B321	A	0.0408	0.0408	M	Red	T00	W	Spring	Control
A	B322	A	0.0408	0.0408	F	Red	T00	W	Spring	Control
A	B322	A	0.0408	0.0408	F	Red	T00	W	Spring	Control
A	B323	A	0.0408	0.0408	M	Red	T00	W	Spring	Control
A	B353	A	0.0408	0.0408	F	Red	T00	W	Spring	Control
A	B360	A	0.0408	0.0408	M	Red	T00	W	Spring	Control
J	B064	D	0.0446	0.0446	M	Red	T00	E	Fall	Control
J	B068	D	0.0446	0.0446	M	Red	T00	E	Fall	Control
J	B068	D	0.0446	0.0446	M	Red	T00	E	Fall	Control
A	B099	D	0.0446	0.0446	F	Red	T00	E	Fall	Control
A	B099	D	0.0446	0.0446	F	Red	T00	E	Fall	Control
A	B099	D	0.0446	0.0446	F	Red	T00	E	Fall	Control
J	B100	D	0.0446	0.0446	F	Red	T00	E	Fall	Control
J	B100	D	0.0446	0.0446	F	Red	T00	E	Fall	Control
J	B100	D	0.0446	0.0446	F	Red	T00	E	Fall	Control
J	B100	D	0.0446	0.0446	F	Red	T00	E	Fall	Control
J	B100	D	0.0446	0.0446	F	Red	T00	E	Fall	Control
J	B124	D	0.0446	0.0446	F	Red	T00	E	Fall	Control
J	B124	D	0.0446	0.0446	F	Red	T00	E	Fall	Control
J	B234	D	0.0446	0.0446	M	Red	T00	E	Fall	Control
J	B234	D	0.0446	0.0446	M	Red	T00	E	Fall	Control
A	B235	D	0.0446	0.0446	F	Red	T00	E	Fall	Control
J	B236	D	0.0446	0.0446	M	Red	T00	E	Fall	Control
A	B318	D	0.0446	0.0446	M	Red	T00	E	Spring	Control
A	B318	D	0.0446	0.0446	M	Red	T00	E	Spring	Control
A	B318	D	0.0446	0.0446	M	Red	T00	E	Spring	Control
A	B318	D	0.0446	0.0446	M	Red	T00	E	Spring	Control
A	B383	D	0.0446	0.0446	F	Red	T00	E	Spring	Control
A	B383	D	0.0446	0.0446	F	Red	T00	E	Spring	Control
J	B066	A	0.0612	0.0612	F	Red	T00	W	Fall	Control
J	B201	A	0.0612	0.0612	M	Red	T00	W	Fall	Control
J	B201	A	0.0612	0.0612	M	Red	T00	W	Fall	Control
A	B321	A	0.0612	0.0612	M	Red	T00	W	Spring	Control
A	B353	A	0.0612	0.0612	F	Red	T00	W	Spring	Control
A	B353	A	0.0612	0.0612	F	Red	T00	W	Spring	Control
A	B353	A	0.0612	0.0612	F	Red	T00	W	Spring	Control
J	B064	D	0.0653	0.0653	M	Red	T00	E	Fall	Control
J	B064	D	0.0653	0.0653	M	Red	T00	E	Fall	Control
J	B068	D	0.0653	0.0653	M	Red	T00	E	Fall	Control
A	B099	D	0.0653	0.0653	F	Red	T00	E	Fall	Control
A	B099	D	0.0653	0.0653	F	Red	T00	E	Fall	Control
J	B100	D	0.0653	0.0653	F	Red	T00	E	Fall	Control
J	B100	D	0.0653	0.0653	F	Red	T00	E	Fall	Control
J	B100	D	0.0653	0.0653	F	Red	T00	E	Fall	Control
J	B100	D	0.0653	0.0653	F	Red	T00	E	Fall	Control
J	B100	D	0.0653	0.0653	F	Red	T00	E	Fall	Control
J	B100	D	0.0653	0.0653	F	Red	T00	E	Fall	Control
J	B147	D	0.0653	0.0653	F	Red	T00	E	Fall	Control
J	B147	D	0.0653	0.0653	F	Red	T00	E	Fall	Control
J	B169	D	0.0653	0.0653	M	Red	T00	E	Fall	Control
J	B187	D	0.0653	0.0653	M	Red	T00	E	Fall	Control
J	B234	D	0.0653	0.0653	M	Red	T00	E	Fall	Control
A	B318	D	0.0653	0.0653	M	Red	T00	E	Spring	Control
A	B318	D	0.0653	0.0653	M	Red	T00	E	Spring	Control
A	B367	D	0.0653	0.0653	F	Red	T00	E	Spring	Control
A	B367	D	0.0653	0.0653	F	Red	T00	E	Spring	Control
A	B383	D	0.0653	0.0653	F	Red	T00	E	Spring	Control
A	B383	D	0.0653	0.0653	F	Red	T00	E	Spring	Control
A	B383	D	0.0653	0.0653	F	Red	T00	E	Spring	Control
A	B321	A	0.0816	0.0816	M	Red	T00	W	Spring	Control
A	B321	A	0.0816	0.0816	M	Red	T00	W	Spring	Control
A	B345	A	0.0816	0.0816	F	Red	T00	W	Spring	Control
A	B353	A	0.0816	0.0816	F	Red	T00	W	Spring	Control
A	B353	A	0.0816	0.0816	F	Red	T00	W	Spring	Control
A	B353	A	0.0816	0.0816	F	Red	T00	W	Spring	Control
A	B353	A	0.0816	0.0816	F	Red	T00	W	Spring	Control
A	B353	A	0.0816	0.0816	F	Red	T00	W	Spring	Control
J	B064	D	0.086	0.086	M	Red	T00	E	Fall	Control
J	B064	D	0.086	0.086	M	Red	T00	E	Fall	Control
J	B064	D	0.086	0.086	M	Red	T00	E	Fall	Control
A	B098	D	0.086	0.086	F	Red	T00	E	Fall	Control
A	B099	D	0.086	0.086	F	Red	T00	E	Fall	Control
J	B100	D	0.086	0.086	F	Red	T00	E	Fall	Control
J	B100	D	0.086	0.086	F	Red	T00	E	Fall	Control
J	B100	D	0.086	0.086	F	Red	T00	E	Fall	Control
J	B100	D	0.086	0.086	F	Red	T00	E	Fall	Control
J	B100	D	0.086	0.086	F	Red	T00	E	Fall	Control
J	B147	D	0.086	0.086	F	Red	T00	E	Fall	Control
J	B163	D	0.086	0.086	M	Red	T00	E	Fall	Control
J	B169	D	0.086	0.086	M	Red	T00	E	Fall	Control
J	B169	D	0.086	0.086	M	Red	T00	E	Fall	Control
A	B235	D	0.086	0.086	F	Red	T00	E	Fall	Control
A	B318	D	0.086	0.086	M	Red	T00	E	Spring	Control
A	B318	D	0.086	0.086	M	Red	T00	E	Spring	Control
A	B383	D	0.086	0.086	F	Red	T00	E	Spring	Control
J	B193	A	0.102	0.102	F	Red	T00	W	Fall	Control
J	B193	A	0.102	0.102	F	Red	T00	W	Fall	Control
A	B321	A	0.102	0.102	M	Red	T00	W	Spring	Control
A	B323	A	0.102	0.102	M	Red	T00	W	Spring	Control
A	B345	A	0.102	0.102	F	Red	T00	W	Spring	Control
A	B353	A	0.102	0.102	F	Red	T00	W	Spring	Control
A	B353	A	0.102	0.102	F	Red	T00	W	Spring	Control
A	B353	A	0.102	0.102	F	Red	T00	W	Spring	Control
J	B064	D	0.1067	0.1067	M	Red	T00	E	Fall	Control
A	B099	D	0.1067	0.1067	F	Red	T00	E	Fall	Control
J	B100	D	0.1067	0.1067	F	Red	T00	E	Fall	Control
J	B100	D	0.1067	0.1067	F	Red	T00	E	Fall	Control
J	B100	D	0.1067	0.1067	F	Red	T00	E	Fall	Control
J	B100	D	0.1067	0.1067	F	Red	T00	E	Fall	Control
J	B100	D	0.1067	0.1067	F	Red	T00	E	Fall	Control
J	B100	D	0.1067	0.1067	F	Red	T00	E	Fall	Control
J	B100	D	0.1067	0.1067	F	Red	T00	E	Fall	Control
J	B100	D	0.1067	0.1067	F	Red	T00	E	Fall	Control
J	B147	D	0.1067	0.1067	F	Red	T00	E	Fall	Control
J	B187	D	0.1067	0.1067	M	Red	T00	E	Fall	Control
A	B235	D	0.1067	0.1067	F	Red	T00	E	Fall	Control
A	B235	D	0.1067	0.1067	F	Red	T00	E	Fall	Control
A	B235	D	0.1067	0.1067	F	Red	T00	E	Fall	Control
A	B318	D	0.1067	0.1067	M	Red	T00	E	Spring	Control
A	B318	D	0.1067	0.1067	M	Red	T00	E	Spring	Control
A	B318	D	0.1067	0.1067	M	Red	T00	E	Spring	Control
A	B318	D	0.1067	0.1067	M	Red	T00	E	Spring	Control
J	B193	A	0.1224	0.1224	F	Red	T00	W	Fall	Control
J	B193	A	0.1224	0.1224	F	Red	T00	W	Fall	Control
A	B353	A	0.1224	0.1224	F	Red	T00	W	Spring	Control
A	B353	A	0.1224	0.1224	F	Red	T00	W	Spring	Control
A	B353	A	0.1224	0.1224	F	Red	T00	W	Spring	Control
A	B353	A	0.1224	0.1224	F	Red	T00	W	Spring	Control
J	B064	D	0.1274	0.1274	M	Red	T00	E	Fall	Control
J	B064	D	0.1274	0.1274	M	Red	T00	E	Fall	Control
J	B064	D	0.1274	0.1274	M	Red	T00	E	Fall	Control
J	B068	D	0.1274	0.1274	M	Red	T00	E	Fall	Control
A	B099	D	0.1274	0.1274	F	Red	T00	E	Fall	Control
A	B099	D	0.1274	0.1274	F	Red	T00	E	Fall	Control
A	B099	D	0.1274	0.1274	F	Red	T00	E	Fall	Control
J	B100	D	0.1274	0.1274	F	Red	T00	E	Fall	Control
J	B100	D	0.1274	0.1274	F	Red	T00	E	Fall	Control
J	B100	D	0.1274	0.1274	F	Red	T00	E	Fall	Control
J	B124	D	0.1274	0.1274	F	Red	T00	E	Fall	Control
J	B147	D	0.1274	0.1274	F	Red	T00	E	Fall	Control
J	B187	D	0.1274	0.1274	M	Red	T00	E	Fall	Control
J	B234	D	0.1274	0.1274	M	Red	T00	E	Fall	Control
J	B247	D	0.1274	0.1274	M	Red	T00	E	Fall	Control
A	B318	D	0.1274	0.1274	M	Red	T00	E	Spring	Control
A	B318	D	0.1274	0.1274	M	Red	T00	E	Spring	Control
A	B318	D	0.1274	0.1274	M	Red	T00	E	Spring	Control
A	B318	D	0.1274	0.1274	M	Red	T00	E	Spring	Control
A	B318	D	0.1274	0.1274	M	Red	T00	E	Spring	Control
A	B318	D	0.1274	0.1274	M	Red	T00	E	Spring	Control
A	B383	D	0.1274	0.1274	F	Red	T00	E	Spring	Control
A	B383	D	0.1274	0.1274	F	Red	T00	E	Spring	Control
J	B193	A	0.1428	0.1428	F	Red	T00	W	Fall	Control
J	B201	A	0.1428	0.1428	M	Red	T00	W	Fall	Control
A	B322	A	0.1428	0.1428	F	Red	T00	W	Spring	Control
A	B345	A	0.1428	0.1428	F	Red	T00	W	Spring	Control
A	B345	A	0.1428	0.1428	F	Red	T00	W	Spring	Control
A	B345	A	0.1428	0.1428	F	Red	T00	W	Spring	Control
A	B345	A	0.1428	0.1428	F	Red	T00	W	Spring	Control
A	B353	A	0.1428	0.1428	F	Red	T00	W	Spring	Control
A	B353	A	0.1428	0.1428	F	Red	T00	W	Spring	Control
A	B353	A	0.1428	0.1428	F	Red	T00	W	Spring	Control
J	B064	D	0.1481	0.1481	M	Red	T00	E	Fall	Control
A	B099	D	0.1481	0.1481	F	Red	T00	E	Fall	Control
J	B100	D	0.1481	0.1481	F	Red	T00	E	Fall	Control
J	B100	D	0.1481	0.1481	F	Red	T00	E	Fall	Control
J	B100	D	0.1481	0.1481	F	Red	T00	E	Fall	Control
J	B100	D	0.1481	0.1481	F	Red	T00	E	Fall	Control
J	B100	D	0.1481	0.1481	F	Red	T00	E	Fall	Control
J	B100	D	0.1481	0.1481	F	Red	T00	E	Fall	Control
J	B100	D	0.1481	0.1481	F	Red	T00	E	Fall	Control
J	B100	D	0.1481	0.1481	F	Red	T00	E	Fall	Control
J	B100	D	0.1481	0.1481	F	Red	T00	E	Fall	Control
J	B147	D	0.1481	0.1481	F	Red	T00	E	Fall	Control
J	B234	D	0.1481	0.1481	M	Red	T00	E	Fall	Control
A	B235	D	0.1481	0.1481	F	Red	T00	E	Fall	Control
A	B235	D	0.1481	0.1481	F	Red	T00	E	Fall	Control
A	B318	D	0.1481	0.1481	M	Red	T00	E	Spring	Control
A	B318	D	0.1481	0.1481	M	Red	T00	E	Spring	Control
A	B318	D	0.1481	0.1481	M	Red	T00	E	Spring	Control
A	B318	D	0.1481	0.1481	M	Red	T00	E	Spring	Control
A	B318	D	0.1481	0.1481	M	Red	T00	E	Spring	Control
A	B357	D	0.1481	0.1481	F	Red	T00	E	Spring	Control
A	B367	D	0.1481	0.1481	F	Red	T00	E	Spring	Control
A	B367	D	0.1481	0.1481	F	Red	T00	E	Spring	Control
A	B383	D	0.1481	0.1481	F	Red	T00	E	Spring	Control
A	B383	D	0.1481	0.1481	F	Red	T00	E	Spring	Control
A	B383	D	0.1481	0.1481	F	Red	T00	E	Spring	Control
J	B193	A	0.1632	0.1632	F	Red	T00	W	Fall	Control
J	B266	A	0.1632	0.1632	M	Red	T00	W	Fall	Control
A	B345	A	0.1632	0.1632	F	Red	T00	W	Spring	Control
A	B345	A	0.1632	0.1632	F	Red	T00	W	Spring	Control
A	B345	A	0.1632	0.1632	F	Red	T00	W	Spring	Control
A	B345	A	0.1632	0.1632	F	Red	T00	W	Spring	Control
A	B345	A	0.1632	0.1632	F	Red	T00	W	Spring	Control
A	B353	A	0.1632	0.1632	F	Red	T00	W	Spring	Control
A	B353	A	0.1632	0.1632	F	Red	T00	W	Spring	Control
J	B064	D	0.1688	0.1688	M	Red	T00	E	Fall	Control
J	B064	D	0.1688	0.1688	M	Red	T00	E	Fall	Control
J	B064	D	0.1688	0.1688	M	Red	T00	E	Fall	Control
J	B064	D	0.1688	0.1688	M	Red	T00	E	Fall	Control
J	B064	D	0.1688	0.1688	M	Red	T00	E	Fall	Control
J	B064	D	0.1688	0.1688	M	Red	T00	E	Fall	Control
A	B099	D	0.1688	0.1688	F	Red	T00	E	Fall	Control
A	B099	D	0.1688	0.1688	F	Red	T00	E	Fall	Control
J	B100	D	0.1688	0.1688	F	Red	T00	E	Fall	Control
J	B100	D	0.1688	0.1688	F	Red	T00	E	Fall	Control
J	B100	D	0.1688	0.1688	F	Red	T00	E	Fall	Control
J	B100	D	0.1688	0.1688	F	Red	T00	E	Fall	Control
J	B100	D	0.1688	0.1688	F	Red	T00	E	Fall	Control
J	B100	D	0.1688	0.1688	F	Red	T00	E	Fall	Control
J	B100	D	0.1688	0.1688	F	Red	T00	E	Fall	Control
J	B147	D	0.1688	0.1688	F	Red	T00	E	Fall	Control
J	B169	D	0.1688	0.1688	M	Red	T00	E	Fall	Control
A	B235	D	0.1688	0.1688	F	Red	T00	E	Fall	Control
A	B318	D	0.1688	0.1688	M	Red	T00	E	Spring	Control
A	B318	D	0.1688	0.1688	M	Red	T00	E	Spring	Control
A	B318	D	0.1688	0.1688	M	Red	T00	E	Spring	Control
A	B318	D	0.1688	0.1688	M	Red	T00	E	Spring	Control
A	B318	D	0.1688	0.1688	M	Red	T00	E	Spring	Control
A	B318	D	0.1688	0.1688	M	Red	T00	E	Spring	Control
A	B318	D	0.1688	0.1688	M	Red	T00	E	Spring	Control
A	B318	D	0.1688	0.1688	M	Red	T00	E	Spring	Control
A	B367	D	0.1688	0.1688	F	Red	T00	E	Spring	Control
J	B117	A	0.1836	0.1836	M	Red	T00	W	Fall	Control
A	B323	A	0.1836	0.1836	M	Red	T00	W	Spring	Control
A	B345	A	0.1836	0.1836	F	Red	T00	W	Spring	Control
A	B345	A	0.1836	0.1836	F	Red	T00	W	Spring	Control
A	B345	A	0.1836	0.1836	F	Red	T00	W	Spring	Control
A	B345	A	0.1836	0.1836	F	Red	T00	W	Spring	Control
A	B345	A	0.1836	0.1836	F	Red	T00	W	Spring	Control
A	B345	A	0.1836	0.1836	F	Red	T00	W	Spring	Control
A	B353	A	0.1836	0.1836	F	Red	T00	W	Spring	Control
J	B068	D	0.1895	0.1895	M	Red	T00	E	Fall	Control
A	B099	D	0.1895	0.1895	F	Red	T00	E	Fall	Control
J	B100	D	0.1895	0.1895	F	Red	T00	E	Fall	Control
J	B147	D	0.1895	0.1895	F	Red	T00	E	Fall	Control
J	B169	D	0.1895	0.1895	M	Red	T00	E	Fall	Control
J	B187	D	0.1895	0.1895	M	Red	T00	E	Fall	Control
J	B187	D	0.1895	0.1895	M	Red	T00	E	Fall	Control
J	B187	D	0.1895	0.1895	M	Red	T00	E	Fall	Control
J	B234	D	0.1895	0.1895	M	Red	T00	E	Fall	Control
J	B247	D	0.1895	0.1895	M	Red	T00	E	Fall	Control
A	B318	D	0.1895	0.1895	M	Red	T00	E	Spring	Control
A	B318	D	0.1895	0.1895	M	Red	T00	E	Spring	Control
A	B357	D	0.1895	0.1895	F	Red	T00	E	Spring	Control
A	B321	A	0.204	0.204	M	Red	T00	W	Spring	Control
A	B321	A	0.204	0.204	M	Red	T00	W	Spring	Control
A	B323	A	0.204	0.204	M	Red	T00	W	Spring	Control
A	B323	A	0.204	0.204	M	Red	T00	W	Spring	Control
A	B345	A	0.204	0.204	F	Red	T00	W	Spring	Control
A	B345	A	0.204	0.204	F	Red	T00	W	Spring	Control
A	B353	A	0.204	0.204	F	Red	T00	W	Spring	Control
A	B353	A	0.204	0.204	F	Red	T00	W	Spring	Control
A	B353	A	0.204	0.204	F	Red	T00	W	Spring	Control
A	B353	A	0.204	0.204	F	Red	T00	W	Spring	Control
J	B064	D	0.2102	0.2102	M	Red	T00	E	Fall	Control
J	B064	D	0.2102	0.2102	M	Red	T00	E	Fall	Control
J	B068	D	0.2102	0.2102	M	Red	T00	E	Fall	Control
A	B099	D	0.2102	0.2102	F	Red	T00	E	Fall	Control
A	B099	D	0.2102	0.2102	F	Red	T00	E	Fall	Control
J	B100	D	0.2102	0.2102	F	Red	T00	E	Fall	Control
J	B100	D	0.2102	0.2102	F	Red	T00	E	Fall	Control
J	B100	D	0.2102	0.2102	F	Red	T00	E	Fall	Control
J	B169	D	0.2102	0.2102	M	Red	T00	E	Fall	Control
J	B234	D	0.2102	0.2102	M	Red	T00	E	Fall	Control
J	B234	D	0.2102	0.2102	M	Red	T00	E	Fall	Control
A	B318	D	0.2102	0.2102	M	Red	T00	E	Spring	Control
A	B318	D	0.2102	0.2102	M	Red	T00	E	Spring	Control
A	B357	D	0.2102	0.2102	F	Red	T00	E	Spring	Control
J	B193	A	0.2244	0.2244	F	Red	T00	W	Fall	Control
A	B321	A	0.2244	0.2244	M	Red	T00	W	Spring	Control
A	B321	A	0.2244	0.2244	M	Red	T00	W	Spring	Control
A	B321	A	0.2244	0.2244	M	Red	T00	W	Spring	Control
A	B322	A	0.2244	0.2244	F	Red	T00	W	Spring	Control
A	B323	A	0.2244	0.2244	M	Red	T00	W	Spring	Control
A	B345	A	0.2244	0.2244	F	Red	T00	W	Spring	Control
A	B345	A	0.2244	0.2244	F	Red	T00	W	Spring	Control
A	B345	A	0.2244	0.2244	F	Red	T00	W	Spring	Control
A	B345	A	0.2244	0.2244	F	Red	T00	W	Spring	Control
A	B353	A	0.2244	0.2244	F	Red	T00	W	Spring	Control
J	B064	D	0.2309	0.2309	M	Red	T00	E	Fall	Control
J	B064	D	0.2309	0.2309	M	Red	T00	E	Fall	Control
J	B064	D	0.2309	0.2309	M	Red	T00	E	Fall	Control
A	B098	D	0.2309	0.2309	F	Red	T00	E	Fall	Control
A	B099	D	0.2309	0.2309	F	Red	T00	E	Fall	Control
A	B099	D	0.2309	0.2309	F	Red	T00	E	Fall	Control
J	B100	D	0.2309	0.2309	F	Red	T00	E	Fall	Control
J	B100	D	0.2309	0.2309	F	Red	T00	E	Fall	Control
J	B100	D	0.2309	0.2309	F	Red	T00	E	Fall	Control
J	B147	D	0.2309	0.2309	F	Red	T00	E	Fall	Control
J	B187	D	0.2309	0.2309	M	Red	T00	E	Fall	Control
J	B187	D	0.2309	0.2309	M	Red	T00	E	Fall	Control
J	B187	D	0.2309	0.2309	M	Red	T00	E	Fall	Control
J	B187	D	0.2309	0.2309	M	Red	T00	E	Fall	Control
A	B235	D	0.2309	0.2309	F	Red	T00	E	Fall	Control
J	B247	D	0.2309	0.2309	M	Red	T00	E	Fall	Control
A	B318	D	0.2309	0.2309	M	Red	T00	E	Spring	Control
A	B318	D	0.2309	0.2309	M	Red	T00	E	Spring	Control
A	B318	D	0.2309	0.2309	M	Red	T00	E	Spring	Control
A	B367	D	0.2309	0.2309	F	Red	T00	E	Spring	Control
A	B383	D	0.2309	0.2309	F	Red	T00	E	Spring	Control
J	B139	A	0.2448	0.2448	M	Red	T00	W	Fall	Control
A	B144	A	0.2448	0.2448	F	Red	T00	W	Fall	Control
J	B193	A	0.2448	0.2448	F	Red	T00	W	Fall	Control
A	B321	A	0.2448	0.2448	M	Red	T00	W	Spring	Control
A	B321	A	0.2448	0.2448	M	Red	T00	W	Spring	Control
A	B345	A	0.2448	0.2448	F	Red	T00	W	Spring	Control
A	B345	A	0.2448	0.2448	F	Red	T00	W	Spring	Control
A	B345	A	0.2448	0.2448	F	Red	T00	W	Spring	Control
A	B345	A	0.2448	0.2448	F	Red	T00	W	Spring	Control
A	B345	A	0.2448	0.2448	F	Red	T00	W	Spring	Control
A	B353	A	0.2448	0.2448	F	Red	T00	W	Spring	Control
A	B353	A	0.2448	0.2448	F	Red	T00	W	Spring	Control
A	B353	A	0.2448	0.2448	F	Red	T00	W	Spring	Control
A	B353	A	0.2448	0.2448	F	Red	T00	W	Spring	Control
A	B353	A	0.2448	0.2448	F	Red	T00	W	Spring	Control
J	B064	D	0.2516	0.2516	M	Red	T00	E	Fall	Control
J	B064	D	0.2516	0.2516	M	Red	T00	E	Fall	Control
J	B064	D	0.2516	0.2516	M	Red	T00	E	Fall	Control
J	B064	D	0.2516	0.2516	M	Red	T00	E	Fall	Control
J	B064	D	0.2516	0.2516	M	Red	T00	E	Fall	Control
J	B064	D	0.2516	0.2516	M	Red	T00	E	Fall	Control
J	B064	D	0.2516	0.2516	M	Red	T00	E	Fall	Control
A	B099	D	0.2516	0.2516	F	Red	T00	E	Fall	Control
J	B100	D	0.2516	0.2516	F	Red	T00	E	Fall	Control
J	B100	D	0.2516	0.2516	F	Red	T00	E	Fall	Control
J	B100	D	0.2516	0.2516	F	Red	T00	E	Fall	Control
J	B100	D	0.2516	0.2516	F	Red	T00	E	Fall	Control
J	B100	D	0.2516	0.2516	F	Red	T00	E	Fall	Control
J	B169	D	0.2516	0.2516	M	Red	T00	E	Fall	Control
J	B187	D	0.2516	0.2516	M	Red	T00	E	Fall	Control
J	B236	D	0.2516	0.2516	M	Red	T00	E	Fall	Control
A	B318	D	0.2516	0.2516	M	Red	T00	E	Spring	Control
A	B318	D	0.2516	0.2516	M	Red	T00	E	Spring	Control
A	B318	D	0.2516	0.2516	M	Red	T00	E	Spring	Control
A	B318	D	0.2516	0.2516	M	Red	T00	E	Spring	Control
A	B318	D	0.2516	0.2516	M	Red	T00	E	Spring	Control
A	B318	D	0.2516	0.2516	M	Red	T00	E	Spring	Control
A	B357	D	0.2516	0.2516	F	Red	T00	E	Spring	Control
A	B367	D	0.2516	0.2516	F	Red	T00	E	Spring	Control
A	B367	D	0.2516	0.2516	F	Red	T00	E	Spring	Control
A	B367	D	0.2516	0.2516	F	Red	T00	E	Spring	Control
J	B117	A	0.2652	0.2652	M	Red	T00	W	Fall	Control
J	B193	A	0.2652	0.2652	F	Red	T00	W	Fall	Control
A	B322	A	0.2652	0.2652	F	Red	T00	W	Spring	Control
A	B323	A	0.2652	0.2652	M	Red	T00	W	Spring	Control
A	B323	A	0.2652	0.2652	M	Red	T00	W	Spring	Control
A	B323	A	0.2652	0.2652	M	Red	T00	W	Spring	Control
A	B345	A	0.2652	0.2652	F	Red	T00	W	Spring	Control
A	B345	A	0.2652	0.2652	F	Red	T00	W	Spring	Control
A	B353	A	0.2652	0.2652	F	Red	T00	W	Spring	Control
A	B353	A	0.2652	0.2652	F	Red	T00	W	Spring	Control
A	B378	A	0.2652	0.2652	F	Red	T00	W	Spring	Control
J	B064	D	0.2723	0.2723	M	Red	T00	E	Fall	Control
J	B068	D	0.2723	0.2723	M	Red	T00	E	Fall	Control
A	B098	D	0.2723	0.2723	F	Red	T00	E	Fall	Control
A	B099	D	0.2723	0.2723	F	Red	T00	E	Fall	Control
A	B099	D	0.2723	0.2723	F	Red	T00	E	Fall	Control
J	B100	D	0.2723	0.2723	F	Red	T00	E	Fall	Control
J	B100	D	0.2723	0.2723	F	Red	T00	E	Fall	Control
J	B131	D	0.2723	0.2723	M	Red	T00	E	Fall	Control
J	B169	D	0.2723	0.2723	M	Red	T00	E	Fall	Control
J	B169	D	0.2723	0.2723	M	Red	T00	E	Fall	Control
J	B234	D	0.2723	0.2723	M	Red	T00	E	Fall	Control
A	B235	D	0.2723	0.2723	F	Red	T00	E	Fall	Control
A	B235	D	0.2723	0.2723	F	Red	T00	E	Fall	Control
J	B236	D	0.2723	0.2723	M	Red	T00	E	Fall	Control
A	B318	D	0.2723	0.2723	M	Red	T00	E	Spring	Control
A	B318	D	0.2723	0.2723	M	Red	T00	E	Spring	Control
A	B367	D	0.2723	0.2723	F	Red	T00	E	Spring	Control
A	B367	D	0.2723	0.2723	F	Red	T00	E	Spring	Control
J	B117	A	0.2856	0.2856	M	Red	T00	W	Fall	Control
J	B266	A	0.2856	0.2856	M	Red	T00	W	Fall	Control
A	B323	A	0.2856	0.2856	M	Red	T00	W	Spring	Control
A	B323	A	0.2856	0.2856	M	Red	T00	W	Spring	Control
A	B345	A	0.2856	0.2856	F	Red	T00	W	Spring	Control
A	B345	A	0.2856	0.2856	F	Red	T00	W	Spring	Control
A	B345	A	0.2856	0.2856	F	Red	T00	W	Spring	Control
A	B345	A	0.2856	0.2856	F	Red	T00	W	Spring	Control
A	B353	A	0.2856	0.2856	F	Red	T00	W	Spring	Control
J	B064	D	0.293	0.293	M	Red	T00	E	Fall	Control
J	B064	D	0.293	0.293	M	Red	T00	E	Fall	Control
J	B064	D	0.293	0.293	M	Red	T00	E	Fall	Control
J	B068	D	0.293	0.293	M	Red	T00	E	Fall	Control
J	B100	D	0.293	0.293	F	Red	T00	E	Fall	Control
J	B100	D	0.293	0.293	F	Red	T00	E	Fall	Control
J	B100	D	0.293	0.293	F	Red	T00	E	Fall	Control
J	B100	D	0.293	0.293	F	Red	T00	E	Fall	Control
J	B100	D	0.293	0.293	F	Red	T00	E	Fall	Control
J	B187	D	0.293	0.293	M	Red	T00	E	Fall	Control
J	B234	D	0.293	0.293	M	Red	T00	E	Fall	Control
J	B247	D	0.293	0.293	M	Red	T00	E	Fall	Control
A	B318	D	0.293	0.293	M	Red	T00	E	Spring	Control
A	B318	D	0.293	0.293	M	Red	T00	E	Spring	Control
A	B318	D	0.293	0.293	M	Red	T00	E	Spring	Control
A	B318	D	0.293	0.293	M	Red	T00	E	Spring	Control
A	B318	D	0.293	0.293	M	Red	T00	E	Spring	Control
A	B318	D	0.293	0.293	M	Red	T00	E	Spring	Control
A	B367	D	0.293	0.293	F	Red	T00	E	Spring	Control
A	B367	D	0.293	0.293	F	Red	T00	E	Spring	Control
A	B367	D	0.293	0.293	F	Red	T00	E	Spring	Control
A	B383	D	0.293	0.293	F	Red	T00	E	Spring	Control
A	B383	D	0.293	0.293	F	Red	T00	E	Spring	Control
A	B321	A	0.306	0.306	M	Red	T00	W	Spring	Control
A	B323	A	0.306	0.306	M	Red	T00	W	Spring	Control
A	B323	A	0.306	0.306	M	Red	T00	W	Spring	Control
A	B323	A	0.306	0.306	M	Red	T00	W	Spring	Control
A	B345	A	0.306	0.306	F	Red	T00	W	Spring	Control
A	B345	A	0.306	0.306	F	Red	T00	W	Spring	Control
A	B345	A	0.306	0.306	F	Red	T00	W	Spring	Control
A	B353	A	0.306	0.306	F	Red	T00	W	Spring	Control
A	B353	A	0.306	0.306	F	Red	T00	W	Spring	Control
A	B353	A	0.306	0.306	F	Red	T00	W	Spring	Control
A	B353	A	0.306	0.306	F	Red	T00	W	Spring	Control
A	B353	A	0.306	0.306	F	Red	T00	W	Spring	Control
J	B064	D	0.3137	0.3137	M	Red	T00	E	Fall	Control
A	B099	D	0.3137	0.3137	F	Red	T00	E	Fall	Control
J	B100	D	0.3137	0.3137	F	Red	T00	E	Fall	Control
J	B100	D	0.3137	0.3137	F	Red	T00	E	Fall	Control
J	B100	D	0.3137	0.3137	F	Red	T00	E	Fall	Control
J	B100	D	0.3137	0.3137	F	Red	T00	E	Fall	Control
J	B100	D	0.3137	0.3137	F	Red	T00	E	Fall	Control
J	B100	D	0.3137	0.3137	F	Red	T00	E	Fall	Control
J	B131	D	0.3137	0.3137	M	Red	T00	E	Fall	Control
J	B147	D	0.3137	0.3137	F	Red	T00	E	Fall	Control
J	B169	D	0.3137	0.3137	M	Red	T00	E	Fall	Control
J	B169	D	0.3137	0.3137	M	Red	T00	E	Fall	Control
J	B169	D	0.3137	0.3137	M	Red	T00	E	Fall	Control
J	B187	D	0.3137	0.3137	M	Red	T00	E	Fall	Control
J	B187	D	0.3137	0.3137	M	Red	T00	E	Fall	Control
A	B235	D	0.3137	0.3137	F	Red	T00	E	Fall	Control
J	B247	D	0.3137	0.3137	M	Red	T00	E	Fall	Control
A	B318	D	0.3137	0.3137	M	Red	T00	E	Spring	Control
A	B318	D	0.3137	0.3137	M	Red	T00	E	Spring	Control
A	B318	D	0.3137	0.3137	M	Red	T00	E	Spring	Control
A	B318	D	0.3137	0.3137	M	Red	T00	E	Spring	Control
A	B318	D	0.3137	0.3137	M	Red	T00	E	Spring	Control
A	B318	D	0.3137	0.3137	M	Red	T00	E	Spring	Control
A	B318	D	0.3137	0.3137	M	Red	T00	E	Spring	Control
A	B318	D	0.3137	0.3137	M	Red	T00	E	Spring	Control
A	B318	D	0.3137	0.3137	M	Red	T00	E	Spring	Control
A	B321	A	0.3264	0.3264	M	Red	T00	W	Spring	Control
A	B321	A	0.3264	0.3264	M	Red	T00	W	Spring	Control
A	B345	A	0.3264	0.3264	F	Red	T00	W	Spring	Control
A	B345	A	0.3264	0.3264	F	Red	T00	W	Spring	Control
A	B353	A	0.3264	0.3264	F	Red	T00	W	Spring	Control
A	B353	A	0.3264	0.3264	F	Red	T00	W	Spring	Control
A	B353	A	0.3264	0.3264	F	Red	T00	W	Spring	Control
A	B353	A	0.3264	0.3264	F	Red	T00	W	Spring	Control
J	B064	D	0.3344	0.3344	M	Red	T00	E	Fall	Control
J	B064	D	0.3344	0.3344	M	Red	T00	E	Fall	Control
J	B100	D	0.3344	0.3344	F	Red	T00	E	Fall	Control
J	B100	D	0.3344	0.3344	F	Red	T00	E	Fall	Control
J	B100	D	0.3344	0.3344	F	Red	T00	E	Fall	Control
J	B100	D	0.3344	0.3344	F	Red	T00	E	Fall	Control
J	B163	D	0.3344	0.3344	M	Red	T00	E	Fall	Control
J	B169	D	0.3344	0.3344	M	Red	T00	E	Fall	Control
J	B234	D	0.3344	0.3344	M	Red	T00	E	Fall	Control
J	B234	D	0.3344	0.3344	M	Red	T00	E	Fall	Control
A	B235	D	0.3344	0.3344	F	Red	T00	E	Fall	Control
A	B318	D	0.3344	0.3344	M	Red	T00	E	Spring	Control
A	B346	D	0.3344	0.3344	F	Red	T00	E	Spring	Control
A	B367	D	0.3344	0.3344	F	Red	T00	E	Spring	Control
A	B383	D	0.3344	0.3344	F	Red	T00	E	Spring	Control
A	B383	D	0.3344	0.3344	F	Red	T00	E	Spring	Control
A	B321	A	0.3468	0.3468	M	Red	T00	W	Spring	Control
A	B322	A	0.3468	0.3468	F	Red	T00	W	Spring	Control
A	B323	A	0.3468	0.3468	M	Red	T00	W	Spring	Control
A	B345	A	0.3468	0.3468	F	Red	T00	W	Spring	Control
A	B345	A	0.3468	0.3468	F	Red	T00	W	Spring	Control
A	B353	A	0.3468	0.3468	F	Red	T00	W	Spring	Control
A	B353	A	0.3468	0.3468	F	Red	T00	W	Spring	Control
A	B353	A	0.3468	0.3468	F	Red	T00	W	Spring	Control
A	B353	A	0.3468	0.3468	F	Red	T00	W	Spring	Control
J	B064	D	0.3551	0.3551	M	Red	T00	E	Fall	Control
J	B068	D	0.3551	0.3551	M	Red	T00	E	Fall	Control
J	B100	D	0.3551	0.3551	F	Red	T00	E	Fall	Control
J	B187	D	0.3551	0.3551	M	Red	T00	E	Fall	Control
J	B234	D	0.3551	0.3551	M	Red	T00	E	Fall	Control
J	B234	D	0.3551	0.3551	M	Red	T00	E	Fall	Control
A	B235	D	0.3551	0.3551	F	Red	T00	E	Fall	Control
J	B236	D	0.3551	0.3551	M	Red	T00	E	Fall	Control
A	B318	D	0.3551	0.3551	M	Red	T00	E	Spring	Control
A	B383	D	0.3551	0.3551	F	Red	T00	E	Spring	Control
J	B077	A	0.3672	0.3672	F	Red	T00	W	Fall	Control
J	B193	A	0.3672	0.3672	F	Red	T00	W	Fall	Control
J	B201	A	0.3672	0.3672	M	Red	T00	W	Fall	Control
A	B321	A	0.3672	0.3672	M	Red	T00	W	Spring	Control
A	B321	A	0.3672	0.3672	M	Red	T00	W	Spring	Control
A	B321	A	0.3672	0.3672	M	Red	T00	W	Spring	Control
A	B322	A	0.3672	0.3672	F	Red	T00	W	Spring	Control
A	B322	A	0.3672	0.3672	F	Red	T00	W	Spring	Control
A	B323	A	0.3672	0.3672	M	Red	T00	W	Spring	Control
A	B323	A	0.3672	0.3672	M	Red	T00	W	Spring	Control
A	B323	A	0.3672	0.3672	M	Red	T00	W	Spring	Control
A	B345	A	0.3672	0.3672	F	Red	T00	W	Spring	Control
A	B345	A	0.3672	0.3672	F	Red	T00	W	Spring	Control
A	B345	A	0.3672	0.3672	F	Red	T00	W	Spring	Control
A	B353	A	0.3672	0.3672	F	Red	T00	W	Spring	Control
A	B353	A	0.3672	0.3672	F	Red	T00	W	Spring	Control
A	B353	A	0.3672	0.3672	F	Red	T00	W	Spring	Control
A	B353	A	0.3672	0.3672	F	Red	T00	W	Spring	Control
J	B064	D	0.3758	0.3758	M	Red	T00	E	Fall	Control
J	B064	D	0.3758	0.3758	M	Red	T00	E	Fall	Control
J	B064	D	0.3758	0.3758	M	Red	T00	E	Fall	Control
J	B068	D	0.3758	0.3758	M	Red	T00	E	Fall	Control
A	B099	D	0.3758	0.3758	F	Red	T00	E	Fall	Control
J	B100	D	0.3758	0.3758	F	Red	T00	E	Fall	Control
J	B100	D	0.3758	0.3758	F	Red	T00	E	Fall	Control
J	B100	D	0.3758	0.3758	F	Red	T00	E	Fall	Control
J	B100	D	0.3758	0.3758	F	Red	T00	E	Fall	Control
J	B100	D	0.3758	0.3758	F	Red	T00	E	Fall	Control
J	B100	D	0.3758	0.3758	F	Red	T00	E	Fall	Control
J	B100	D	0.3758	0.3758	F	Red	T00	E	Fall	Control
J	B131	D	0.3758	0.3758	M	Red	T00	E	Fall	Control
J	B163	D	0.3758	0.3758	M	Red	T00	E	Fall	Control
J	B163	D	0.3758	0.3758	M	Red	T00	E	Fall	Control
J	B169	D	0.3758	0.3758	M	Red	T00	E	Fall	Control
J	B187	D	0.3758	0.3758	M	Red	T00	E	Fall	Control
J	B234	D	0.3758	0.3758	M	Red	T00	E	Fall	Control
J	B234	D	0.3758	0.3758	M	Red	T00	E	Fall	Control
A	B318	D	0.3758	0.3758	M	Red	T00	E	Spring	Control
A	B318	D	0.3758	0.3758	M	Red	T00	E	Spring	Control
A	B318	D	0.3758	0.3758	M	Red	T00	E	Spring	Control
A	B318	D	0.3758	0.3758	M	Red	T00	E	Spring	Control
A	B318	D	0.3758	0.3758	M	Red	T00	E	Spring	Control
A	B318	D	0.3758	0.3758	M	Red	T00	E	Spring	Control
A	B318	D	0.3758	0.3758	M	Red	T00	E	Spring	Control
A	B367	D	0.3758	0.3758	F	Red	T00	E	Spring	Control
A	B367	D	0.3758	0.3758	F	Red	T00	E	Spring	Control
A	B383	D	0.3758	0.3758	F	Red	T00	E	Spring	Control
A	B321	A	0.3876	0.3876	M	Red	T00	W	Spring	Control
A	B321	A	0.3876	0.3876	M	Red	T00	W	Spring	Control
A	B323	A	0.3876	0.3876	M	Red	T00	W	Spring	Control
A	B345	A	0.3876	0.3876	F	Red	T00	W	Spring	Control
A	B345	A	0.3876	0.3876	F	Red	T00	W	Spring	Control
A	B345	A	0.3876	0.3876	F	Red	T00	W	Spring	Control
A	B345	A	0.3876	0.3876	F	Red	T00	W	Spring	Control
A	B345	A	0.3876	0.3876	F	Red	T00	W	Spring	Control
A	B353	A	0.3876	0.3876	F	Red	T00	W	Spring	Control
A	B353	A	0.3876	0.3876	F	Red	T00	W	Spring	Control
J	B064	D	0.3965	0.3965	M	Red	T00	E	Fall	Control
J	B064	D	0.3965	0.3965	M	Red	T00	E	Fall	Control
A	B098	D	0.3965	0.3965	F	Red	T00	E	Fall	Control
A	B099	D	0.3965	0.3965	F	Red	T00	E	Fall	Control
J	B100	D	0.3965	0.3965	F	Red	T00	E	Fall	Control
J	B100	D	0.3965	0.3965	F	Red	T00	E	Fall	Control
J	B100	D	0.3965	0.3965	F	Red	T00	E	Fall	Control
J	B100	D	0.3965	0.3965	F	Red	T00	E	Fall	Control
J	B147	D	0.3965	0.3965	F	Red	T00	E	Fall	Control
J	B187	D	0.3965	0.3965	M	Red	T00	E	Fall	Control
J	B187	D	0.3965	0.3965	M	Red	T00	E	Fall	Control
J	B234	D	0.3965	0.3965	M	Red	T00	E	Fall	Control
A	B235	D	0.3965	0.3965	F	Red	T00	E	Fall	Control
A	B235	D	0.3965	0.3965	F	Red	T00	E	Fall	Control
A	B318	D	0.3965	0.3965	M	Red	T00	E	Spring	Control
A	B318	D	0.3965	0.3965	M	Red	T00	E	Spring	Control
A	B318	D	0.3965	0.3965	M	Red	T00	E	Spring	Control
A	B318	D	0.3965	0.3965	M	Red	T00	E	Spring	Control
A	B318	D	0.3965	0.3965	M	Red	T00	E	Spring	Control
A	B318	D	0.3965	0.3965	M	Red	T00	E	Spring	Control
A	B318	D	0.3965	0.3965	M	Red	T00	E	Spring	Control
A	B318	D	0.3965	0.3965	M	Red	T00	E	Spring	Control
A	B367	D	0.3965	0.3965	F	Red	T00	E	Spring	Control
A	B383	D	0.3965	0.3965	F	Red	T00	E	Spring	Control
J	B117	A	0.408	0.408	M	Red	T00	W	Fall	Control
J	B117	A	0.408	0.408	M	Red	T00	W	Fall	Control
J	B193	A	0.408	0.408	F	Red	T00	W	Fall	Control
A	B321	A	0.408	0.408	M	Red	T00	W	Spring	Control
A	B322	A	0.408	0.408	F	Red	T00	W	Spring	Control
A	B323	A	0.408	0.408	M	Red	T00	W	Spring	Control
A	B345	A	0.408	0.408	F	Red	T00	W	Spring	Control
A	B345	A	0.408	0.408	F	Red	T00	W	Spring	Control
A	B345	A	0.408	0.408	F	Red	T00	W	Spring	Control
A	B345	A	0.408	0.408	F	Red	T00	W	Spring	Control
A	B345	A	0.408	0.408	F	Red	T00	W	Spring	Control
J	B064	D	0.4172	0.4172	M	Red	T00	E	Fall	Control
J	B064	D	0.4172	0.4172	M	Red	T00	E	Fall	Control
J	B068	D	0.4172	0.4172	M	Red	T00	E	Fall	Control
J	B100	D	0.4172	0.4172	F	Red	T00	E	Fall	Control
J	B100	D	0.4172	0.4172	F	Red	T00	E	Fall	Control
J	B147	D	0.4172	0.4172	F	Red	T00	E	Fall	Control
J	B163	D	0.4172	0.4172	M	Red	T00	E	Fall	Control
J	B169	D	0.4172	0.4172	M	Red	T00	E	Fall	Control
J	B187	D	0.4172	0.4172	M	Red	T00	E	Fall	Control
J	B234	D	0.4172	0.4172	M	Red	T00	E	Fall	Control
A	B235	D	0.4172	0.4172	F	Red	T00	E	Fall	Control
A	B318	D	0.4172	0.4172	M	Red	T00	E	Spring	Control
A	B346	D	0.4172	0.4172	F	Red	T00	E	Spring	Control
A	B367	D	0.4172	0.4172	F	Red	T00	E	Spring	Control
J	B066	A	0.4284	0.4284	F	Red	T00	W	Fall	Control
J	B117	A	0.4284	0.4284	M	Red	T00	W	Fall	Control
J	B193	A	0.4284	0.4284	F	Red	T00	W	Fall	Control
A	B345	A	0.4284	0.4284	F	Red	T00	W	Spring	Control
A	B345	A	0.4284	0.4284	F	Red	T00	W	Spring	Control
A	B345	A	0.4284	0.4284	F	Red	T00	W	Spring	Control
A	B345	A	0.4284	0.4284	F	Red	T00	W	Spring	Control
A	B353	A	0.4284	0.4284	F	Red	T00	W	Spring	Control
A	B353	A	0.4284	0.4284	F	Red	T00	W	Spring	Control
A	B099	D	0.4379	0.4379	F	Red	T00	E	Fall	Control
A	B099	D	0.4379	0.4379	F	Red	T00	E	Fall	Control
J	B100	D	0.4379	0.4379	F	Red	T00	E	Fall	Control
J	B100	D	0.4379	0.4379	F	Red	T00	E	Fall	Control
J	B100	D	0.4379	0.4379	F	Red	T00	E	Fall	Control
J	B100	D	0.4379	0.4379	F	Red	T00	E	Fall	Control
J	B100	D	0.4379	0.4379	F	Red	T00	E	Fall	Control
J	B131	D	0.4379	0.4379	M	Red	T00	E	Fall	Control
J	B163	D	0.4379	0.4379	M	Red	T00	E	Fall	Control
J	B163	D	0.4379	0.4379	M	Red	T00	E	Fall	Control
J	B234	D	0.4379	0.4379	M	Red	T00	E	Fall	Control
A	B235	D	0.4379	0.4379	F	Red	T00	E	Fall	Control
A	B318	D	0.4379	0.4379	M	Red	T00	E	Spring	Control
A	B318	D	0.4379	0.4379	M	Red	T00	E	Spring	Control
A	B318	D	0.4379	0.4379	M	Red	T00	E	Spring	Control
A	B318	D	0.4379	0.4379	M	Red	T00	E	Spring	Control
A	B318	D	0.4379	0.4379	M	Red	T00	E	Spring	Control
A	B318	D	0.4379	0.4379	M	Red	T00	E	Spring	Control
A	B318	D	0.4379	0.4379	M	Red	T00	E	Spring	Control
A	B318	D	0.4379	0.4379	M	Red	T00	E	Spring	Control
A	B346	D	0.4379	0.4379	F	Red	T00	E	Spring	Control
A	B367	D	0.4379	0.4379	F	Red	T00	E	Spring	Control
A	B383	D	0.4379	0.4379	F	Red	T00	E	Spring	Control
J	B117	A	0.4488	0.4488	M	Red	T00	W	Fall	Control
J	B193	A	0.4488	0.4488	F	Red	T00	W	Fall	Control
J	B266	A	0.4488	0.4488	M	Red	T00	W	Fall	Control
A	B321	A	0.4488	0.4488	M	Red	T00	W	Spring	Control
A	B321	A	0.4488	0.4488	M	Red	T00	W	Spring	Control
A	B323	A	0.4488	0.4488	M	Red	T00	W	Spring	Control
A	B345	A	0.4488	0.4488	F	Red	T00	W	Spring	Control
A	B345	A	0.4488	0.4488	F	Red	T00	W	Spring	Control
A	B345	A	0.4488	0.4488	F	Red	T00	W	Spring	Control
J	B064	D	0.4586	0.4586	M	Red	T00	E	Fall	Control
A	B099	D	0.4586	0.4586	F	Red	T00	E	Fall	Control
J	B100	D	0.4586	0.4586	F	Red	T00	E	Fall	Control
J	B100	D	0.4586	0.4586	F	Red	T00	E	Fall	Control
J	B100	D	0.4586	0.4586	F	Red	T00	E	Fall	Control
J	B100	D	0.4586	0.4586	F	Red	T00	E	Fall	Control
J	B100	D	0.4586	0.4586	F	Red	T00	E	Fall	Control
J	B100	D	0.4586	0.4586	F	Red	T00	E	Fall	Control
J	B100	D	0.4586	0.4586	F	Red	T00	E	Fall	Control
J	B147	D	0.4586	0.4586	F	Red	T00	E	Fall	Control
J	B147	D	0.4586	0.4586	F	Red	T00	E	Fall	Control
J	B163	D	0.4586	0.4586	M	Red	T00	E	Fall	Control
J	B163	D	0.4586	0.4586	M	Red	T00	E	Fall	Control
J	B169	D	0.4586	0.4586	M	Red	T00	E	Fall	Control
J	B187	D	0.4586	0.4586	M	Red	T00	E	Fall	Control
J	B247	D	0.4586	0.4586	M	Red	T00	E	Fall	Control
A	B318	D	0.4586	0.4586	M	Red	T00	E	Spring	Control
A	B318	D	0.4586	0.4586	M	Red	T00	E	Spring	Control
A	B318	D	0.4586	0.4586	M	Red	T00	E	Spring	Control
A	B318	D	0.4586	0.4586	M	Red	T00	E	Spring	Control
A	B318	D	0.4586	0.4586	M	Red	T00	E	Spring	Control
A	B318	D	0.4586	0.4586	M	Red	T00	E	Spring	Control
A	B346	D	0.4586	0.4586	F	Red	T00	E	Spring	Control
A	B346	D	0.4586	0.4586	F	Red	T00	E	Spring	Control
A	B357	D	0.4586	0.4586	F	Red	T00	E	Spring	Control
A	B367	D	0.4586	0.4586	F	Red	T00	E	Spring	Control
A	B383	D	0.4586	0.4586	F	Red	T00	E	Spring	Control
A	B383	D	0.4586	0.4586	F	Red	T00	E	Spring	Control
A	B383	D	0.4586	0.4586	F	Red	T00	E	Spring	Control
J	B117	A	0.4692	0.4692	M	Red	T00	W	Fall	Control
J	B117	A	0.4692	0.4692	M	Red	T00	W	Fall	Control
A	B321	A	0.4692	0.4692	M	Red	T00	W	Spring	Control
A	B321	A	0.4692	0.4692	M	Red	T00	W	Spring	Control
A	B321	A	0.4692	0.4692	M	Red	T00	W	Spring	Control
A	B345	A	0.4692	0.4692	F	Red	T00	W	Spring	Control
A	B345	A	0.4692	0.4692	F	Red	T00	W	Spring	Control
A	B345	A	0.4692	0.4692	F	Red	T00	W	Spring	Control
A	B345	A	0.4692	0.4692	F	Red	T00	W	Spring	Control
A	B345	A	0.4692	0.4692	F	Red	T00	W	Spring	Control
A	B345	A	0.4692	0.4692	F	Red	T00	W	Spring	Control
A	B345	A	0.4692	0.4692	F	Red	T00	W	Spring	Control
A	B353	A	0.4692	0.4692	F	Red	T00	W	Spring	Control
J	B064	D	0.4793	0.4793	M	Red	T00	E	Fall	Control
A	B099	D	0.4793	0.4793	F	Red	T00	E	Fall	Control
J	B100	D	0.4793	0.4793	F	Red	T00	E	Fall	Control
J	B100	D	0.4793	0.4793	F	Red	T00	E	Fall	Control
J	B100	D	0.4793	0.4793	F	Red	T00	E	Fall	Control
J	B131	D	0.4793	0.4793	M	Red	T00	E	Fall	Control
J	B163	D	0.4793	0.4793	M	Red	T00	E	Fall	Control
J	B169	D	0.4793	0.4793	M	Red	T00	E	Fall	Control
J	B169	D	0.4793	0.4793	M	Red	T00	E	Fall	Control
J	B169	D	0.4793	0.4793	M	Red	T00	E	Fall	Control
J	B187	D	0.4793	0.4793	M	Red	T00	E	Fall	Control
J	B187	D	0.4793	0.4793	M	Red	T00	E	Fall	Control
J	B187	D	0.4793	0.4793	M	Red	T00	E	Fall	Control
A	B318	D	0.4793	0.4793	M	Red	T00	E	Spring	Control
A	B318	D	0.4793	0.4793	M	Red	T00	E	Spring	Control
A	B318	D	0.4793	0.4793	M	Red	T00	E	Spring	Control
A	B318	D	0.4793	0.4793	M	Red	T00	E	Spring	Control
A	B318	D	0.4793	0.4793	M	Red	T00	E	Spring	Control
A	B318	D	0.4793	0.4793	M	Red	T00	E	Spring	Control
A	B346	D	0.4793	0.4793	F	Red	T00	E	Spring	Control
A	B367	D	0.4793	0.4793	F	Red	T00	E	Spring	Control
J	B117	A	0.4896	0.4896	M	Red	T00	W	Fall	Control
A	B321	A	0.4896	0.4896	M	Red	T00	W	Spring	Control
A	B322	A	0.4896	0.4896	F	Red	T00	W	Spring	Control
A	B323	A	0.4896	0.4896	M	Red	T00	W	Spring	Control
A	B323	A	0.4896	0.4896	M	Red	T00	W	Spring	Control
A	B345	A	0.4896	0.4896	F	Red	T00	W	Spring	Control
A	B345	A	0.4896	0.4896	F	Red	T00	W	Spring	Control
A	B345	A	0.4896	0.4896	F	Red	T00	W	Spring	Control
J	B064	D	0.5	0.5	M	Red	T00	E	Fall	Control
A	B099	D	0.5	0.5	F	Red	T00	E	Fall	Control
J	B100	D	0.5	0.5	F	Red	T00	E	Fall	Control
J	B100	D	0.5	0.5	F	Red	T00	E	Fall	Control
J	B100	D	0.5	0.5	F	Red	T00	E	Fall	Control
J	B100	D	0.5	0.5	F	Red	T00	E	Fall	Control
J	B147	D	0.5	0.5	F	Red	T00	E	Fall	Control
J	B163	D	0.5	0.5	M	Red	T00	E	Fall	Control
J	B169	D	0.5	0.5	M	Red	T00	E	Fall	Control
J	B187	D	0.5	0.5	M	Red	T00	E	Fall	Control
A	B318	D	0.5	0.5	M	Red	T00	E	Spring	Control
A	B318	D	0.5	0.5	M	Red	T00	E	Spring	Control
A	B318	D	0.5	0.5	M	Red	T00	E	Spring	Control
A	B318	D	0.5	0.5	M	Red	T00	E	Spring	Control
A	B367	D	0.5	0.5	F	Red	T00	E	Spring	Control
A	B383	D	0.5	0.5	F	Red	T00	E	Spring	Control
J	B117	A	0.51	0.51	M	Red	T00	W	Fall	Control
J	B117	A	0.51	0.51	M	Red	T00	W	Fall	Control
J	B117	A	0.51	0.51	M	Red	T00	W	Fall	Control
J	B193	A	0.51	0.51	F	Red	T00	W	Fall	Control
J	B193	A	0.51	0.51	F	Red	T00	W	Fall	Control
J	B193	A	0.51	0.51	F	Red	T00	W	Fall	Control
J	B266	A	0.51	0.51	M	Red	T00	W	Fall	Control
A	B345	A	0.51	0.51	F	Red	T00	W	Spring	Control
A	B345	A	0.51	0.51	F	Red	T00	W	Spring	Control
A	B345	A	0.51	0.51	F	Red	T00	W	Spring	Control
J	B064	D	0.5207	0.5207	M	Red	T00	E	Fall	Control
J	B064	D	0.5207	0.5207	M	Red	T00	E	Fall	Control
J	B064	D	0.5207	0.5207	M	Red	T00	E	Fall	Control
J	B064	D	0.5207	0.5207	M	Red	T00	E	Fall	Control
J	B068	D	0.5207	0.5207	M	Red	T00	E	Fall	Control
A	B099	D	0.5207	0.5207	F	Red	T00	E	Fall	Control
J	B124	D	0.5207	0.5207	F	Red	T00	E	Fall	Control
J	B147	D	0.5207	0.5207	F	Red	T00	E	Fall	Control
J	B147	D	0.5207	0.5207	F	Red	T00	E	Fall	Control
J	B163	D	0.5207	0.5207	M	Red	T00	E	Fall	Control
J	B187	D	0.5207	0.5207	M	Red	T00	E	Fall	Control
J	B187	D	0.5207	0.5207	M	Red	T00	E	Fall	Control
A	B235	D	0.5207	0.5207	F	Red	T00	E	Fall	Control
A	B318	D	0.5207	0.5207	M	Red	T00	E	Spring	Control
A	B318	D	0.5207	0.5207	M	Red	T00	E	Spring	Control
A	B318	D	0.5207	0.5207	M	Red	T00	E	Spring	Control
A	B318	D	0.5207	0.5207	M	Red	T00	E	Spring	Control
A	B318	D	0.5207	0.5207	M	Red	T00	E	Spring	Control
A	B357	D	0.5207	0.5207	F	Red	T00	E	Spring	Control
A	B357	D	0.5207	0.5207	F	Red	T00	E	Spring	Control
A	B367	D	0.5207	0.5207	F	Red	T00	E	Spring	Control
A	B383	D	0.5207	0.5207	F	Red	T00	E	Spring	Control
A	B383	D	0.5207	0.5207	F	Red	T00	E	Spring	Control
J	B117	A	0.5304	0.5304	M	Red	T00	W	Fall	Control
J	B117	A	0.5304	0.5304	M	Red	T00	W	Fall	Control
A	B321	A	0.5304	0.5304	M	Red	T00	W	Spring	Control
A	B321	A	0.5304	0.5304	M	Red	T00	W	Spring	Control
A	B321	A	0.5304	0.5304	M	Red	T00	W	Spring	Control
A	B321	A	0.5304	0.5304	M	Red	T00	W	Spring	Control
A	B321	A	0.5304	0.5304	M	Red	T00	W	Spring	Control
A	B321	A	0.5304	0.5304	M	Red	T00	W	Spring	Control
A	B323	A	0.5304	0.5304	M	Red	T00	W	Spring	Control
A	B323	A	0.5304	0.5304	M	Red	T00	W	Spring	Control
A	B345	A	0.5304	0.5304	F	Red	T00	W	Spring	Control
A	B345	A	0.5304	0.5304	F	Red	T00	W	Spring	Control
A	B345	A	0.5304	0.5304	F	Red	T00	W	Spring	Control
A	B345	A	0.5304	0.5304	F	Red	T00	W	Spring	Control
A	B353	A	0.5304	0.5304	F	Red	T00	W	Spring	Control
J	B064	D	0.5414	0.5414	M	Red	T00	E	Fall	Control
J	B064	D	0.5414	0.5414	M	Red	T00	E	Fall	Control
J	B064	D	0.5414	0.5414	M	Red	T00	E	Fall	Control
J	B064	D	0.5414	0.5414	M	Red	T00	E	Fall	Control
J	B064	D	0.5414	0.5414	M	Red	T00	E	Fall	Control
A	B099	D	0.5414	0.5414	F	Red	T00	E	Fall	Control
A	B099	D	0.5414	0.5414	F	Red	T00	E	Fall	Control
J	B100	D	0.5414	0.5414	F	Red	T00	E	Fall	Control
J	B100	D	0.5414	0.5414	F	Red	T00	E	Fall	Control
J	B100	D	0.5414	0.5414	F	Red	T00	E	Fall	Control
J	B100	D	0.5414	0.5414	F	Red	T00	E	Fall	Control
J	B163	D	0.5414	0.5414	M	Red	T00	E	Fall	Control
J	B163	D	0.5414	0.5414	M	Red	T00	E	Fall	Control
A	B235	D	0.5414	0.5414	F	Red	T00	E	Fall	Control
J	B236	D	0.5414	0.5414	M	Red	T00	E	Fall	Control
A	B318	D	0.5414	0.5414	M	Red	T00	E	Spring	Control
A	B318	D	0.5414	0.5414	M	Red	T00	E	Spring	Control
A	B318	D	0.5414	0.5414	M	Red	T00	E	Spring	Control
A	B367	D	0.5414	0.5414	F	Red	T00	E	Spring	Control
J	B117	A	0.5508	0.5508	M	Red	T00	W	Fall	Control
J	B193	A	0.5508	0.5508	F	Red	T00	W	Fall	Control
J	B193	A	0.5508	0.5508	F	Red	T00	W	Fall	Control
J	B193	A	0.5508	0.5508	F	Red	T00	W	Fall	Control
A	B322	A	0.5508	0.5508	F	Red	T00	W	Spring	Control
A	B345	A	0.5508	0.5508	F	Red	T00	W	Spring	Control
A	B345	A	0.5508	0.5508	F	Red	T00	W	Spring	Control
A	B345	A	0.5508	0.5508	F	Red	T00	W	Spring	Control
A	B345	A	0.5508	0.5508	F	Red	T00	W	Spring	Control
A	B345	A	0.5508	0.5508	F	Red	T00	W	Spring	Control
A	B345	A	0.5508	0.5508	F	Red	T00	W	Spring	Control
A	B345	A	0.5508	0.5508	F	Red	T00	W	Spring	Control
A	B345	A	0.5508	0.5508	F	Red	T00	W	Spring	Control
A	B353	A	0.5508	0.5508	F	Red	T00	W	Spring	Control
J	B064	D	0.5621	0.5621	M	Red	T00	E	Fall	Control
J	B064	D	0.5621	0.5621	M	Red	T00	E	Fall	Control
J	B064	D	0.5621	0.5621	M	Red	T00	E	Fall	Control
A	B099	D	0.5621	0.5621	F	Red	T00	E	Fall	Control
J	B100	D	0.5621	0.5621	F	Red	T00	E	Fall	Control
J	B131	D	0.5621	0.5621	M	Red	T00	E	Fall	Control
J	B163	D	0.5621	0.5621	M	Red	T00	E	Fall	Control
J	B163	D	0.5621	0.5621	M	Red	T00	E	Fall	Control
J	B163	D	0.5621	0.5621	M	Red	T00	E	Fall	Control
J	B187	D	0.5621	0.5621	M	Red	T00	E	Fall	Control
J	B187	D	0.5621	0.5621	M	Red	T00	E	Fall	Control
J	B187	D	0.5621	0.5621	M	Red	T00	E	Fall	Control
A	B235	D	0.5621	0.5621	F	Red	T00	E	Fall	Control
A	B318	D	0.5621	0.5621	M	Red	T00	E	Spring	Control
A	B318	D	0.5621	0.5621	M	Red	T00	E	Spring	Control
A	B318	D	0.5621	0.5621	M	Red	T00	E	Spring	Control
A	B318	D	0.5621	0.5621	M	Red	T00	E	Spring	Control
A	B318	D	0.5621	0.5621	M	Red	T00	E	Spring	Control
A	B318	D	0.5621	0.5621	M	Red	T00	E	Spring	Control
A	B318	D	0.5621	0.5621	M	Red	T00	E	Spring	Control
A	B367	D	0.5621	0.5621	F	Red	T00	E	Spring	Control
A	B367	D	0.5621	0.5621	F	Red	T00	E	Spring	Control
A	B383	D	0.5621	0.5621	F	Red	T00	E	Spring	Control
A	B383	D	0.5621	0.5621	F	Red	T00	E	Spring	Control
A	B383	D	0.5621	0.5621	F	Red	T00	E	Spring	Control
J	B117	A	0.5712	0.5712	M	Red	T00	W	Fall	Control
J	B117	A	0.5712	0.5712	M	Red	T00	W	Fall	Control
J	B266	A	0.5712	0.5712	M	Red	T00	W	Fall	Control
J	B266	A	0.5712	0.5712	M	Red	T00	W	Fall	Control
A	B323	A	0.5712	0.5712	M	Red	T00	W	Spring	Control
A	B323	A	0.5712	0.5712	M	Red	T00	W	Spring	Control
A	B345	A	0.5712	0.5712	F	Red	T00	W	Spring	Control
A	B345	A	0.5712	0.5712	F	Red	T00	W	Spring	Control
A	B345	A	0.5712	0.5712	F	Red	T00	W	Spring	Control
A	B345	A	0.5712	0.5712	F	Red	T00	W	Spring	Control
A	B345	A	0.5712	0.5712	F	Red	T00	W	Spring	Control
A	B345	A	0.5712	0.5712	F	Red	T00	W	Spring	Control
A	B345	A	0.5712	0.5712	F	Red	T00	W	Spring	Control
A	B345	A	0.5712	0.5712	F	Red	T00	W	Spring	Control
A	B353	A	0.5712	0.5712	F	Red	T00	W	Spring	Control
J	B064	D	0.5828	0.5828	M	Red	T00	E	Fall	Control
J	B064	D	0.5828	0.5828	M	Red	T00	E	Fall	Control
J	B064	D	0.5828	0.5828	M	Red	T00	E	Fall	Control
J	B064	D	0.5828	0.5828	M	Red	T00	E	Fall	Control
J	B068	D	0.5828	0.5828	M	Red	T00	E	Fall	Control
A	B099	D	0.5828	0.5828	F	Red	T00	E	Fall	Control
A	B099	D	0.5828	0.5828	F	Red	T00	E	Fall	Control
J	B100	D	0.5828	0.5828	F	Red	T00	E	Fall	Control
J	B100	D	0.5828	0.5828	F	Red	T00	E	Fall	Control
J	B100	D	0.5828	0.5828	F	Red	T00	E	Fall	Control
J	B100	D	0.5828	0.5828	F	Red	T00	E	Fall	Control
J	B187	D	0.5828	0.5828	M	Red	T00	E	Fall	Control
J	B187	D	0.5828	0.5828	M	Red	T00	E	Fall	Control
A	B318	D	0.5828	0.5828	M	Red	T00	E	Spring	Control
A	B318	D	0.5828	0.5828	M	Red	T00	E	Spring	Control
A	B357	D	0.5828	0.5828	F	Red	T00	E	Spring	Control
A	B345	A	0.5916	0.5916	F	Red	T00	W	Spring	Control
A	B345	A	0.5916	0.5916	F	Red	T00	W	Spring	Control
A	B345	A	0.5916	0.5916	F	Red	T00	W	Spring	Control
A	B345	A	0.5916	0.5916	F	Red	T00	W	Spring	Control
A	B353	A	0.5916	0.5916	F	Red	T00	W	Spring	Control
A	B353	A	0.5916	0.5916	F	Red	T00	W	Spring	Control
J	B100	D	0.6035	0.6035	F	Red	T00	E	Fall	Control
J	B100	D	0.6035	0.6035	F	Red	T00	E	Fall	Control
J	B100	D	0.6035	0.6035	F	Red	T00	E	Fall	Control
J	B100	D	0.6035	0.6035	F	Red	T00	E	Fall	Control
J	B100	D	0.6035	0.6035	F	Red	T00	E	Fall	Control
J	B131	D	0.6035	0.6035	M	Red	T00	E	Fall	Control
J	B163	D	0.6035	0.6035	M	Red	T00	E	Fall	Control
J	B187	D	0.6035	0.6035	M	Red	T00	E	Fall	Control
J	B187	D	0.6035	0.6035	M	Red	T00	E	Fall	Control
A	B235	D	0.6035	0.6035	F	Red	T00	E	Fall	Control
A	B235	D	0.6035	0.6035	F	Red	T00	E	Fall	Control
A	B318	D	0.6035	0.6035	M	Red	T00	E	Spring	Control
A	B318	D	0.6035	0.6035	M	Red	T00	E	Spring	Control
A	B318	D	0.6035	0.6035	M	Red	T00	E	Spring	Control
A	B318	D	0.6035	0.6035	M	Red	T00	E	Spring	Control
A	B318	D	0.6035	0.6035	M	Red	T00	E	Spring	Control
A	B318	D	0.6035	0.6035	M	Red	T00	E	Spring	Control
A	B357	D	0.6035	0.6035	F	Red	T00	E	Spring	Control
J	B117	A	0.612	0.612	M	Red	T00	W	Fall	Control
J	B117	A	0.612	0.612	M	Red	T00	W	Fall	Control
J	B117	A	0.612	0.612	M	Red	T00	W	Fall	Control
J	B117	A	0.612	0.612	M	Red	T00	W	Fall	Control
J	B117	A	0.612	0.612	M	Red	T00	W	Fall	Control
J	B193	A	0.612	0.612	F	Red	T00	W	Fall	Control
A	B322	A	0.612	0.612	F	Red	T00	W	Spring	Control
A	B323	A	0.612	0.612	M	Red	T00	W	Spring	Control
A	B345	A	0.612	0.612	F	Red	T00	W	Spring	Control
A	B345	A	0.612	0.612	F	Red	T00	W	Spring	Control
A	B353	A	0.612	0.612	F	Red	T00	W	Spring	Control
A	B353	A	0.612	0.612	F	Red	T00	W	Spring	Control
A	B353	A	0.612	0.612	F	Red	T00	W	Spring	Control
A	B353	A	0.612	0.612	F	Red	T00	W	Spring	Control
A	B353	A	0.612	0.612	F	Red	T00	W	Spring	Control
A	B353	A	0.612	0.612	F	Red	T00	W	Spring	Control
A	B353	A	0.612	0.612	F	Red	T00	W	Spring	Control
J	B064	D	0.6242	0.6242	M	Red	T00	E	Fall	Control
J	B064	D	0.6242	0.6242	M	Red	T00	E	Fall	Control
J	B068	D	0.6242	0.6242	M	Red	T00	E	Fall	Control
J	B068	D	0.6242	0.6242	M	Red	T00	E	Fall	Control
A	B099	D	0.6242	0.6242	F	Red	T00	E	Fall	Control
J	B100	D	0.6242	0.6242	F	Red	T00	E	Fall	Control
J	B100	D	0.6242	0.6242	F	Red	T00	E	Fall	Control
J	B100	D	0.6242	0.6242	F	Red	T00	E	Fall	Control
J	B100	D	0.6242	0.6242	F	Red	T00	E	Fall	Control
J	B100	D	0.6242	0.6242	F	Red	T00	E	Fall	Control
J	B147	D	0.6242	0.6242	F	Red	T00	E	Fall	Control
J	B187	D	0.6242	0.6242	M	Red	T00	E	Fall	Control
J	B187	D	0.6242	0.6242	M	Red	T00	E	Fall	Control
J	B187	D	0.6242	0.6242	M	Red	T00	E	Fall	Control
J	B187	D	0.6242	0.6242	M	Red	T00	E	Fall	Control
A	B235	D	0.6242	0.6242	F	Red	T00	E	Fall	Control
A	B318	D	0.6242	0.6242	M	Red	T00	E	Spring	Control
A	B318	D	0.6242	0.6242	M	Red	T00	E	Spring	Control
A	B318	D	0.6242	0.6242	M	Red	T00	E	Spring	Control
A	B318	D	0.6242	0.6242	M	Red	T00	E	Spring	Control
A	B318	D	0.6242	0.6242	M	Red	T00	E	Spring	Control
A	B346	D	0.6242	0.6242	F	Red	T00	E	Spring	Control
A	B346	D	0.6242	0.6242	F	Red	T00	E	Spring	Control
A	B144	A	0.6324	0.6324	F	Red	T00	W	Fall	Control
A	B323	A	0.6324	0.6324	M	Red	T00	W	Spring	Control
A	B323	A	0.6324	0.6324	M	Red	T00	W	Spring	Control
A	B345	A	0.6324	0.6324	F	Red	T00	W	Spring	Control
A	B345	A	0.6324	0.6324	F	Red	T00	W	Spring	Control
A	B345	A	0.6324	0.6324	F	Red	T00	W	Spring	Control
A	B345	A	0.6324	0.6324	F	Red	T00	W	Spring	Control
A	B345	A	0.6324	0.6324	F	Red	T00	W	Spring	Control
A	B345	A	0.6324	0.6324	F	Red	T00	W	Spring	Control
A	B345	A	0.6324	0.6324	F	Red	T00	W	Spring	Control
A	B353	A	0.6324	0.6324	F	Red	T00	W	Spring	Control
J	B064	D	0.6449	0.6449	M	Red	T00	E	Fall	Control
J	B064	D	0.6449	0.6449	M	Red	T00	E	Fall	Control
J	B064	D	0.6449	0.6449	M	Red	T00	E	Fall	Control
A	B099	D	0.6449	0.6449	F	Red	T00	E	Fall	Control
A	B099	D	0.6449	0.6449	F	Red	T00	E	Fall	Control
A	B099	D	0.6449	0.6449	F	Red	T00	E	Fall	Control
J	B100	D	0.6449	0.6449	F	Red	T00	E	Fall	Control
J	B100	D	0.6449	0.6449	F	Red	T00	E	Fall	Control
J	B100	D	0.6449	0.6449	F	Red	T00	E	Fall	Control
J	B100	D	0.6449	0.6449	F	Red	T00	E	Fall	Control
J	B100	D	0.6449	0.6449	F	Red	T00	E	Fall	Control
J	B163	D	0.6449	0.6449	M	Red	T00	E	Fall	Control
J	B163	D	0.6449	0.6449	M	Red	T00	E	Fall	Control
J	B163	D	0.6449	0.6449	M	Red	T00	E	Fall	Control
J	B163	D	0.6449	0.6449	M	Red	T00	E	Fall	Control
J	B187	D	0.6449	0.6449	M	Red	T00	E	Fall	Control
J	B187	D	0.6449	0.6449	M	Red	T00	E	Fall	Control
A	B235	D	0.6449	0.6449	F	Red	T00	E	Fall	Control
A	B235	D	0.6449	0.6449	F	Red	T00	E	Fall	Control
A	B318	D	0.6449	0.6449	M	Red	T00	E	Spring	Control
A	B318	D	0.6449	0.6449	M	Red	T00	E	Spring	Control
A	B318	D	0.6449	0.6449	M	Red	T00	E	Spring	Control
A	B318	D	0.6449	0.6449	M	Red	T00	E	Spring	Control
A	B318	D	0.6449	0.6449	M	Red	T00	E	Spring	Control
A	B357	D	0.6449	0.6449	F	Red	T00	E	Spring	Control
A	B383	D	0.6449	0.6449	F	Red	T00	E	Spring	Control
J	B117	A	0.6528	0.6528	M	Red	T00	W	Fall	Control
J	B117	A	0.6528	0.6528	M	Red	T00	W	Fall	Control
J	B193	A	0.6528	0.6528	F	Red	T00	W	Fall	Control
J	B266	A	0.6528	0.6528	M	Red	T00	W	Fall	Control
A	B321	A	0.6528	0.6528	M	Red	T00	W	Spring	Control
A	B321	A	0.6528	0.6528	M	Red	T00	W	Spring	Control
A	B322	A	0.6528	0.6528	F	Red	T00	W	Spring	Control
A	B322	A	0.6528	0.6528	F	Red	T00	W	Spring	Control
A	B345	A	0.6528	0.6528	F	Red	T00	W	Spring	Control
A	B345	A	0.6528	0.6528	F	Red	T00	W	Spring	Control
A	B345	A	0.6528	0.6528	F	Red	T00	W	Spring	Control
A	B345	A	0.6528	0.6528	F	Red	T00	W	Spring	Control
A	B345	A	0.6528	0.6528	F	Red	T00	W	Spring	Control
A	B353	A	0.6528	0.6528	F	Red	T00	W	Spring	Control
A	B353	A	0.6528	0.6528	F	Red	T00	W	Spring	Control
J	B064	D	0.6656	0.6656	M	Red	T00	E	Fall	Control
J	B064	D	0.6656	0.6656	M	Red	T00	E	Fall	Control
J	B064	D	0.6656	0.6656	M	Red	T00	E	Fall	Control
J	B064	D	0.6656	0.6656	M	Red	T00	E	Fall	Control
A	B099	D	0.6656	0.6656	F	Red	T00	E	Fall	Control
A	B099	D	0.6656	0.6656	F	Red	T00	E	Fall	Control
J	B101	D	0.6656	0.6656	F	Red	T00	E	Fall	Control
J	B147	D	0.6656	0.6656	F	Red	T00	E	Fall	Control
J	B187	D	0.6656	0.6656	M	Red	T00	E	Fall	Control
A	B235	D	0.6656	0.6656	F	Red	T00	E	Fall	Control
A	B318	D	0.6656	0.6656	M	Red	T00	E	Spring	Control
A	B318	D	0.6656	0.6656	M	Red	T00	E	Spring	Control
A	B318	D	0.6656	0.6656	M	Red	T00	E	Spring	Control
A	B318	D	0.6656	0.6656	M	Red	T00	E	Spring	Control
A	B318	D	0.6656	0.6656	M	Red	T00	E	Spring	Control
A	B318	D	0.6656	0.6656	M	Red	T00	E	Spring	Control
A	B318	D	0.6656	0.6656	M	Red	T00	E	Spring	Control
A	B318	D	0.6656	0.6656	M	Red	T00	E	Spring	Control
A	B318	D	0.6656	0.6656	M	Red	T00	E	Spring	Control
A	B318	D	0.6656	0.6656	M	Red	T00	E	Spring	Control
A	B346	D	0.6656	0.6656	F	Red	T00	E	Spring	Control
A	B354	D	0.6656	0.6656	F	Red	T00	E	Spring	Control
A	B383	D	0.6656	0.6656	F	Red	T00	E	Spring	Control
J	B117	A	0.6732	0.6732	M	Red	T00	W	Fall	Control
J	B117	A	0.6732	0.6732	M	Red	T00	W	Fall	Control
J	B266	A	0.6732	0.6732	M	Red	T00	W	Fall	Control
A	B321	A	0.6732	0.6732	M	Red	T00	W	Spring	Control
A	B345	A	0.6732	0.6732	F	Red	T00	W	Spring	Control
A	B345	A	0.6732	0.6732	F	Red	T00	W	Spring	Control
A	B345	A	0.6732	0.6732	F	Red	T00	W	Spring	Control
A	B353	A	0.6732	0.6732	F	Red	T00	W	Spring	Control
A	B353	A	0.6732	0.6732	F	Red	T00	W	Spring	Control
J	B064	D	0.6863	0.6863	M	Red	T00	E	Fall	Control
J	B064	D	0.6863	0.6863	M	Red	T00	E	Fall	Control
J	B064	D	0.6863	0.6863	M	Red	T00	E	Fall	Control
J	B064	D	0.6863	0.6863	M	Red	T00	E	Fall	Control
J	B068	D	0.6863	0.6863	M	Red	T00	E	Fall	Control
A	B099	D	0.6863	0.6863	F	Red	T00	E	Fall	Control
A	B099	D	0.6863	0.6863	F	Red	T00	E	Fall	Control
A	B099	D	0.6863	0.6863	F	Red	T00	E	Fall	Control
J	B100	D	0.6863	0.6863	F	Red	T00	E	Fall	Control
J	B100	D	0.6863	0.6863	F	Red	T00	E	Fall	Control
J	B147	D	0.6863	0.6863	F	Red	T00	E	Fall	Control
J	B169	D	0.6863	0.6863	M	Red	T00	E	Fall	Control
J	B169	D	0.6863	0.6863	M	Red	T00	E	Fall	Control
J	B187	D	0.6863	0.6863	M	Red	T00	E	Fall	Control
A	B235	D	0.6863	0.6863	F	Red	T00	E	Fall	Control
A	B235	D	0.6863	0.6863	F	Red	T00	E	Fall	Control
A	B318	D	0.6863	0.6863	M	Red	T00	E	Spring	Control
A	B318	D	0.6863	0.6863	M	Red	T00	E	Spring	Control
A	B346	D	0.6863	0.6863	F	Red	T00	E	Spring	Control
A	B367	D	0.6863	0.6863	F	Red	T00	E	Spring	Control
A	B383	D	0.6863	0.6863	F	Red	T00	E	Spring	Control
J	B094	A	0.6936	0.6936	M	Red	T00	W	Fall	Control
J	B117	A	0.6936	0.6936	M	Red	T00	W	Fall	Control
J	B117	A	0.6936	0.6936	M	Red	T00	W	Fall	Control
J	B117	A	0.6936	0.6936	M	Red	T00	W	Fall	Control
J	B117	A	0.6936	0.6936	M	Red	T00	W	Fall	Control
J	B117	A	0.6936	0.6936	M	Red	T00	W	Fall	Control
J	B117	A	0.6936	0.6936	M	Red	T00	W	Fall	Control
J	B193	A	0.6936	0.6936	F	Red	T00	W	Fall	Control
A	B321	A	0.6936	0.6936	M	Red	T00	W	Spring	Control
A	B322	A	0.6936	0.6936	F	Red	T00	W	Spring	Control
A	B322	A	0.6936	0.6936	F	Red	T00	W	Spring	Control
A	B323	A	0.6936	0.6936	M	Red	T00	W	Spring	Control
A	B345	A	0.6936	0.6936	F	Red	T00	W	Spring	Control
A	B345	A	0.6936	0.6936	F	Red	T00	W	Spring	Control
A	B353	A	0.6936	0.6936	F	Red	T00	W	Spring	Control
A	B353	A	0.6936	0.6936	F	Red	T00	W	Spring	Control
A	B353	A	0.6936	0.6936	F	Red	T00	W	Spring	Control
A	B353	A	0.6936	0.6936	F	Red	T00	W	Spring	Control
A	B353	A	0.6936	0.6936	F	Red	T00	W	Spring	Control
J	B064	D	0.707	0.707	M	Red	T00	E	Fall	Control
J	B064	D	0.707	0.707	M	Red	T00	E	Fall	Control
J	B068	D	0.707	0.707	M	Red	T00	E	Fall	Control
A	B099	D	0.707	0.707	F	Red	T00	E	Fall	Control
J	B100	D	0.707	0.707	F	Red	T00	E	Fall	Control
J	B100	D	0.707	0.707	F	Red	T00	E	Fall	Control
J	B100	D	0.707	0.707	F	Red	T00	E	Fall	Control
J	B131	D	0.707	0.707	M	Red	T00	E	Fall	Control
J	B147	D	0.707	0.707	F	Red	T00	E	Fall	Control
J	B169	D	0.707	0.707	M	Red	T00	E	Fall	Control
A	B235	D	0.707	0.707	F	Red	T00	E	Fall	Control
A	B235	D	0.707	0.707	F	Red	T00	E	Fall	Control
J	B236	D	0.707	0.707	M	Red	T00	E	Fall	Control
A	B318	D	0.707	0.707	M	Red	T00	E	Spring	Control
A	B318	D	0.707	0.707	M	Red	T00	E	Spring	Control
A	B318	D	0.707	0.707	M	Red	T00	E	Spring	Control
A	B318	D	0.707	0.707	M	Red	T00	E	Spring	Control
A	B357	D	0.707	0.707	F	Red	T00	E	Spring	Control
J	B117	A	0.714	0.714	M	Red	T00	W	Fall	Control
J	B193	A	0.714	0.714	F	Red	T00	W	Fall	Control
J	B193	A	0.714	0.714	F	Red	T00	W	Fall	Control
A	B322	A	0.714	0.714	F	Red	T00	W	Spring	Control
A	B322	A	0.714	0.714	F	Red	T00	W	Spring	Control
A	B323	A	0.714	0.714	M	Red	T00	W	Spring	Control
A	B345	A	0.714	0.714	F	Red	T00	W	Spring	Control
A	B345	A	0.714	0.714	F	Red	T00	W	Spring	Control
A	B345	A	0.714	0.714	F	Red	T00	W	Spring	Control
A	B345	A	0.714	0.714	F	Red	T00	W	Spring	Control
A	B345	A	0.714	0.714	F	Red	T00	W	Spring	Control
A	B345	A	0.714	0.714	F	Red	T00	W	Spring	Control
A	B345	A	0.714	0.714	F	Red	T00	W	Spring	Control
A	B345	A	0.714	0.714	F	Red	T00	W	Spring	Control
A	B353	A	0.714	0.714	F	Red	T00	W	Spring	Control
A	B353	A	0.714	0.714	F	Red	T00	W	Spring	Control
A	B353	A	0.714	0.714	F	Red	T00	W	Spring	Control
A	B353	A	0.714	0.714	F	Red	T00	W	Spring	Control
J	B064	D	0.7277	0.7277	M	Red	T00	E	Fall	Control
J	B068	D	0.7277	0.7277	M	Red	T00	E	Fall	Control
J	B068	D	0.7277	0.7277	M	Red	T00	E	Fall	Control
J	B100	D	0.7277	0.7277	F	Red	T00	E	Fall	Control
J	B100	D	0.7277	0.7277	F	Red	T00	E	Fall	Control
J	B100	D	0.7277	0.7277	F	Red	T00	E	Fall	Control
J	B100	D	0.7277	0.7277	F	Red	T00	E	Fall	Control
J	B100	D	0.7277	0.7277	F	Red	T00	E	Fall	Control
J	B163	D	0.7277	0.7277	M	Red	T00	E	Fall	Control
J	B163	D	0.7277	0.7277	M	Red	T00	E	Fall	Control
J	B187	D	0.7277	0.7277	M	Red	T00	E	Fall	Control
A	B235	D	0.7277	0.7277	F	Red	T00	E	Fall	Control
A	B235	D	0.7277	0.7277	F	Red	T00	E	Fall	Control
A	B235	D	0.7277	0.7277	F	Red	T00	E	Fall	Control
A	B235	D	0.7277	0.7277	F	Red	T00	E	Fall	Control
A	B318	D	0.7277	0.7277	M	Red	T00	E	Spring	Control
A	B318	D	0.7277	0.7277	M	Red	T00	E	Spring	Control
A	B318	D	0.7277	0.7277	M	Red	T00	E	Spring	Control
A	B318	D	0.7277	0.7277	M	Red	T00	E	Spring	Control
A	B318	D	0.7277	0.7277	M	Red	T00	E	Spring	Control
A	B346	D	0.7277	0.7277	F	Red	T00	E	Spring	Control
A	B354	D	0.7277	0.7277	F	Red	T00	E	Spring	Control
A	B383	D	0.7277	0.7277	F	Red	T00	E	Spring	Control
J	B094	A	0.7344	0.7344	M	Red	T00	W	Fall	Control
J	B117	A	0.7344	0.7344	M	Red	T00	W	Fall	Control
A	B144	A	0.7344	0.7344	F	Red	T00	W	Fall	Control
A	B144	A	0.7344	0.7344	F	Red	T00	W	Fall	Control
A	B321	A	0.7344	0.7344	M	Red	T00	W	Spring	Control
A	B345	A	0.7344	0.7344	F	Red	T00	W	Spring	Control
A	B345	A	0.7344	0.7344	F	Red	T00	W	Spring	Control
A	B345	A	0.7344	0.7344	F	Red	T00	W	Spring	Control
A	B345	A	0.7344	0.7344	F	Red	T00	W	Spring	Control
A	B353	A	0.7344	0.7344	F	Red	T00	W	Spring	Control
A	B353	A	0.7344	0.7344	F	Red	T00	W	Spring	Control
A	B353	A	0.7344	0.7344	F	Red	T00	W	Spring	Control
A	B353	A	0.7344	0.7344	F	Red	T00	W	Spring	Control
J	B064	D	0.7484	0.7484	M	Red	T00	E	Fall	Control
J	B064	D	0.7484	0.7484	M	Red	T00	E	Fall	Control
A	B099	D	0.7484	0.7484	F	Red	T00	E	Fall	Control
A	B099	D	0.7484	0.7484	F	Red	T00	E	Fall	Control
J	B100	D	0.7484	0.7484	F	Red	T00	E	Fall	Control
[truncated: 121,138 more rows]
