# Supplementary material for: Experimental trials of species-specific bat flight responses to an ultrasonic deterrent
Source: PeerJ. 2024 Jan 3;12:e16718. doi: 10.7717/peerj.16718 (PMC10771094; doi:10.7717/peerj.16718)
Supplement: Supplemental Information 1 [file peerj-12-16718-s001.zip › S10_TABR_COvsCom_om.csv]

Age	BatID	CameraID	Dist	Dist_corr	Sex	Species	Treat	UADID	Season	Treatment
J	B057	D	0	1	M	TABR	T00	E	Fall	Control
J	B058	D	0	1	M	TABR	T00	E	Fall	Control
J	B058	D	0	1	M	TABR	T00	E	Fall	Control
A	B061	D	0	1	M	TABR	T00	E	Fall	Control
J	B065	D	0	1	M	TABR	T00	E	Fall	Control
J	B065	D	0	1	M	TABR	T00	E	Fall	Control
J	B065	D	0	1	M	TABR	T00	E	Fall	Control
J	B065	D	0	1	M	TABR	T00	E	Fall	Control
J	B065	D	0	1	M	TABR	T00	E	Fall	Control
J	B065	D	0	1	M	TABR	T00	E	Fall	Control
J	B065	D	0	1	M	TABR	T00	E	Fall	Control
J	B065	D	0	1	M	TABR	T00	E	Fall	Control
J	B065	D	0	1	M	TABR	T00	E	Fall	Control
J	B065	D	0	1	M	TABR	T00	E	Fall	Control
J	B065	D	0	1	M	TABR	T00	E	Fall	Control
J	B065	D	0	1	M	TABR	T00	E	Fall	Control
J	B065	D	0	1	M	TABR	T00	E	Fall	Control
A	B103	D	0	1	F	TABR	T00	E	Fall	Control
A	B103	D	0	1	F	TABR	T00	E	Fall	Control
A	B103	D	0	1	F	TABR	T00	E	Fall	Control
A	B103	D	0	1	F	TABR	T00	E	Fall	Control
J	B104	D	0	1	M	TABR	T00	E	Fall	Control
J	B104	D	0	1	M	TABR	T00	E	Fall	Control
J	B104	D	0	1	M	TABR	T00	E	Fall	Control
J	B104	D	0	1	M	TABR	T00	E	Fall	Control
J	B104	D	0	1	M	TABR	T00	E	Fall	Control
J	B104	D	0	1	M	TABR	T00	E	Fall	Control
A	B105	D	0	1	F	TABR	T00	E	Fall	Control
A	B105	D	0	1	F	TABR	T00	E	Fall	Control
A	B105	D	0	1	F	TABR	T00	E	Fall	Control
A	B105	D	0	1	F	TABR	T00	E	Fall	Control
A	B105	D	0	1	F	TABR	T00	E	Fall	Control
A	B105	D	0	1	F	TABR	T00	E	Fall	Control
A	B105	D	0	1	F	TABR	T00	E	Fall	Control
A	B105	D	0	1	F	TABR	T00	E	Fall	Control
A	B105	D	0	1	F	TABR	T00	E	Fall	Control
A	B105	D	0	1	F	TABR	T00	E	Fall	Control
A	B105	D	0	1	F	TABR	T00	E	Fall	Control
A	B105	D	0	1	F	TABR	T00	E	Fall	Control
A	B105	D	0	1	F	TABR	T00	E	Fall	Control
A	B105	D	0	1	F	TABR	T00	E	Fall	Control
A	B105	D	0	1	F	TABR	T00	E	Fall	Control
A	B105	D	0	1	F	TABR	T00	E	Fall	Control
A	B105	D	0	1	F	TABR	T00	E	Fall	Control
A	B105	D	0	1	F	TABR	T00	E	Fall	Control
A	B105	D	0	1	F	TABR	T00	E	Fall	Control
A	B106	D	0	1	M	TABR	T00	E	Fall	Control
A	B107	D	0	1	F	TABR	T00	E	Fall	Control
A	B107	D	0	1	F	TABR	T00	E	Fall	Control
A	B158	D	0	1	F	TABR	T00	E	Fall	Control
A	B158	D	0	1	F	TABR	T00	E	Fall	Control
A	B158	D	0	1	F	TABR	T00	E	Fall	Control
A	B159	D	0	1	F	TABR	T00	E	Fall	Control
A	B159	D	0	1	F	TABR	T00	E	Fall	Control
A	B159	D	0	1	F	TABR	T00	E	Fall	Control
A	B159	D	0	1	F	TABR	T00	E	Fall	Control
A	B159	D	0	1	F	TABR	T00	E	Fall	Control
A	B159	D	0	1	F	TABR	T00	E	Fall	Control
A	B159	D	0	1	F	TABR	T00	E	Fall	Control
A	B159	D	0	1	F	TABR	T00	E	Fall	Control
A	B159	D	0	1	F	TABR	T00	E	Fall	Control
A	B159	D	0	1	F	TABR	T00	E	Fall	Control
A	B159	D	0	1	F	TABR	T00	E	Fall	Control
A	B159	D	0	1	F	TABR	T00	E	Fall	Control
A	B159	D	0	1	F	TABR	T00	E	Fall	Control
A	B160	D	0	1	M	TABR	T00	E	Fall	Control
A	B160	D	0	1	M	TABR	T00	E	Fall	Control
A	B160	D	0	1	M	TABR	T00	E	Fall	Control
A	B160	D	0	1	M	TABR	T00	E	Fall	Control
A	B160	D	0	1	M	TABR	T00	E	Fall	Control
A	B160	D	0	1	M	TABR	T00	E	Fall	Control
A	B160	D	0	1	M	TABR	T00	E	Fall	Control
A	B160	D	0	1	M	TABR	T00	E	Fall	Control
A	B160	D	0	1	M	TABR	T00	E	Fall	Control
A	B160	D	0	1	M	TABR	T00	E	Fall	Control
A	B160	D	0	1	M	TABR	T00	E	Fall	Control
A	B160	D	0	1	M	TABR	T00	E	Fall	Control
A	B160	D	0	1	M	TABR	T00	E	Fall	Control
A	B160	D	0	1	M	TABR	T00	E	Fall	Control
A	B160	D	0	1	M	TABR	T00	E	Fall	Control
A	B160	D	0	1	M	TABR	T00	E	Fall	Control
A	B160	D	0	1	M	TABR	T00	E	Fall	Control
A	B160	D	0	1	M	TABR	T00	E	Fall	Control
A	B160	D	0	1	M	TABR	T00	E	Fall	Control
A	B160	D	0	1	M	TABR	T00	E	Fall	Control
A	B160	D	0	1	M	TABR	T00	E	Fall	Control
A	B160	D	0	1	M	TABR	T00	E	Fall	Control
A	B160	D	0	1	M	TABR	T00	E	Fall	Control
A	B160	D	0	1	M	TABR	T00	E	Fall	Control
A	B160	D	0	1	M	TABR	T00	E	Fall	Control
A	B160	D	0	1	M	TABR	T00	E	Fall	Control
A	B160	D	0	1	M	TABR	T00	E	Fall	Control
A	B160	D	0	1	M	TABR	T00	E	Fall	Control
A	B160	D	0	1	M	TABR	T00	E	Fall	Control
A	B160	D	0	1	M	TABR	T00	E	Fall	Control
A	B160	D	0	1	M	TABR	T00	E	Fall	Control
A	B160	D	0	1	M	TABR	T00	E	Fall	Control
A	B160	D	0	1	M	TABR	T00	E	Fall	Control
A	B160	D	0	1	M	TABR	T00	E	Fall	Control
A	B160	D	0	1	M	TABR	T00	E	Fall	Control
A	B160	D	0	1	M	TABR	T00	E	Fall	Control
A	B160	D	0	1	M	TABR	T00	E	Fall	Control
A	B160	D	0	1	M	TABR	T00	E	Fall	Control
A	B160	D	0	1	M	TABR	T00	E	Fall	Control
A	B160	D	0	1	M	TABR	T00	E	Fall	Control
A	B160	D	0	1	M	TABR	T00	E	Fall	Control
A	B160	D	0	1	M	TABR	T00	E	Fall	Control
A	B160	D	0	1	M	TABR	T00	E	Fall	Control
A	B160	D	0	1	M	TABR	T00	E	Fall	Control
A	B160	D	0	1	M	TABR	T00	E	Fall	Control
J	B165	D	0	1	F	TABR	T00	E	Fall	Control
J	B165	D	0	1	F	TABR	T00	E	Fall	Control
J	B165	D	0	1	F	TABR	T00	E	Fall	Control
J	B165	D	0	1	F	TABR	T00	E	Fall	Control
J	B165	D	0	1	F	TABR	T00	E	Fall	Control
J	B165	D	0	1	F	TABR	T00	E	Fall	Control
J	B165	D	0	1	F	TABR	T00	E	Fall	Control
J	B165	D	0	1	F	TABR	T00	E	Fall	Control
J	B165	D	0	1	F	TABR	T00	E	Fall	Control
J	B165	D	0	1	F	TABR	T00	E	Fall	Control
J	B165	D	0	1	F	TABR	T00	E	Fall	Control
J	B165	D	0	1	F	TABR	T00	E	Fall	Control
J	B165	D	0	1	F	TABR	T00	E	Fall	Control
J	B165	D	0	1	F	TABR	T00	E	Fall	Control
J	B165	D	0	1	F	TABR	T00	E	Fall	Control
J	B165	D	0	1	F	TABR	T00	E	Fall	Control
A	B166	D	0	1	F	TABR	T00	E	Fall	Control
A	B166	D	0	1	F	TABR	T00	E	Fall	Control
A	B166	D	0	1	F	TABR	T00	E	Fall	Control
A	B166	D	0	1	F	TABR	T00	E	Fall	Control
A	B166	D	0	1	F	TABR	T00	E	Fall	Control
A	B166	D	0	1	F	TABR	T00	E	Fall	Control
A	B166	D	0	1	F	TABR	T00	E	Fall	Control
A	B166	D	0	1	F	TABR	T00	E	Fall	Control
A	B166	D	0	1	F	TABR	T00	E	Fall	Control
A	B166	D	0	1	F	TABR	T00	E	Fall	Control
A	B166	D	0	1	F	TABR	T00	E	Fall	Control
A	B166	D	0	1	F	TABR	T00	E	Fall	Control
A	B166	D	0	1	F	TABR	T00	E	Fall	Control
A	B166	D	0	1	F	TABR	T00	E	Fall	Control
A	B166	D	0	1	F	TABR	T00	E	Fall	Control
A	B166	D	0	1	F	TABR	T00	E	Fall	Control
A	B166	D	0	1	F	TABR	T00	E	Fall	Control
A	B166	D	0	1	F	TABR	T00	E	Fall	Control
A	B166	D	0	1	F	TABR	T00	E	Fall	Control
A	B166	D	0	1	F	TABR	T00	E	Fall	Control
A	B166	D	0	1	F	TABR	T00	E	Fall	Control
A	B166	D	0	1	F	TABR	T00	E	Fall	Control
A	B166	D	0	1	F	TABR	T00	E	Fall	Control
A	B166	D	0	1	F	TABR	T00	E	Fall	Control
A	B166	D	0	1	F	TABR	T00	E	Fall	Control
A	B166	D	0	1	F	TABR	T00	E	Fall	Control
A	B166	D	0	1	F	TABR	T00	E	Fall	Control
A	B166	D	0	1	F	TABR	T00	E	Fall	Control
A	B166	D	0	1	F	TABR	T00	E	Fall	Control
A	B166	D	0	1	F	TABR	T00	E	Fall	Control
A	B166	D	0	1	F	TABR	T00	E	Fall	Control
A	B166	D	0	1	F	TABR	T00	E	Fall	Control
A	B166	D	0	1	F	TABR	T00	E	Fall	Control
A	B166	D	0	1	F	TABR	T00	E	Fall	Control
A	B166	D	0	1	F	TABR	T00	E	Fall	Control
A	B166	D	0	1	F	TABR	T00	E	Fall	Control
A	B166	D	0	1	F	TABR	T00	E	Fall	Control
J	B167	D	0	1	M	TABR	T00	E	Fall	Control
J	B167	D	0	1	M	TABR	T00	E	Fall	Control
J	B167	D	0	1	M	TABR	T00	E	Fall	Control
J	B167	D	0	1	M	TABR	T00	E	Fall	Control
J	B167	D	0	1	M	TABR	T00	E	Fall	Control
J	B167	D	0	1	M	TABR	T00	E	Fall	Control
J	B167	D	0	1	M	TABR	T00	E	Fall	Control
J	B167	D	0	1	M	TABR	T00	E	Fall	Control
J	B167	D	0	1	M	TABR	T00	E	Fall	Control
J	B167	D	0	1	M	TABR	T00	E	Fall	Control
J	B167	D	0	1	M	TABR	T00	E	Fall	Control
J	B167	D	0	1	M	TABR	T00	E	Fall	Control
J	B167	D	0	1	M	TABR	T00	E	Fall	Control
J	B167	D	0	1	M	TABR	T00	E	Fall	Control
A	B182	D	0	1	M	TABR	T00	E	Fall	Control
A	B182	D	0	1	M	TABR	T00	E	Fall	Control
A	B182	D	0	1	M	TABR	T00	E	Fall	Control
A	B182	D	0	1	M	TABR	T00	E	Fall	Control
A	B182	D	0	1	M	TABR	T00	E	Fall	Control
A	B182	D	0	1	M	TABR	T00	E	Fall	Control
A	B182	D	0	1	M	TABR	T00	E	Fall	Control
A	B182	D	0	1	M	TABR	T00	E	Fall	Control
A	B182	D	0	1	M	TABR	T00	E	Fall	Control
A	B182	D	0	1	M	TABR	T00	E	Fall	Control
A	B182	D	0	1	M	TABR	T00	E	Fall	Control
A	B182	D	0	1	M	TABR	T00	E	Fall	Control
A	B182	D	0	1	M	TABR	T00	E	Fall	Control
A	B182	D	0	1	M	TABR	T00	E	Fall	Control
A	B182	D	0	1	M	TABR	T00	E	Fall	Control
A	B182	D	0	1	M	TABR	T00	E	Fall	Control
A	B182	D	0	1	M	TABR	T00	E	Fall	Control
A	B182	D	0	1	M	TABR	T00	E	Fall	Control
A	B182	D	0	1	M	TABR	T00	E	Fall	Control
A	B182	D	0	1	M	TABR	T00	E	Fall	Control
A	B182	D	0	1	M	TABR	T00	E	Fall	Control
A	B182	D	0	1	M	TABR	T00	E	Fall	Control
A	B182	D	0	1	M	TABR	T00	E	Fall	Control
A	B182	D	0	1	M	TABR	T00	E	Fall	Control
A	B182	D	0	1	M	TABR	T00	E	Fall	Control
A	B182	D	0	1	M	TABR	T00	E	Fall	Control
A	B182	D	0	1	M	TABR	T00	E	Fall	Control
A	B182	D	0	1	M	TABR	T00	E	Fall	Control
A	B184	D	0	1	M	TABR	T00	E	Fall	Control
A	B184	D	0	1	M	TABR	T00	E	Fall	Control
A	B184	D	0	1	M	TABR	T00	E	Fall	Control
A	B184	D	0	1	M	TABR	T00	E	Fall	Control
A	B184	D	0	1	M	TABR	T00	E	Fall	Control
A	B184	D	0	1	M	TABR	T00	E	Fall	Control
J	B209	D	0	1	M	TABR	T00	E	Fall	Control
J	B209	D	0	1	M	TABR	T00	E	Fall	Control
A	B228	D	0	1	F	TABR	T00	E	Fall	Control
A	B228	D	0	1	F	TABR	T00	E	Fall	Control
A	B228	D	0	1	F	TABR	T00	E	Fall	Control
A	B228	D	0	1	F	TABR	T00	E	Fall	Control
A	B228	D	0	1	F	TABR	T00	E	Fall	Control
A	B228	D	0	1	F	TABR	T00	E	Fall	Control
A	B228	D	0	1	F	TABR	T00	E	Fall	Control
A	B228	D	0	1	F	TABR	T00	E	Fall	Control
A	B228	D	0	1	F	TABR	T00	E	Fall	Control
A	B228	D	0	1	F	TABR	T00	E	Fall	Control
A	B228	D	0	1	F	TABR	T00	E	Fall	Control
A	B228	D	0	1	F	TABR	T00	E	Fall	Control
A	B228	D	0	1	F	TABR	T00	E	Fall	Control
A	B228	D	0	1	F	TABR	T00	E	Fall	Control
A	B229	D	0	1	M	TABR	T00	E	Fall	Control
A	B229	D	0	1	M	TABR	T00	E	Fall	Control
A	B229	D	0	1	M	TABR	T00	E	Fall	Control
A	B229	D	0	1	M	TABR	T00	E	Fall	Control
A	B229	D	0	1	M	TABR	T00	E	Fall	Control
A	B229	D	0	1	M	TABR	T00	E	Fall	Control
A	B229	D	0	1	M	TABR	T00	E	Fall	Control
A	B229	D	0	1	M	TABR	T00	E	Fall	Control
A	B229	D	0	1	M	TABR	T00	E	Fall	Control
A	B229	D	0	1	M	TABR	T00	E	Fall	Control
A	B229	D	0	1	M	TABR	T00	E	Fall	Control
A	B231	D	0	1	F	TABR	T00	E	Fall	Control
A	B231	D	0	1	F	TABR	T00	E	Fall	Control
A	B231	D	0	1	F	TABR	T00	E	Fall	Control
A	B231	D	0	1	F	TABR	T00	E	Fall	Control
A	B231	D	0	1	F	TABR	T00	E	Fall	Control
A	B231	D	0	1	F	TABR	T00	E	Fall	Control
A	B231	D	0	1	F	TABR	T00	E	Fall	Control
A	B231	D	0	1	F	TABR	T00	E	Fall	Control
A	B231	D	0	1	F	TABR	T00	E	Fall	Control
J	B232	D	0	1	M	TABR	T00	E	Fall	Control
J	B232	D	0	1	M	TABR	T00	E	Fall	Control
J	B232	D	0	1	M	TABR	T00	E	Fall	Control
J	B232	D	0	1	M	TABR	T00	E	Fall	Control
J	B232	D	0	1	M	TABR	T00	E	Fall	Control
J	B232	D	0	1	M	TABR	T00	E	Fall	Control
J	B232	D	0	1	M	TABR	T00	E	Fall	Control
J	B232	D	0	1	M	TABR	T00	E	Fall	Control
J	B232	D	0	1	M	TABR	T00	E	Fall	Control
J	B232	D	0	1	M	TABR	T00	E	Fall	Control
J	B232	D	0	1	M	TABR	T00	E	Fall	Control
J	B232	D	0	1	M	TABR	T00	E	Fall	Control
J	B232	D	0	1	M	TABR	T00	E	Fall	Control
J	B232	D	0	1	M	TABR	T00	E	Fall	Control
J	B232	D	0	1	M	TABR	T00	E	Fall	Control
A	B233	D	0	1	F	TABR	T00	E	Fall	Control
A	B233	D	0	1	F	TABR	T00	E	Fall	Control
A	B233	D	0	1	F	TABR	T00	E	Fall	Control
A	B233	D	0	1	F	TABR	T00	E	Fall	Control
A	B233	D	0	1	F	TABR	T00	E	Fall	Control
A	B233	D	0	1	F	TABR	T00	E	Fall	Control
J	B260	D	0	1	M	TABR	T00	E	Fall	Control
J	B260	D	0	1	M	TABR	T00	E	Fall	Control
J	B260	D	0	1	M	TABR	T00	E	Fall	Control
J	B260	D	0	1	M	TABR	T00	E	Fall	Control
J	B260	D	0	1	M	TABR	T00	E	Fall	Control
J	B260	D	0	1	M	TABR	T00	E	Fall	Control
J	B260	D	0	1	M	TABR	T00	E	Fall	Control
J	B260	D	0	1	M	TABR	T00	E	Fall	Control
J	B260	D	0	1	M	TABR	T00	E	Fall	Control
J	B260	D	0	1	M	TABR	T00	E	Fall	Control
J	B260	D	0	1	M	TABR	T00	E	Fall	Control
J	B260	D	0	1	M	TABR	T00	E	Fall	Control
J	B260	D	0	1	M	TABR	T00	E	Fall	Control
J	B260	D	0	1	M	TABR	T00	E	Fall	Control
J	B260	D	0	1	M	TABR	T00	E	Fall	Control
J	B260	D	0	1	M	TABR	T00	E	Fall	Control
A	B261	D	0	1	F	TABR	T00	E	Fall	Control
A	B261	D	0	1	F	TABR	T00	E	Fall	Control
A	B328	D	0	1	F	TABR	T00	E	Spring	Control
A	B330	D	0	1	F	TABR	T00	E	Spring	Control
A	B333	D	0	1	F	TABR	T00	E	Spring	Control
A	B333	D	0	1	F	TABR	T00	E	Spring	Control
A	B334	D	0	1	M	TABR	T00	E	Spring	Control
A	B334	D	0	1	M	TABR	T00	E	Spring	Control
A	B334	D	0	1	M	TABR	T00	E	Spring	Control
A	B334	D	0	1	M	TABR	T00	E	Spring	Control
A	B334	D	0	1	M	TABR	T00	E	Spring	Control
A	B334	D	0	1	M	TABR	T00	E	Spring	Control
A	B334	D	0	1	M	TABR	T00	E	Spring	Control
A	B334	D	0	1	M	TABR	T00	E	Spring	Control
A	B334	D	0	1	M	TABR	T00	E	Spring	Control
A	B334	D	0	1	M	TABR	T00	E	Spring	Control
A	B334	D	0	1	M	TABR	T00	E	Spring	Control
A	B334	D	0	1	M	TABR	T00	E	Spring	Control
A	B334	D	0	1	M	TABR	T00	E	Spring	Control
A	B334	D	0	1	M	TABR	T00	E	Spring	Control
A	B334	D	0	1	M	TABR	T00	E	Spring	Control
A	B337	D	0	1	F	TABR	T00	E	Spring	Control
A	B337	D	0	1	F	TABR	T00	E	Spring	Control
A	B337	D	0	1	F	TABR	T00	E	Spring	Control
A	B337	D	0	1	F	TABR	T00	E	Spring	Control
A	B337	D	0	1	F	TABR	T00	E	Spring	Control
A	B337	D	0	1	F	TABR	T00	E	Spring	Control
A	B337	D	0	1	F	TABR	T00	E	Spring	Control
A	B337	D	0	1	F	TABR	T00	E	Spring	Control
A	B337	D	0	1	F	TABR	T00	E	Spring	Control
A	B337	D	0	1	F	TABR	T00	E	Spring	Control
A	B337	D	0	1	F	TABR	T00	E	Spring	Control
A	B337	D	0	1	F	TABR	T00	E	Spring	Control
A	B337	D	0	1	F	TABR	T00	E	Spring	Control
A	B338	D	0	1	M	TABR	T00	E	Spring	Control
A	B338	D	0	1	M	TABR	T00	E	Spring	Control
A	B340	D	0	1	F	TABR	T00	E	Spring	Control
A	B340	D	0	1	F	TABR	T00	E	Spring	Control
A	B340	D	0	1	F	TABR	T00	E	Spring	Control
A	B340	D	0	1	F	TABR	T00	E	Spring	Control
A	B340	D	0	1	F	TABR	T00	E	Spring	Control
A	B340	D	0	1	F	TABR	T00	E	Spring	Control
A	B340	D	0	1	F	TABR	T00	E	Spring	Control
A	B340	D	0	1	F	TABR	T00	E	Spring	Control
A	B340	D	0	1	F	TABR	T00	E	Spring	Control
A	B340	D	0	1	F	TABR	T00	E	Spring	Control
A	B340	D	0	1	F	TABR	T00	E	Spring	Control
A	B340	D	0	1	F	TABR	T00	E	Spring	Control
A	B340	D	0	1	F	TABR	T00	E	Spring	Control
A	B341	D	0	1	F	TABR	T00	E	Spring	Control
A	B341	D	0	1	F	TABR	T00	E	Spring	Control
A	B341	D	0	1	F	TABR	T00	E	Spring	Control
A	B375	D	0	1	M	TABR	T00	E	Spring	Control
A	B375	D	0	1	M	TABR	T00	E	Spring	Control
A	B375	D	0	1	M	TABR	T00	E	Spring	Control
A	B375	D	0	1	M	TABR	T00	E	Spring	Control
A	B375	D	0	1	M	TABR	T00	E	Spring	Control
A	B375	D	0	1	M	TABR	T00	E	Spring	Control
A	B375	D	0	1	M	TABR	T00	E	Spring	Control
A	B375	D	0	1	M	TABR	T00	E	Spring	Control
A	B375	D	0	1	M	TABR	T00	E	Spring	Control
A	B375	D	0	1	M	TABR	T00	E	Spring	Control
A	B375	D	0	1	M	TABR	T00	E	Spring	Control
A	B375	D	0	1	M	TABR	T00	E	Spring	Control
A	B375	D	0	1	M	TABR	T00	E	Spring	Control
A	B375	D	0	1	M	TABR	T00	E	Spring	Control
A	B375	D	0	1	M	TABR	T00	E	Spring	Control
A	B375	D	0	1	M	TABR	T00	E	Spring	Control
A	B375	D	0	1	M	TABR	T00	E	Spring	Control
A	B375	D	0	1	M	TABR	T00	E	Spring	Control
A	B376	D	0	1	F	TABR	T00	E	Spring	Control
A	B376	D	0	1	F	TABR	T00	E	Spring	Control
A	B376	D	0	1	F	TABR	T00	E	Spring	Control
A	B376	D	0	1	F	TABR	T00	E	Spring	Control
A	B376	D	0	1	F	TABR	T00	E	Spring	Control
A	B384	D	0	1	M	TABR	T00	E	Spring	Control
A	B384	D	0	1	M	TABR	T00	E	Spring	Control
A	B384	D	0	1	M	TABR	T00	E	Spring	Control
A	B384	D	0	1	M	TABR	T00	E	Spring	Control
A	B384	D	0	1	M	TABR	T00	E	Spring	Control
A	B384	D	0	1	M	TABR	T00	E	Spring	Control
A	B384	D	0	1	M	TABR	T00	E	Spring	Control
A	B384	D	0	1	M	TABR	T00	E	Spring	Control
A	B384	D	0	1	M	TABR	T00	E	Spring	Control
A	B384	D	0	1	M	TABR	T00	E	Spring	Control
A	B384	D	0	1	M	TABR	T00	E	Spring	Control
A	B384	D	0	1	M	TABR	T00	E	Spring	Control
A	B384	D	0	1	M	TABR	T00	E	Spring	Control
A	B384	D	0	1	M	TABR	T00	E	Spring	Control
A	B384	D	0	1	M	TABR	T00	E	Spring	Control
J	B057	D	0	1	M	TABR	T1	E	Fall	Comb
J	B057	D	0	1	M	TABR	T1	E	Fall	Comb
J	B058	D	0	1	M	TABR	T1	E	Fall	Comb
J	B058	D	0	1	M	TABR	T1	E	Fall	Comb
J	B058	D	0	1	M	TABR	T1	E	Fall	Comb
J	B058	D	0	1	M	TABR	T1	E	Fall	Comb
J	B058	D	0	1	M	TABR	T1	E	Fall	Comb
J	B058	D	0	1	M	TABR	T1	E	Fall	Comb
J	B058	D	0	1	M	TABR	T1	E	Fall	Comb
J	B058	D	0	1	M	TABR	T1	E	Fall	Comb
J	B058	D	0	1	M	TABR	T1	E	Fall	Comb
J	B058	D	0	1	M	TABR	T1	E	Fall	Comb
A	B061	D	0	1	M	TABR	T1	E	Fall	Comb
J	B065	D	0	1	M	TABR	T1	E	Fall	Comb
J	B065	D	0	1	M	TABR	T1	E	Fall	Comb
J	B065	D	0	1	M	TABR	T1	E	Fall	Comb
J	B065	D	0	1	M	TABR	T1	E	Fall	Comb
J	B065	D	0	1	M	TABR	T1	E	Fall	Comb
J	B065	D	0	1	M	TABR	T1	E	Fall	Comb
J	B065	D	0	1	M	TABR	T1	E	Fall	Comb
J	B065	D	0	1	M	TABR	T1	E	Fall	Comb
J	B065	D	0	1	M	TABR	T1	E	Fall	Comb
J	B065	D	0	1	M	TABR	T1	E	Fall	Comb
J	B065	D	0	1	M	TABR	T1	E	Fall	Comb
J	B065	D	0	1	M	TABR	T1	E	Fall	Comb
A	B103	D	0	1	F	TABR	T1	E	Fall	Comb
A	B103	D	0	1	F	TABR	T1	E	Fall	Comb
A	B103	D	0	1	F	TABR	T1	E	Fall	Comb
J	B104	D	0	1	M	TABR	T1	E	Fall	Comb
J	B104	D	0	1	M	TABR	T1	E	Fall	Comb
A	B105	D	0	1	F	TABR	T1	E	Fall	Comb
A	B106	D	0	1	M	TABR	T1	E	Fall	Comb
A	B106	D	0	1	M	TABR	T1	E	Fall	Comb
A	B159	D	0	1	F	TABR	T1	E	Fall	Comb
A	B159	D	0	1	F	TABR	T1	E	Fall	Comb
A	B159	D	0	1	F	TABR	T1	E	Fall	Comb
A	B159	D	0	1	F	TABR	T1	E	Fall	Comb
A	B160	D	0	1	M	TABR	T1	E	Fall	Comb
A	B160	D	0	1	M	TABR	T1	E	Fall	Comb
A	B160	D	0	1	M	TABR	T1	E	Fall	Comb
A	B160	D	0	1	M	TABR	T1	E	Fall	Comb
A	B160	D	0	1	M	TABR	T1	E	Fall	Comb
J	B165	D	0	1	F	TABR	T1	E	Fall	Comb
J	B165	D	0	1	F	TABR	T1	E	Fall	Comb
J	B165	D	0	1	F	TABR	T1	E	Fall	Comb
J	B165	D	0	1	F	TABR	T1	E	Fall	Comb
J	B165	D	0	1	F	TABR	T1	E	Fall	Comb
J	B165	D	0	1	F	TABR	T1	E	Fall	Comb
J	B165	D	0	1	F	TABR	T1	E	Fall	Comb
J	B165	D	0	1	F	TABR	T1	E	Fall	Comb
J	B165	D	0	1	F	TABR	T1	E	Fall	Comb
J	B165	D	0	1	F	TABR	T1	E	Fall	Comb
J	B165	D	0	1	F	TABR	T1	E	Fall	Comb
J	B165	D	0	1	F	TABR	T1	E	Fall	Comb
J	B165	D	0	1	F	TABR	T1	E	Fall	Comb
J	B165	D	0	1	F	TABR	T1	E	Fall	Comb
J	B165	D	0	1	F	TABR	T1	E	Fall	Comb
J	B165	D	0	1	F	TABR	T1	E	Fall	Comb
A	B166	D	0	1	F	TABR	T1	E	Fall	Comb
A	B166	D	0	1	F	TABR	T1	E	Fall	Comb
A	B166	D	0	1	F	TABR	T1	E	Fall	Comb
A	B166	D	0	1	F	TABR	T1	E	Fall	Comb
A	B166	D	0	1	F	TABR	T1	E	Fall	Comb
A	B166	D	0	1	F	TABR	T1	E	Fall	Comb
A	B166	D	0	1	F	TABR	T1	E	Fall	Comb
A	B166	D	0	1	F	TABR	T1	E	Fall	Comb
A	B166	D	0	1	F	TABR	T1	E	Fall	Comb
A	B166	D	0	1	F	TABR	T1	E	Fall	Comb
A	B166	D	0	1	F	TABR	T1	E	Fall	Comb
A	B166	D	0	1	F	TABR	T1	E	Fall	Comb
J	B167	D	0	1	M	TABR	T1	E	Fall	Comb
J	B167	D	0	1	M	TABR	T1	E	Fall	Comb
J	B167	D	0	1	M	TABR	T1	E	Fall	Comb
J	B167	D	0	1	M	TABR	T1	E	Fall	Comb
J	B167	D	0	1	M	TABR	T1	E	Fall	Comb
J	B167	D	0	1	M	TABR	T1	E	Fall	Comb
J	B167	D	0	1	M	TABR	T1	E	Fall	Comb
J	B167	D	0	1	M	TABR	T1	E	Fall	Comb
J	B167	D	0	1	M	TABR	T1	E	Fall	Comb
J	B167	D	0	1	M	TABR	T1	E	Fall	Comb
J	B167	D	0	1	M	TABR	T1	E	Fall	Comb
J	B167	D	0	1	M	TABR	T1	E	Fall	Comb
J	B167	D	0	1	M	TABR	T1	E	Fall	Comb
J	B167	D	0	1	M	TABR	T1	E	Fall	Comb
J	B167	D	0	1	M	TABR	T1	E	Fall	Comb
J	B167	D	0	1	M	TABR	T1	E	Fall	Comb
J	B167	D	0	1	M	TABR	T1	E	Fall	Comb
J	B167	D	0	1	M	TABR	T1	E	Fall	Comb
J	B167	D	0	1	M	TABR	T1	E	Fall	Comb
J	B167	D	0	1	M	TABR	T1	E	Fall	Comb
J	B167	D	0	1	M	TABR	T1	E	Fall	Comb
J	B167	D	0	1	M	TABR	T1	E	Fall	Comb
J	B167	D	0	1	M	TABR	T1	E	Fall	Comb
J	B167	D	0	1	M	TABR	T1	E	Fall	Comb
J	B167	D	0	1	M	TABR	T1	E	Fall	Comb
J	B167	D	0	1	M	TABR	T1	E	Fall	Comb
A	B182	D	0	1	M	TABR	T1	E	Fall	Comb
A	B182	D	0	1	M	TABR	T1	E	Fall	Comb
A	B182	D	0	1	M	TABR	T1	E	Fall	Comb
A	B182	D	0	1	M	TABR	T1	E	Fall	Comb
A	B182	D	0	1	M	TABR	T1	E	Fall	Comb
A	B182	D	0	1	M	TABR	T1	E	Fall	Comb
A	B182	D	0	1	M	TABR	T1	E	Fall	Comb
A	B184	D	0	1	M	TABR	T1	E	Fall	Comb
A	B184	D	0	1	M	TABR	T1	E	Fall	Comb
A	B184	D	0	1	M	TABR	T1	E	Fall	Comb
A	B184	D	0	1	M	TABR	T1	E	Fall	Comb
A	B184	D	0	1	M	TABR	T1	E	Fall	Comb
A	B184	D	0	1	M	TABR	T1	E	Fall	Comb
A	B184	D	0	1	M	TABR	T1	E	Fall	Comb
A	B184	D	0	1	M	TABR	T1	E	Fall	Comb
A	B203	A	0	1	M	TABR	T1	W	Fall	Comb
J	B209	D	0	1	M	TABR	T1	E	Fall	Comb
J	B209	D	0	1	M	TABR	T1	E	Fall	Comb
A	B228	D	0	1	F	TABR	T1	E	Fall	Comb
A	B228	D	0	1	F	TABR	T1	E	Fall	Comb
A	B228	D	0	1	F	TABR	T1	E	Fall	Comb
A	B228	D	0	1	F	TABR	T1	E	Fall	Comb
A	B228	D	0	1	F	TABR	T1	E	Fall	Comb
A	B228	D	0	1	F	TABR	T1	E	Fall	Comb
A	B228	D	0	1	F	TABR	T1	E	Fall	Comb
A	B228	D	0	1	F	TABR	T1	E	Fall	Comb
A	B228	D	0	1	F	TABR	T1	E	Fall	Comb
A	B228	D	0	1	F	TABR	T1	E	Fall	Comb
A	B228	D	0	1	F	TABR	T1	E	Fall	Comb
A	B228	D	0	1	F	TABR	T1	E	Fall	Comb
A	B228	D	0	1	F	TABR	T1	E	Fall	Comb
A	B229	D	0	1	M	TABR	T1	E	Fall	Comb
A	B231	D	0	1	F	TABR	T1	E	Fall	Comb
A	B261	D	0	1	F	TABR	T1	E	Fall	Comb
A	B262	D	0	1	M	TABR	T1	E	Fall	Comb
A	B331	D	0	1	F	TABR	T1	E	Spring	Comb
A	B333	D	0	1	F	TABR	T1	E	Spring	Comb
A	B333	D	0	1	F	TABR	T1	E	Spring	Comb
A	B333	D	0	1	F	TABR	T1	E	Spring	Comb
A	B333	D	0	1	F	TABR	T1	E	Spring	Comb
A	B333	D	0	1	F	TABR	T1	E	Spring	Comb
A	B333	D	0	1	F	TABR	T1	E	Spring	Comb
A	B333	D	0	1	F	TABR	T1	E	Spring	Comb
A	B333	D	0	1	F	TABR	T1	E	Spring	Comb
A	B333	D	0	1	F	TABR	T1	E	Spring	Comb
A	B333	D	0	1	F	TABR	T1	E	Spring	Comb
A	B333	D	0	1	F	TABR	T1	E	Spring	Comb
A	B333	D	0	1	F	TABR	T1	E	Spring	Comb
A	B333	D	0	1	F	TABR	T1	E	Spring	Comb
A	B333	D	0	1	F	TABR	T1	E	Spring	Comb
A	B333	D	0	1	F	TABR	T1	E	Spring	Comb
A	B337	D	0	1	F	TABR	T1	E	Spring	Comb
A	B337	D	0	1	F	TABR	T1	E	Spring	Comb
A	B337	D	0	1	F	TABR	T1	E	Spring	Comb
A	B337	D	0	1	F	TABR	T1	E	Spring	Comb
A	B337	D	0	1	F	TABR	T1	E	Spring	Comb
A	B337	D	0	1	F	TABR	T1	E	Spring	Comb
A	B337	D	0	1	F	TABR	T1	E	Spring	Comb
A	B339	D	0	1	F	TABR	T1	E	Spring	Comb
A	B339	D	0	1	F	TABR	T1	E	Spring	Comb
A	B339	D	0	1	F	TABR	T1	E	Spring	Comb
A	B339	D	0	1	F	TABR	T1	E	Spring	Comb
A	B339	D	0	1	F	TABR	T1	E	Spring	Comb
A	B339	D	0	1	F	TABR	T1	E	Spring	Comb
A	B339	D	0	1	F	TABR	T1	E	Spring	Comb
A	B339	D	0	1	F	TABR	T1	E	Spring	Comb
A	B339	D	0	1	F	TABR	T1	E	Spring	Comb
A	B339	D	0	1	F	TABR	T1	E	Spring	Comb
A	B339	D	0	1	F	TABR	T1	E	Spring	Comb
A	B339	D	0	1	F	TABR	T1	E	Spring	Comb
A	B339	D	0	1	F	TABR	T1	E	Spring	Comb
A	B339	D	0	1	F	TABR	T1	E	Spring	Comb
A	B340	D	0	1	F	TABR	T1	E	Spring	Comb
A	B340	D	0	1	F	TABR	T1	E	Spring	Comb
A	B340	D	0	1	F	TABR	T1	E	Spring	Comb
A	B340	D	0	1	F	TABR	T1	E	Spring	Comb
A	B340	D	0	1	F	TABR	T1	E	Spring	Comb
A	B340	D	0	1	F	TABR	T1	E	Spring	Comb
A	B340	D	0	1	F	TABR	T1	E	Spring	Comb
A	B340	D	0	1	F	TABR	T1	E	Spring	Comb
A	B340	D	0	1	F	TABR	T1	E	Spring	Comb
A	B340	D	0	1	F	TABR	T1	E	Spring	Comb
A	B340	D	0	1	F	TABR	T1	E	Spring	Comb
A	B340	D	0	1	F	TABR	T1	E	Spring	Comb
A	B340	D	0	1	F	TABR	T1	E	Spring	Comb
A	B340	D	0	1	F	TABR	T1	E	Spring	Comb
A	B340	D	0	1	F	TABR	T1	E	Spring	Comb
A	B340	D	0	1	F	TABR	T1	E	Spring	Comb
A	B340	D	0	1	F	TABR	T1	E	Spring	Comb
A	B340	D	0	1	F	TABR	T1	E	Spring	Comb
A	B340	D	0	1	F	TABR	T1	E	Spring	Comb
A	B340	D	0	1	F	TABR	T1	E	Spring	Comb
A	B340	D	0	1	F	TABR	T1	E	Spring	Comb
A	B340	D	0	1	F	TABR	T1	E	Spring	Comb
A	B340	D	0	1	F	TABR	T1	E	Spring	Comb
A	B340	D	0	1	F	TABR	T1	E	Spring	Comb
A	B340	D	0	1	F	TABR	T1	E	Spring	Comb
A	B340	D	0	1	F	TABR	T1	E	Spring	Comb
A	B375	D	0	1	M	TABR	T1	E	Spring	Comb
A	B375	D	0	1	M	TABR	T1	E	Spring	Comb
A	B375	D	0	1	M	TABR	T1	E	Spring	Comb
A	B375	D	0	1	M	TABR	T1	E	Spring	Comb
A	B375	D	0	1	M	TABR	T1	E	Spring	Comb
A	B375	D	0	1	M	TABR	T1	E	Spring	Comb
A	B375	D	0	1	M	TABR	T1	E	Spring	Comb
A	B375	D	0	1	M	TABR	T1	E	Spring	Comb
A	B375	D	0	1	M	TABR	T1	E	Spring	Comb
A	B376	D	0	1	F	TABR	T1	E	Spring	Comb
A	B376	D	0	1	F	TABR	T1	E	Spring	Comb
A	B376	D	0	1	F	TABR	T1	E	Spring	Comb
A	B376	D	0	1	F	TABR	T1	E	Spring	Comb
A	B376	D	0	1	F	TABR	T1	E	Spring	Comb
J	B058	D	0.0032	0.0032	M	TABR	T00	E	Fall	Control
A	B166	D	0.0032	0.0032	F	TABR	T00	E	Fall	Control
A	B166	D	0.0032	0.0032	F	TABR	T00	E	Fall	Control
A	B166	D	0.0032	0.0032	F	TABR	T00	E	Fall	Control
A	B182	D	0.0032	0.0032	M	TABR	T00	E	Fall	Control
A	B228	D	0.0032	0.0032	F	TABR	T00	E	Fall	Control
A	B229	D	0.0032	0.0032	M	TABR	T00	E	Fall	Control
J	B260	D	0.0032	0.0032	M	TABR	T00	E	Fall	Control
A	B330	D	0.0032	0.0032	F	TABR	T00	E	Spring	Control
J	B065	D	0.0032	0.0032	M	TABR	T1	E	Fall	Comb
J	B065	D	0.0032	0.0032	M	TABR	T1	E	Fall	Comb
A	B333	D	0.0032	0.0032	F	TABR	T1	E	Spring	Comb
A	B333	D	0.0032	0.0032	F	TABR	T1	E	Spring	Comb
A	B376	D	0.0032	0.0032	F	TABR	T1	E	Spring	Comb
J	B128	A	0.0204	0.0204	F	TABR	T00	W	Fall	Control
J	B129	A	0.0204	0.0204	M	TABR	T00	W	Fall	Control
A	B130	A	0.0204	0.0204	F	TABR	T00	W	Fall	Control
A	B177	A	0.0204	0.0204	F	TABR	T00	W	Fall	Control
A	B179	A	0.0204	0.0204	F	TABR	T00	W	Fall	Control
A	B179	A	0.0204	0.0204	F	TABR	T00	W	Fall	Control
A	B179	A	0.0204	0.0204	F	TABR	T00	W	Fall	Control
A	B179	A	0.0204	0.0204	F	TABR	T00	W	Fall	Control
A	B179	A	0.0204	0.0204	F	TABR	T00	W	Fall	Control
A	B200	A	0.0204	0.0204	M	TABR	T00	W	Fall	Control
A	B200	A	0.0204	0.0204	M	TABR	T00	W	Fall	Control
A	B203	A	0.0204	0.0204	M	TABR	T00	W	Fall	Control
A	B203	A	0.0204	0.0204	M	TABR	T00	W	Fall	Control
A	B203	A	0.0204	0.0204	M	TABR	T00	W	Fall	Control
A	B203	A	0.0204	0.0204	M	TABR	T00	W	Fall	Control
A	B203	A	0.0204	0.0204	M	TABR	T00	W	Fall	Control
A	B203	A	0.0204	0.0204	M	TABR	T00	W	Fall	Control
A	B203	A	0.0204	0.0204	M	TABR	T00	W	Fall	Control
A	B203	A	0.0204	0.0204	M	TABR	T00	W	Fall	Control
A	B203	A	0.0204	0.0204	M	TABR	T00	W	Fall	Control
A	B203	A	0.0204	0.0204	M	TABR	T00	W	Fall	Control
A	B204	A	0.0204	0.0204	M	TABR	T00	W	Fall	Control
A	B363	A	0.0204	0.0204	F	TABR	T00	W	Spring	Control
A	B178	A	0.0204	0.0204	M	TABR	T1	W	Fall	Comb
A	B178	A	0.0204	0.0204	M	TABR	T1	W	Fall	Comb
A	B179	A	0.0204	0.0204	F	TABR	T1	W	Fall	Comb
A	B180	A	0.0204	0.0204	M	TABR	T1	W	Fall	Comb
A	B362	A	0.0204	0.0204	M	TABR	T1	W	Spring	Comb
A	B166	D	0.0239	0.0239	F	TABR	T00	E	Fall	Control
A	B166	D	0.0239	0.0239	F	TABR	T00	E	Fall	Control
A	B231	D	0.0239	0.0239	F	TABR	T00	E	Fall	Control
J	B260	D	0.0239	0.0239	M	TABR	T00	E	Fall	Control
A	B261	D	0.0239	0.0239	F	TABR	T00	E	Fall	Control
A	B384	D	0.0239	0.0239	M	TABR	T00	E	Spring	Control
J	B167	D	0.0239	0.0239	M	TABR	T1	E	Fall	Comb
J	B232	D	0.0239	0.0239	M	TABR	T1	E	Fall	Comb
A	B333	D	0.0239	0.0239	F	TABR	T1	E	Spring	Comb
A	B333	D	0.0239	0.0239	F	TABR	T1	E	Spring	Comb
A	B333	D	0.0239	0.0239	F	TABR	T1	E	Spring	Comb
A	B333	D	0.0239	0.0239	F	TABR	T1	E	Spring	Comb
A	B111	A	0.0408	0.0408	M	TABR	T00	W	Fall	Control
A	B178	A	0.0408	0.0408	M	TABR	T00	W	Fall	Control
A	B179	A	0.0408	0.0408	F	TABR	T00	W	Fall	Control
A	B179	A	0.0408	0.0408	F	TABR	T00	W	Fall	Control
A	B179	A	0.0408	0.0408	F	TABR	T00	W	Fall	Control
A	B180	A	0.0408	0.0408	M	TABR	T00	W	Fall	Control
A	B203	A	0.0408	0.0408	M	TABR	T00	W	Fall	Control
A	B203	A	0.0408	0.0408	M	TABR	T00	W	Fall	Control
A	B204	A	0.0408	0.0408	M	TABR	T00	W	Fall	Control
A	B204	A	0.0408	0.0408	M	TABR	T00	W	Fall	Control
J	B129	A	0.0408	0.0408	M	TABR	T1	W	Fall	Comb
J	B174	A	0.0408	0.0408	M	TABR	T1	W	Fall	Comb
J	B174	A	0.0408	0.0408	M	TABR	T1	W	Fall	Comb
A	B177	A	0.0408	0.0408	F	TABR	T1	W	Fall	Comb
A	B178	A	0.0408	0.0408	M	TABR	T1	W	Fall	Comb
A	B178	A	0.0408	0.0408	M	TABR	T1	W	Fall	Comb
A	B200	A	0.0408	0.0408	M	TABR	T1	W	Fall	Comb
A	B103	D	0.0446	0.0446	F	TABR	T00	E	Fall	Control
A	B166	D	0.0446	0.0446	F	TABR	T00	E	Fall	Control
J	B167	D	0.0446	0.0446	M	TABR	T00	E	Fall	Control
A	B182	D	0.0446	0.0446	M	TABR	T00	E	Fall	Control
J	B065	D	0.0446	0.0446	M	TABR	T1	E	Fall	Comb
A	B166	D	0.0446	0.0446	F	TABR	T1	E	Fall	Comb
J	B167	D	0.0446	0.0446	M	TABR	T1	E	Fall	Comb
A	B333	D	0.0446	0.0446	F	TABR	T1	E	Spring	Comb
A	B333	D	0.0446	0.0446	F	TABR	T1	E	Spring	Comb
A	B333	D	0.0446	0.0446	F	TABR	T1	E	Spring	Comb
A	B333	D	0.0446	0.0446	F	TABR	T1	E	Spring	Comb
A	B333	D	0.0446	0.0446	F	TABR	T1	E	Spring	Comb
A	B333	D	0.0446	0.0446	F	TABR	T1	E	Spring	Comb
J	B129	A	0.0612	0.0612	M	TABR	T00	W	Fall	Control
A	B130	A	0.0612	0.0612	F	TABR	T00	W	Fall	Control
A	B177	A	0.0612	0.0612	F	TABR	T00	W	Fall	Control
A	B178	A	0.0612	0.0612	M	TABR	T00	W	Fall	Control
A	B178	A	0.0612	0.0612	M	TABR	T00	W	Fall	Control
A	B180	A	0.0612	0.0612	M	TABR	T00	W	Fall	Control
A	B203	A	0.0612	0.0612	M	TABR	T00	W	Fall	Control
A	B204	A	0.0612	0.0612	M	TABR	T00	W	Fall	Control
A	B204	A	0.0612	0.0612	M	TABR	T00	W	Fall	Control
J	B220	A	0.0612	0.0612	F	TABR	T00	W	Fall	Control
A	B177	A	0.0612	0.0612	F	TABR	T1	W	Fall	Comb
A	B177	A	0.0612	0.0612	F	TABR	T1	W	Fall	Comb
A	B178	A	0.0612	0.0612	M	TABR	T1	W	Fall	Comb
A	B180	A	0.0612	0.0612	M	TABR	T1	W	Fall	Comb
A	B200	A	0.0612	0.0612	M	TABR	T1	W	Fall	Comb
A	B200	A	0.0612	0.0612	M	TABR	T1	W	Fall	Comb
A	B204	A	0.0612	0.0612	M	TABR	T1	W	Fall	Comb
J	B057	D	0.0653	0.0653	M	TABR	T00	E	Fall	Control
A	B103	D	0.0653	0.0653	F	TABR	T00	E	Fall	Control
A	B105	D	0.0653	0.0653	F	TABR	T00	E	Fall	Control
A	B158	D	0.0653	0.0653	F	TABR	T00	E	Fall	Control
A	B159	D	0.0653	0.0653	F	TABR	T00	E	Fall	Control
A	B160	D	0.0653	0.0653	M	TABR	T00	E	Fall	Control
J	B167	D	0.0653	0.0653	M	TABR	T00	E	Fall	Control
J	B167	D	0.0653	0.0653	M	TABR	T00	E	Fall	Control
J	B232	D	0.0653	0.0653	M	TABR	T00	E	Fall	Control
J	B260	D	0.0653	0.0653	M	TABR	T00	E	Fall	Control
A	B333	D	0.0653	0.0653	F	TABR	T00	E	Spring	Control
A	B384	D	0.0653	0.0653	M	TABR	T00	E	Spring	Control
A	B159	D	0.0653	0.0653	F	TABR	T1	E	Fall	Comb
J	B165	D	0.0653	0.0653	F	TABR	T1	E	Fall	Comb
A	B333	D	0.0653	0.0653	F	TABR	T1	E	Spring	Comb
A	B333	D	0.0653	0.0653	F	TABR	T1	E	Spring	Comb
A	B333	D	0.0653	0.0653	F	TABR	T1	E	Spring	Comb
A	B333	D	0.0653	0.0653	F	TABR	T1	E	Spring	Comb
A	B338	D	0.0653	0.0653	M	TABR	T1	E	Spring	Comb
A	B339	D	0.0653	0.0653	F	TABR	T1	E	Spring	Comb
A	B177	A	0.0816	0.0816	F	TABR	T00	W	Fall	Control
A	B177	A	0.0816	0.0816	F	TABR	T00	W	Fall	Control
A	B178	A	0.0816	0.0816	M	TABR	T00	W	Fall	Control
A	B178	A	0.0816	0.0816	M	TABR	T00	W	Fall	Control
A	B179	A	0.0816	0.0816	F	TABR	T00	W	Fall	Control
A	B179	A	0.0816	0.0816	F	TABR	T00	W	Fall	Control
J	B197	A	0.0816	0.0816	M	TABR	T00	W	Fall	Control
A	B203	A	0.0816	0.0816	M	TABR	T00	W	Fall	Control
A	B203	A	0.0816	0.0816	M	TABR	T00	W	Fall	Control
A	B203	A	0.0816	0.0816	M	TABR	T00	W	Fall	Control
A	B203	A	0.0816	0.0816	M	TABR	T00	W	Fall	Control
A	B203	A	0.0816	0.0816	M	TABR	T00	W	Fall	Control
A	B204	A	0.0816	0.0816	M	TABR	T00	W	Fall	Control
A	B212	A	0.0816	0.0816	M	TABR	T00	W	Fall	Control
A	B178	A	0.0816	0.0816	M	TABR	T1	W	Fall	Comb
A	B178	A	0.0816	0.0816	M	TABR	T1	W	Fall	Comb
A	B204	A	0.0816	0.0816	M	TABR	T1	W	Fall	Comb
A	B166	D	0.086	0.086	F	TABR	T00	E	Fall	Control
A	B166	D	0.086	0.086	F	TABR	T00	E	Fall	Control
A	B166	D	0.086	0.086	F	TABR	T00	E	Fall	Control
J	B167	D	0.086	0.086	M	TABR	T00	E	Fall	Control
A	B182	D	0.086	0.086	M	TABR	T00	E	Fall	Control
A	B261	D	0.086	0.086	F	TABR	T00	E	Fall	Control
A	B337	D	0.086	0.086	F	TABR	T00	E	Spring	Control
A	B337	D	0.086	0.086	F	TABR	T00	E	Spring	Control
A	B159	D	0.086	0.086	F	TABR	T1	E	Fall	Comb
A	B333	D	0.086	0.086	F	TABR	T1	E	Spring	Comb
A	B111	A	0.102	0.102	M	TABR	T00	W	Fall	Control
A	B177	A	0.102	0.102	F	TABR	T00	W	Fall	Control
A	B179	A	0.102	0.102	F	TABR	T00	W	Fall	Control
A	B179	A	0.102	0.102	F	TABR	T00	W	Fall	Control
A	B179	A	0.102	0.102	F	TABR	T00	W	Fall	Control
A	B179	A	0.102	0.102	F	TABR	T00	W	Fall	Control
A	B203	A	0.102	0.102	M	TABR	T00	W	Fall	Control
A	B203	A	0.102	0.102	M	TABR	T00	W	Fall	Control
A	B203	A	0.102	0.102	M	TABR	T00	W	Fall	Control
A	B203	A	0.102	0.102	M	TABR	T00	W	Fall	Control
A	B203	A	0.102	0.102	M	TABR	T00	W	Fall	Control
A	B203	A	0.102	0.102	M	TABR	T00	W	Fall	Control
A	B203	A	0.102	0.102	M	TABR	T00	W	Fall	Control
A	B203	A	0.102	0.102	M	TABR	T00	W	Fall	Control
A	B361	A	0.102	0.102	M	TABR	T00	W	Spring	Control
J	B129	A	0.102	0.102	M	TABR	T1	W	Fall	Comb
A	B178	A	0.102	0.102	M	TABR	T1	W	Fall	Comb
J	B058	D	0.1067	0.1067	M	TABR	T00	E	Fall	Control
A	B166	D	0.1067	0.1067	F	TABR	T00	E	Fall	Control
A	B182	D	0.1067	0.1067	M	TABR	T00	E	Fall	Control
A	B228	D	0.1067	0.1067	F	TABR	T00	E	Fall	Control
A	B228	D	0.1067	0.1067	F	TABR	T00	E	Fall	Control
J	B260	D	0.1067	0.1067	M	TABR	T00	E	Fall	Control
A	B337	D	0.1067	0.1067	F	TABR	T00	E	Spring	Control
A	B166	D	0.1067	0.1067	F	TABR	T1	E	Fall	Comb
A	B333	D	0.1067	0.1067	F	TABR	T1	E	Spring	Comb
A	B333	D	0.1067	0.1067	F	TABR	T1	E	Spring	Comb
A	B340	D	0.1067	0.1067	F	TABR	T1	E	Spring	Comb
A	B177	A	0.1224	0.1224	F	TABR	T00	W	Fall	Control
A	B179	A	0.1224	0.1224	F	TABR	T00	W	Fall	Control
A	B179	A	0.1224	0.1224	F	TABR	T00	W	Fall	Control
A	B203	A	0.1224	0.1224	M	TABR	T00	W	Fall	Control
A	B203	A	0.1224	0.1224	M	TABR	T00	W	Fall	Control
A	B177	A	0.1224	0.1224	F	TABR	T1	W	Fall	Comb
A	B177	A	0.1224	0.1224	F	TABR	T1	W	Fall	Comb
A	B178	A	0.1224	0.1224	M	TABR	T1	W	Fall	Comb
A	B178	A	0.1224	0.1224	M	TABR	T1	W	Fall	Comb
A	B178	A	0.1224	0.1224	M	TABR	T1	W	Fall	Comb
A	B178	A	0.1224	0.1224	M	TABR	T1	W	Fall	Comb
A	B203	A	0.1224	0.1224	M	TABR	T1	W	Fall	Comb
A	B210	A	0.1224	0.1224	M	TABR	T1	W	Fall	Comb
A	B361	A	0.1224	0.1224	M	TABR	T1	W	Spring	Comb
A	B105	D	0.1274	0.1274	F	TABR	T00	E	Fall	Control
A	B105	D	0.1274	0.1274	F	TABR	T00	E	Fall	Control
A	B106	D	0.1274	0.1274	M	TABR	T00	E	Fall	Control
A	B160	D	0.1274	0.1274	M	TABR	T00	E	Fall	Control
A	B166	D	0.1274	0.1274	F	TABR	T00	E	Fall	Control
J	B167	D	0.1274	0.1274	M	TABR	T00	E	Fall	Control
A	B182	D	0.1274	0.1274	M	TABR	T00	E	Fall	Control
A	B229	D	0.1274	0.1274	M	TABR	T00	E	Fall	Control
A	B333	D	0.1274	0.1274	F	TABR	T1	E	Spring	Comb
A	B333	D	0.1274	0.1274	F	TABR	T1	E	Spring	Comb
A	B111	A	0.1428	0.1428	M	TABR	T00	W	Fall	Control
J	B174	A	0.1428	0.1428	M	TABR	T00	W	Fall	Control
A	B179	A	0.1428	0.1428	F	TABR	T00	W	Fall	Control
A	B179	A	0.1428	0.1428	F	TABR	T00	W	Fall	Control
A	B179	A	0.1428	0.1428	F	TABR	T00	W	Fall	Control
A	B179	A	0.1428	0.1428	F	TABR	T00	W	Fall	Control
A	B180	A	0.1428	0.1428	M	TABR	T00	W	Fall	Control
J	B129	A	0.1428	0.1428	M	TABR	T1	W	Fall	Comb
A	B177	A	0.1428	0.1428	F	TABR	T1	W	Fall	Comb
A	B178	A	0.1428	0.1428	M	TABR	T1	W	Fall	Comb
A	B178	A	0.1428	0.1428	M	TABR	T1	W	Fall	Comb
A	B178	A	0.1428	0.1428	M	TABR	T1	W	Fall	Comb
A	B203	A	0.1428	0.1428	M	TABR	T1	W	Fall	Comb
A	B203	A	0.1428	0.1428	M	TABR	T1	W	Fall	Comb
A	B103	D	0.1481	0.1481	F	TABR	T00	E	Fall	Control
A	B105	D	0.1481	0.1481	F	TABR	T00	E	Fall	Control
A	B159	D	0.1481	0.1481	F	TABR	T00	E	Fall	Control
J	B167	D	0.1481	0.1481	M	TABR	T00	E	Fall	Control
A	B182	D	0.1481	0.1481	M	TABR	T00	E	Fall	Control
A	B182	D	0.1481	0.1481	M	TABR	T00	E	Fall	Control
A	B184	D	0.1481	0.1481	M	TABR	T00	E	Fall	Control
A	B228	D	0.1481	0.1481	F	TABR	T00	E	Fall	Control
J	B232	D	0.1481	0.1481	M	TABR	T00	E	Fall	Control
J	B260	D	0.1481	0.1481	M	TABR	T00	E	Fall	Control
J	B260	D	0.1481	0.1481	M	TABR	T00	E	Fall	Control
J	B260	D	0.1481	0.1481	M	TABR	T00	E	Fall	Control
A	B337	D	0.1481	0.1481	F	TABR	T00	E	Spring	Control
A	B384	D	0.1481	0.1481	M	TABR	T00	E	Spring	Control
J	B065	D	0.1481	0.1481	M	TABR	T1	E	Fall	Comb
A	B184	D	0.1481	0.1481	M	TABR	T1	E	Fall	Comb
A	B333	D	0.1481	0.1481	F	TABR	T1	E	Spring	Comb
A	B333	D	0.1481	0.1481	F	TABR	T1	E	Spring	Comb
A	B177	A	0.1632	0.1632	F	TABR	T00	W	Fall	Control
A	B179	A	0.1632	0.1632	F	TABR	T00	W	Fall	Control
A	B179	A	0.1632	0.1632	F	TABR	T00	W	Fall	Control
A	B179	A	0.1632	0.1632	F	TABR	T00	W	Fall	Control
A	B178	A	0.1632	0.1632	M	TABR	T1	W	Fall	Comb
A	B198	A	0.1632	0.1632	F	TABR	T1	W	Fall	Comb
J	B058	D	0.1688	0.1688	M	TABR	T00	E	Fall	Control
A	B103	D	0.1688	0.1688	F	TABR	T00	E	Fall	Control
A	B158	D	0.1688	0.1688	F	TABR	T00	E	Fall	Control
A	B228	D	0.1688	0.1688	F	TABR	T00	E	Fall	Control
J	B260	D	0.1688	0.1688	M	TABR	T00	E	Fall	Control
A	B330	D	0.1688	0.1688	F	TABR	T00	E	Spring	Control
A	B334	D	0.1688	0.1688	M	TABR	T00	E	Spring	Control
A	B337	D	0.1688	0.1688	F	TABR	T00	E	Spring	Control
A	B384	D	0.1688	0.1688	M	TABR	T00	E	Spring	Control
J	B065	D	0.1688	0.1688	M	TABR	T1	E	Fall	Comb
J	B065	D	0.1688	0.1688	M	TABR	T1	E	Fall	Comb
A	B107	D	0.1688	0.1688	F	TABR	T1	E	Fall	Comb
A	B333	D	0.1688	0.1688	F	TABR	T1	E	Spring	Comb
A	B339	D	0.1688	0.1688	F	TABR	T1	E	Spring	Comb
J	B129	A	0.1836	0.1836	M	TABR	T00	W	Fall	Control
A	B130	A	0.1836	0.1836	F	TABR	T00	W	Fall	Control
J	B174	A	0.1836	0.1836	M	TABR	T00	W	Fall	Control
A	B180	A	0.1836	0.1836	M	TABR	T00	W	Fall	Control
A	B180	A	0.1836	0.1836	M	TABR	T00	W	Fall	Control
A	B180	A	0.1836	0.1836	M	TABR	T00	W	Fall	Control
A	B180	A	0.1836	0.1836	M	TABR	T00	W	Fall	Control
A	B203	A	0.1836	0.1836	M	TABR	T00	W	Fall	Control
A	B204	A	0.1836	0.1836	M	TABR	T00	W	Fall	Control
J	B112	A	0.1836	0.1836	M	TABR	T1	W	Fall	Comb
A	B177	A	0.1836	0.1836	F	TABR	T1	W	Fall	Comb
A	B200	A	0.1836	0.1836	M	TABR	T1	W	Fall	Comb
A	B158	D	0.1895	0.1895	F	TABR	T00	E	Fall	Control
A	B182	D	0.1895	0.1895	M	TABR	T00	E	Fall	Control
A	B182	D	0.1895	0.1895	M	TABR	T00	E	Fall	Control
A	B182	D	0.1895	0.1895	M	TABR	T00	E	Fall	Control
A	B228	D	0.1895	0.1895	F	TABR	T00	E	Fall	Control
J	B260	D	0.1895	0.1895	M	TABR	T00	E	Fall	Control
A	B261	D	0.1895	0.1895	F	TABR	T00	E	Fall	Control
A	B339	D	0.1895	0.1895	F	TABR	T00	E	Spring	Control
A	B333	D	0.1895	0.1895	F	TABR	T1	E	Spring	Comb
A	B340	D	0.1895	0.1895	F	TABR	T1	E	Spring	Comb
A	B179	A	0.204	0.204	F	TABR	T00	W	Fall	Control
A	B179	A	0.204	0.204	F	TABR	T00	W	Fall	Control
A	B179	A	0.204	0.204	F	TABR	T00	W	Fall	Control
A	B180	A	0.204	0.204	M	TABR	T00	W	Fall	Control
A	B180	A	0.204	0.204	M	TABR	T00	W	Fall	Control
A	B203	A	0.204	0.204	M	TABR	T00	W	Fall	Control
J	B129	A	0.204	0.204	M	TABR	T1	W	Fall	Comb
A	B177	A	0.204	0.204	F	TABR	T1	W	Fall	Comb
A	B178	A	0.204	0.204	M	TABR	T1	W	Fall	Comb
J	B197	A	0.204	0.204	M	TABR	T1	W	Fall	Comb
A	B203	A	0.204	0.204	M	TABR	T1	W	Fall	Comb
A	B204	A	0.204	0.204	M	TABR	T1	W	Fall	Comb
A	B204	A	0.204	0.204	M	TABR	T1	W	Fall	Comb
A	B204	A	0.204	0.204	M	TABR	T1	W	Fall	Comb
A	B105	D	0.2102	0.2102	F	TABR	T00	E	Fall	Control
A	B159	D	0.2102	0.2102	F	TABR	T00	E	Fall	Control
A	B159	D	0.2102	0.2102	F	TABR	T00	E	Fall	Control
A	B160	D	0.2102	0.2102	M	TABR	T00	E	Fall	Control
A	B160	D	0.2102	0.2102	M	TABR	T00	E	Fall	Control
A	B160	D	0.2102	0.2102	M	TABR	T00	E	Fall	Control
A	B166	D	0.2102	0.2102	F	TABR	T00	E	Fall	Control
A	B182	D	0.2102	0.2102	M	TABR	T00	E	Fall	Control
J	B260	D	0.2102	0.2102	M	TABR	T00	E	Fall	Control
J	B232	D	0.2102	0.2102	M	TABR	T1	E	Fall	Comb
A	B333	D	0.2102	0.2102	F	TABR	T1	E	Spring	Comb
A	B333	D	0.2102	0.2102	F	TABR	T1	E	Spring	Comb
A	B341	D	0.2102	0.2102	F	TABR	T1	E	Spring	Comb
J	B112	A	0.2244	0.2244	M	TABR	T00	W	Fall	Control
A	B130	A	0.2244	0.2244	F	TABR	T00	W	Fall	Control
J	B174	A	0.2244	0.2244	M	TABR	T00	W	Fall	Control
A	B177	A	0.2244	0.2244	F	TABR	T00	W	Fall	Control
A	B178	A	0.2244	0.2244	M	TABR	T00	W	Fall	Control
A	B179	A	0.2244	0.2244	F	TABR	T00	W	Fall	Control
A	B179	A	0.2244	0.2244	F	TABR	T00	W	Fall	Control
A	B203	A	0.2244	0.2244	M	TABR	T00	W	Fall	Control
A	B203	A	0.2244	0.2244	M	TABR	T00	W	Fall	Control
A	B203	A	0.2244	0.2244	M	TABR	T00	W	Fall	Control
A	B204	A	0.2244	0.2244	M	TABR	T00	W	Fall	Control
A	B214	A	0.2244	0.2244	M	TABR	T00	W	Fall	Control
A	B214	A	0.2244	0.2244	M	TABR	T00	W	Fall	Control
A	B361	A	0.2244	0.2244	M	TABR	T00	W	Spring	Control
J	B129	A	0.2244	0.2244	M	TABR	T1	W	Fall	Comb
A	B177	A	0.2244	0.2244	F	TABR	T1	W	Fall	Comb
A	B177	A	0.2244	0.2244	F	TABR	T1	W	Fall	Comb
A	B180	A	0.2244	0.2244	M	TABR	T1	W	Fall	Comb
A	B180	A	0.2244	0.2244	M	TABR	T1	W	Fall	Comb
J	B220	A	0.2244	0.2244	F	TABR	T1	W	Fall	Comb
J	B220	A	0.2244	0.2244	F	TABR	T1	W	Fall	Comb
A	B361	A	0.2244	0.2244	M	TABR	T1	W	Spring	Comb
J	B057	D	0.2309	0.2309	M	TABR	T00	E	Fall	Control
J	B057	D	0.2309	0.2309	M	TABR	T00	E	Fall	Control
J	B058	D	0.2309	0.2309	M	TABR	T00	E	Fall	Control
A	B158	D	0.2309	0.2309	F	TABR	T00	E	Fall	Control
J	B232	D	0.2309	0.2309	M	TABR	T00	E	Fall	Control
A	B233	D	0.2309	0.2309	F	TABR	T00	E	Fall	Control
A	B330	D	0.2309	0.2309	F	TABR	T00	E	Spring	Control
A	B341	D	0.2309	0.2309	F	TABR	T00	E	Spring	Control
A	B228	D	0.2309	0.2309	F	TABR	T1	E	Fall	Comb
J	B232	D	0.2309	0.2309	M	TABR	T1	E	Fall	Comb
A	B233	D	0.2309	0.2309	F	TABR	T1	E	Fall	Comb
J	B129	A	0.2448	0.2448	M	TABR	T00	W	Fall	Control
J	B174	A	0.2448	0.2448	M	TABR	T00	W	Fall	Control
J	B174	A	0.2448	0.2448	M	TABR	T00	W	Fall	Control
A	B177	A	0.2448	0.2448	F	TABR	T00	W	Fall	Control
A	B177	A	0.2448	0.2448	F	TABR	T00	W	Fall	Control
A	B177	A	0.2448	0.2448	F	TABR	T00	W	Fall	Control
A	B179	A	0.2448	0.2448	F	TABR	T00	W	Fall	Control
A	B179	A	0.2448	0.2448	F	TABR	T00	W	Fall	Control
A	B180	A	0.2448	0.2448	M	TABR	T00	W	Fall	Control
A	B200	A	0.2448	0.2448	M	TABR	T00	W	Fall	Control
A	B203	A	0.2448	0.2448	M	TABR	T00	W	Fall	Control
A	B203	A	0.2448	0.2448	M	TABR	T00	W	Fall	Control
A	B203	A	0.2448	0.2448	M	TABR	T00	W	Fall	Control
A	B203	A	0.2448	0.2448	M	TABR	T00	W	Fall	Control
A	B203	A	0.2448	0.2448	M	TABR	T00	W	Fall	Control
A	B203	A	0.2448	0.2448	M	TABR	T00	W	Fall	Control
J	B129	A	0.2448	0.2448	M	TABR	T1	W	Fall	Comb
A	B130	A	0.2448	0.2448	F	TABR	T1	W	Fall	Comb
A	B177	A	0.2448	0.2448	F	TABR	T1	W	Fall	Comb
A	B177	A	0.2448	0.2448	F	TABR	T1	W	Fall	Comb
A	B178	A	0.2448	0.2448	M	TABR	T1	W	Fall	Comb
A	B180	A	0.2448	0.2448	M	TABR	T1	W	Fall	Comb
A	B200	A	0.2448	0.2448	M	TABR	T1	W	Fall	Comb
A	B200	A	0.2448	0.2448	M	TABR	T1	W	Fall	Comb
A	B204	A	0.2448	0.2448	M	TABR	T1	W	Fall	Comb
J	B057	D	0.2516	0.2516	M	TABR	T00	E	Fall	Control
A	B103	D	0.2516	0.2516	F	TABR	T00	E	Fall	Control
A	B105	D	0.2516	0.2516	F	TABR	T00	E	Fall	Control
A	B182	D	0.2516	0.2516	M	TABR	T00	E	Fall	Control
A	B228	D	0.2516	0.2516	F	TABR	T00	E	Fall	Control
A	B231	D	0.2516	0.2516	F	TABR	T00	E	Fall	Control
J	B260	D	0.2516	0.2516	M	TABR	T00	E	Fall	Control
A	B384	D	0.2516	0.2516	M	TABR	T00	E	Spring	Control
A	B384	D	0.2516	0.2516	M	TABR	T00	E	Spring	Control
A	B184	D	0.2516	0.2516	M	TABR	T1	E	Fall	Comb
A	B228	D	0.2516	0.2516	F	TABR	T1	E	Fall	Comb
A	B333	D	0.2516	0.2516	F	TABR	T1	E	Spring	Comb
A	B333	D	0.2516	0.2516	F	TABR	T1	E	Spring	Comb
A	B340	D	0.2516	0.2516	F	TABR	T1	E	Spring	Comb
A	B179	A	0.2652	0.2652	F	TABR	T00	W	Fall	Control
A	B180	A	0.2652	0.2652	M	TABR	T00	W	Fall	Control
J	B197	A	0.2652	0.2652	M	TABR	T00	W	Fall	Control
A	B203	A	0.2652	0.2652	M	TABR	T00	W	Fall	Control
A	B130	A	0.2652	0.2652	F	TABR	T1	W	Fall	Comb
A	B198	A	0.2652	0.2652	F	TABR	T1	W	Fall	Comb
A	B200	A	0.2652	0.2652	M	TABR	T1	W	Fall	Comb
A	B158	D	0.2723	0.2723	F	TABR	T00	E	Fall	Control
A	B160	D	0.2723	0.2723	M	TABR	T00	E	Fall	Control
A	B182	D	0.2723	0.2723	M	TABR	T00	E	Fall	Control
A	B228	D	0.2723	0.2723	F	TABR	T00	E	Fall	Control
J	B232	D	0.2723	0.2723	M	TABR	T00	E	Fall	Control
J	B065	D	0.2723	0.2723	M	TABR	T1	E	Fall	Comb
J	B232	D	0.2723	0.2723	M	TABR	T1	E	Fall	Comb
A	B333	D	0.2723	0.2723	F	TABR	T1	E	Spring	Comb
A	B333	D	0.2723	0.2723	F	TABR	T1	E	Spring	Comb
J	B129	A	0.2856	0.2856	M	TABR	T00	W	Fall	Control
J	B174	A	0.2856	0.2856	M	TABR	T00	W	Fall	Control
A	B177	A	0.2856	0.2856	F	TABR	T00	W	Fall	Control
A	B177	A	0.2856	0.2856	F	TABR	T00	W	Fall	Control
A	B177	A	0.2856	0.2856	F	TABR	T00	W	Fall	Control
A	B178	A	0.2856	0.2856	M	TABR	T00	W	Fall	Control
A	B179	A	0.2856	0.2856	F	TABR	T00	W	Fall	Control
A	B180	A	0.2856	0.2856	M	TABR	T00	W	Fall	Control
A	B203	A	0.2856	0.2856	M	TABR	T00	W	Fall	Control
A	B203	A	0.2856	0.2856	M	TABR	T00	W	Fall	Control
A	B203	A	0.2856	0.2856	M	TABR	T00	W	Fall	Control
A	B204	A	0.2856	0.2856	M	TABR	T00	W	Fall	Control
A	B363	A	0.2856	0.2856	F	TABR	T00	W	Spring	Control
J	B129	A	0.2856	0.2856	M	TABR	T1	W	Fall	Comb
J	B129	A	0.2856	0.2856	M	TABR	T1	W	Fall	Comb
J	B129	A	0.2856	0.2856	M	TABR	T1	W	Fall	Comb
A	B130	A	0.2856	0.2856	F	TABR	T1	W	Fall	Comb
A	B177	A	0.2856	0.2856	F	TABR	T1	W	Fall	Comb
A	B178	A	0.2856	0.2856	M	TABR	T1	W	Fall	Comb
A	B180	A	0.2856	0.2856	M	TABR	T1	W	Fall	Comb
A	B198	A	0.2856	0.2856	F	TABR	T1	W	Fall	Comb
A	B103	D	0.293	0.293	F	TABR	T00	E	Fall	Control
A	B158	D	0.293	0.293	F	TABR	T00	E	Fall	Control
A	B160	D	0.293	0.293	M	TABR	T00	E	Fall	Control
A	B166	D	0.293	0.293	F	TABR	T00	E	Fall	Control
A	B233	D	0.293	0.293	F	TABR	T00	E	Fall	Control
J	B260	D	0.293	0.293	M	TABR	T00	E	Fall	Control
J	B260	D	0.293	0.293	M	TABR	T00	E	Fall	Control
A	B339	D	0.293	0.293	F	TABR	T00	E	Spring	Control
A	B340	D	0.293	0.293	F	TABR	T00	E	Spring	Control
A	B107	D	0.293	0.293	F	TABR	T1	E	Fall	Comb
J	B230	D	0.293	0.293	M	TABR	T1	E	Fall	Comb
A	B333	D	0.293	0.293	F	TABR	T1	E	Spring	Comb
A	B333	D	0.293	0.293	F	TABR	T1	E	Spring	Comb
A	B333	D	0.293	0.293	F	TABR	T1	E	Spring	Comb
A	B333	D	0.293	0.293	F	TABR	T1	E	Spring	Comb
A	B339	D	0.293	0.293	F	TABR	T1	E	Spring	Comb
J	B174	A	0.306	0.306	M	TABR	T00	W	Fall	Control
A	B179	A	0.306	0.306	F	TABR	T00	W	Fall	Control
A	B180	A	0.306	0.306	M	TABR	T00	W	Fall	Control
A	B203	A	0.306	0.306	M	TABR	T00	W	Fall	Control
A	B203	A	0.306	0.306	M	TABR	T00	W	Fall	Control
A	B204	A	0.306	0.306	M	TABR	T00	W	Fall	Control
J	B215	A	0.306	0.306	M	TABR	T00	W	Fall	Control
A	B130	A	0.306	0.306	F	TABR	T1	W	Fall	Comb
A	B177	A	0.306	0.306	F	TABR	T1	W	Fall	Comb
A	B177	A	0.306	0.306	F	TABR	T1	W	Fall	Comb
A	B177	A	0.306	0.306	F	TABR	T1	W	Fall	Comb
A	B361	A	0.306	0.306	M	TABR	T1	W	Spring	Comb
J	B057	D	0.3137	0.3137	M	TABR	T00	E	Fall	Control
J	B058	D	0.3137	0.3137	M	TABR	T00	E	Fall	Control
J	B058	D	0.3137	0.3137	M	TABR	T00	E	Fall	Control
J	B065	D	0.3137	0.3137	M	TABR	T00	E	Fall	Control
A	B105	D	0.3137	0.3137	F	TABR	T00	E	Fall	Control
A	B159	D	0.3137	0.3137	F	TABR	T00	E	Fall	Control
A	B159	D	0.3137	0.3137	F	TABR	T00	E	Fall	Control
A	B182	D	0.3137	0.3137	M	TABR	T00	E	Fall	Control
J	B260	D	0.3137	0.3137	M	TABR	T00	E	Fall	Control
J	B260	D	0.3137	0.3137	M	TABR	T00	E	Fall	Control
J	B260	D	0.3137	0.3137	M	TABR	T00	E	Fall	Control
A	B334	D	0.3137	0.3137	M	TABR	T00	E	Spring	Control
A	B337	D	0.3137	0.3137	F	TABR	T00	E	Spring	Control
J	B167	D	0.3137	0.3137	M	TABR	T1	E	Fall	Comb
A	B333	D	0.3137	0.3137	F	TABR	T1	E	Spring	Comb
A	B333	D	0.3137	0.3137	F	TABR	T1	E	Spring	Comb
A	B333	D	0.3137	0.3137	F	TABR	T1	E	Spring	Comb
A	B333	D	0.3137	0.3137	F	TABR	T1	E	Spring	Comb
J	B174	A	0.3264	0.3264	M	TABR	T00	W	Fall	Control
A	B177	A	0.3264	0.3264	F	TABR	T00	W	Fall	Control
A	B177	A	0.3264	0.3264	F	TABR	T00	W	Fall	Control
A	B177	A	0.3264	0.3264	F	TABR	T00	W	Fall	Control
A	B179	A	0.3264	0.3264	F	TABR	T00	W	Fall	Control
A	B179	A	0.3264	0.3264	F	TABR	T00	W	Fall	Control
A	B179	A	0.3264	0.3264	F	TABR	T00	W	Fall	Control
A	B179	A	0.3264	0.3264	F	TABR	T00	W	Fall	Control
A	B179	A	0.3264	0.3264	F	TABR	T00	W	Fall	Control
A	B180	A	0.3264	0.3264	M	TABR	T00	W	Fall	Control
A	B203	A	0.3264	0.3264	M	TABR	T00	W	Fall	Control
A	B214	A	0.3264	0.3264	M	TABR	T00	W	Fall	Control
A	B180	A	0.3264	0.3264	M	TABR	T1	W	Fall	Comb
A	B204	A	0.3264	0.3264	M	TABR	T1	W	Fall	Comb
A	B361	A	0.3264	0.3264	M	TABR	T1	W	Spring	Comb
A	B158	D	0.3344	0.3344	F	TABR	T00	E	Fall	Control
A	B159	D	0.3344	0.3344	F	TABR	T00	E	Fall	Control
A	B160	D	0.3344	0.3344	M	TABR	T00	E	Fall	Control
A	B182	D	0.3344	0.3344	M	TABR	T00	E	Fall	Control
A	B182	D	0.3344	0.3344	M	TABR	T00	E	Fall	Control
A	B184	D	0.3344	0.3344	M	TABR	T00	E	Fall	Control
J	B260	D	0.3344	0.3344	M	TABR	T00	E	Fall	Control
A	B261	D	0.3344	0.3344	F	TABR	T00	E	Fall	Control
A	B330	D	0.3344	0.3344	F	TABR	T00	E	Spring	Control
A	B340	D	0.3344	0.3344	F	TABR	T00	E	Spring	Control
A	B384	D	0.3344	0.3344	M	TABR	T00	E	Spring	Control
J	B065	D	0.3344	0.3344	M	TABR	T1	E	Fall	Comb
A	B159	D	0.3344	0.3344	F	TABR	T1	E	Fall	Comb
J	B165	D	0.3344	0.3344	F	TABR	T1	E	Fall	Comb
A	B166	D	0.3344	0.3344	F	TABR	T1	E	Fall	Comb
A	B339	D	0.3344	0.3344	F	TABR	T1	E	Spring	Comb
A	B340	D	0.3344	0.3344	F	TABR	T1	E	Spring	Comb
A	B111	A	0.3468	0.3468	M	TABR	T00	W	Fall	Control
A	B177	A	0.3468	0.3468	F	TABR	T00	W	Fall	Control
A	B179	A	0.3468	0.3468	F	TABR	T00	W	Fall	Control
A	B180	A	0.3468	0.3468	M	TABR	T00	W	Fall	Control
A	B200	A	0.3468	0.3468	M	TABR	T00	W	Fall	Control
A	B203	A	0.3468	0.3468	M	TABR	T00	W	Fall	Control
A	B203	A	0.3468	0.3468	M	TABR	T00	W	Fall	Control
A	B203	A	0.3468	0.3468	M	TABR	T00	W	Fall	Control
A	B203	A	0.3468	0.3468	M	TABR	T00	W	Fall	Control
A	B203	A	0.3468	0.3468	M	TABR	T00	W	Fall	Control
A	B130	A	0.3468	0.3468	F	TABR	T1	W	Fall	Comb
A	B178	A	0.3468	0.3468	M	TABR	T1	W	Fall	Comb
A	B180	A	0.3468	0.3468	M	TABR	T1	W	Fall	Comb
J	B197	A	0.3468	0.3468	M	TABR	T1	W	Fall	Comb
A	B203	A	0.3468	0.3468	M	TABR	T1	W	Fall	Comb
J	B057	D	0.3551	0.3551	M	TABR	T00	E	Fall	Control
A	B107	D	0.3551	0.3551	F	TABR	T00	E	Fall	Control
A	B182	D	0.3551	0.3551	M	TABR	T00	E	Fall	Control
A	B228	D	0.3551	0.3551	F	TABR	T00	E	Fall	Control
J	B232	D	0.3551	0.3551	M	TABR	T00	E	Fall	Control
A	B233	D	0.3551	0.3551	F	TABR	T00	E	Fall	Control
J	B260	D	0.3551	0.3551	M	TABR	T00	E	Fall	Control
J	B260	D	0.3551	0.3551	M	TABR	T00	E	Fall	Control
A	B337	D	0.3551	0.3551	F	TABR	T00	E	Spring	Control
J	B058	D	0.3551	0.3551	M	TABR	T1	E	Fall	Comb
A	B339	D	0.3551	0.3551	F	TABR	T1	E	Spring	Comb
A	B177	A	0.3672	0.3672	F	TABR	T00	W	Fall	Control
A	B178	A	0.3672	0.3672	M	TABR	T00	W	Fall	Control
A	B179	A	0.3672	0.3672	F	TABR	T00	W	Fall	Control
A	B179	A	0.3672	0.3672	F	TABR	T00	W	Fall	Control
A	B200	A	0.3672	0.3672	M	TABR	T00	W	Fall	Control
A	B203	A	0.3672	0.3672	M	TABR	T00	W	Fall	Control
A	B203	A	0.3672	0.3672	M	TABR	T00	W	Fall	Control
A	B203	A	0.3672	0.3672	M	TABR	T00	W	Fall	Control
A	B204	A	0.3672	0.3672	M	TABR	T00	W	Fall	Control
A	B361	A	0.3672	0.3672	M	TABR	T00	W	Spring	Control
J	B129	A	0.3672	0.3672	M	TABR	T1	W	Fall	Comb
J	B129	A	0.3672	0.3672	M	TABR	T1	W	Fall	Comb
J	B174	A	0.3672	0.3672	M	TABR	T1	W	Fall	Comb
A	B177	A	0.3672	0.3672	F	TABR	T1	W	Fall	Comb
A	B177	A	0.3672	0.3672	F	TABR	T1	W	Fall	Comb
A	B177	A	0.3672	0.3672	F	TABR	T1	W	Fall	Comb
A	B177	A	0.3672	0.3672	F	TABR	T1	W	Fall	Comb
A	B180	A	0.3672	0.3672	M	TABR	T1	W	Fall	Comb
J	B197	A	0.3672	0.3672	M	TABR	T1	W	Fall	Comb
A	B198	A	0.3672	0.3672	F	TABR	T1	W	Fall	Comb
A	B158	D	0.3758	0.3758	F	TABR	T00	E	Fall	Control
A	B159	D	0.3758	0.3758	F	TABR	T00	E	Fall	Control
A	B160	D	0.3758	0.3758	M	TABR	T00	E	Fall	Control
A	B159	D	0.3758	0.3758	F	TABR	T1	E	Fall	Comb
A	B228	D	0.3758	0.3758	F	TABR	T1	E	Fall	Comb
J	B174	A	0.3876	0.3876	M	TABR	T00	W	Fall	Control
A	B177	A	0.3876	0.3876	F	TABR	T00	W	Fall	Control
A	B177	A	0.3876	0.3876	F	TABR	T00	W	Fall	Control
A	B179	A	0.3876	0.3876	F	TABR	T00	W	Fall	Control
A	B179	A	0.3876	0.3876	F	TABR	T00	W	Fall	Control
A	B198	A	0.3876	0.3876	F	TABR	T00	W	Fall	Control
A	B203	A	0.3876	0.3876	M	TABR	T00	W	Fall	Control
A	B203	A	0.3876	0.3876	M	TABR	T00	W	Fall	Control
A	B204	A	0.3876	0.3876	M	TABR	T00	W	Fall	Control
A	B204	A	0.3876	0.3876	M	TABR	T00	W	Fall	Control
A	B204	A	0.3876	0.3876	M	TABR	T00	W	Fall	Control
J	B220	A	0.3876	0.3876	F	TABR	T00	W	Fall	Control
J	B129	A	0.3876	0.3876	M	TABR	T1	W	Fall	Comb
A	B130	A	0.3876	0.3876	F	TABR	T1	W	Fall	Comb
A	B177	A	0.3876	0.3876	F	TABR	T1	W	Fall	Comb
A	B198	A	0.3876	0.3876	F	TABR	T1	W	Fall	Comb
A	B198	A	0.3876	0.3876	F	TABR	T1	W	Fall	Comb
A	B198	A	0.3876	0.3876	F	TABR	T1	W	Fall	Comb
A	B199	A	0.3876	0.3876	F	TABR	T1	W	Fall	Comb
A	B210	A	0.3876	0.3876	M	TABR	T1	W	Fall	Comb
A	B361	A	0.3876	0.3876	M	TABR	T1	W	Spring	Comb
A	B158	D	0.3965	0.3965	F	TABR	T00	E	Fall	Control
A	B158	D	0.3965	0.3965	F	TABR	T00	E	Fall	Control
A	B158	D	0.3965	0.3965	F	TABR	T00	E	Fall	Control
A	B166	D	0.3965	0.3965	F	TABR	T00	E	Fall	Control
A	B182	D	0.3965	0.3965	M	TABR	T00	E	Fall	Control
J	B260	D	0.3965	0.3965	M	TABR	T00	E	Fall	Control
A	B375	D	0.3965	0.3965	M	TABR	T00	E	Spring	Control
A	B159	D	0.3965	0.3965	F	TABR	T1	E	Fall	Comb
A	B228	D	0.3965	0.3965	F	TABR	T1	E	Fall	Comb
A	B180	A	0.408	0.408	M	TABR	T00	W	Fall	Control
A	B203	A	0.408	0.408	M	TABR	T00	W	Fall	Control
A	B203	A	0.408	0.408	M	TABR	T00	W	Fall	Control
A	B203	A	0.408	0.408	M	TABR	T00	W	Fall	Control
A	B214	A	0.408	0.408	M	TABR	T00	W	Fall	Control
J	B129	A	0.408	0.408	M	TABR	T1	W	Fall	Comb
J	B129	A	0.408	0.408	M	TABR	T1	W	Fall	Comb
A	B177	A	0.408	0.408	F	TABR	T1	W	Fall	Comb
A	B177	A	0.408	0.408	F	TABR	T1	W	Fall	Comb
A	B180	A	0.408	0.408	M	TABR	T1	W	Fall	Comb
J	B197	A	0.408	0.408	M	TABR	T1	W	Fall	Comb
A	B198	A	0.408	0.408	F	TABR	T1	W	Fall	Comb
A	B199	A	0.408	0.408	F	TABR	T1	W	Fall	Comb
A	B210	A	0.408	0.408	M	TABR	T1	W	Fall	Comb
J	B058	D	0.4172	0.4172	M	TABR	T00	E	Fall	Control
A	B159	D	0.4172	0.4172	F	TABR	T00	E	Fall	Control
A	B166	D	0.4172	0.4172	F	TABR	T00	E	Fall	Control
A	B182	D	0.4172	0.4172	M	TABR	T00	E	Fall	Control
J	B232	D	0.4172	0.4172	M	TABR	T00	E	Fall	Control
J	B129	A	0.4284	0.4284	M	TABR	T00	W	Fall	Control
J	B129	A	0.4284	0.4284	M	TABR	T00	W	Fall	Control
A	B177	A	0.4284	0.4284	F	TABR	T00	W	Fall	Control
A	B178	A	0.4284	0.4284	M	TABR	T00	W	Fall	Control
A	B178	A	0.4284	0.4284	M	TABR	T00	W	Fall	Control
A	B179	A	0.4284	0.4284	F	TABR	T00	W	Fall	Control
J	B197	A	0.4284	0.4284	M	TABR	T00	W	Fall	Control
A	B199	A	0.4284	0.4284	F	TABR	T00	W	Fall	Control
A	B199	A	0.4284	0.4284	F	TABR	T00	W	Fall	Control
A	B203	A	0.4284	0.4284	M	TABR	T00	W	Fall	Control
A	B203	A	0.4284	0.4284	M	TABR	T00	W	Fall	Control
A	B214	A	0.4284	0.4284	M	TABR	T00	W	Fall	Control
A	B214	A	0.4284	0.4284	M	TABR	T00	W	Fall	Control
A	B214	A	0.4284	0.4284	M	TABR	T00	W	Fall	Control
A	B111	A	0.4284	0.4284	M	TABR	T1	W	Fall	Comb
A	B177	A	0.4284	0.4284	F	TABR	T1	W	Fall	Comb
A	B177	A	0.4284	0.4284	F	TABR	T1	W	Fall	Comb
A	B178	A	0.4284	0.4284	M	TABR	T1	W	Fall	Comb
A	B203	A	0.4284	0.4284	M	TABR	T1	W	Fall	Comb
A	B361	A	0.4284	0.4284	M	TABR	T1	W	Spring	Comb
J	B057	D	0.4379	0.4379	M	TABR	T00	E	Fall	Control
J	B058	D	0.4379	0.4379	M	TABR	T00	E	Fall	Control
A	B105	D	0.4379	0.4379	F	TABR	T00	E	Fall	Control
A	B158	D	0.4379	0.4379	F	TABR	T00	E	Fall	Control
A	B158	D	0.4379	0.4379	F	TABR	T00	E	Fall	Control
A	B158	D	0.4379	0.4379	F	TABR	T00	E	Fall	Control
A	B159	D	0.4379	0.4379	F	TABR	T00	E	Fall	Control
A	B160	D	0.4379	0.4379	M	TABR	T00	E	Fall	Control
A	B166	D	0.4379	0.4379	F	TABR	T00	E	Fall	Control
A	B228	D	0.4379	0.4379	F	TABR	T00	E	Fall	Control
A	B229	D	0.4379	0.4379	M	TABR	T00	E	Fall	Control
J	B260	D	0.4379	0.4379	M	TABR	T00	E	Fall	Control
J	B260	D	0.4379	0.4379	M	TABR	T00	E	Fall	Control
A	B159	D	0.4379	0.4379	F	TABR	T1	E	Fall	Comb
A	B159	D	0.4379	0.4379	F	TABR	T1	E	Fall	Comb
J	B167	D	0.4379	0.4379	M	TABR	T1	E	Fall	Comb
J	B129	A	0.4488	0.4488	M	TABR	T00	W	Fall	Control
J	B174	A	0.4488	0.4488	M	TABR	T00	W	Fall	Control
J	B174	A	0.4488	0.4488	M	TABR	T00	W	Fall	Control
J	B174	A	0.4488	0.4488	M	TABR	T00	W	Fall	Control
A	B177	A	0.4488	0.4488	F	TABR	T00	W	Fall	Control
A	B178	A	0.4488	0.4488	M	TABR	T00	W	Fall	Control
A	B178	A	0.4488	0.4488	M	TABR	T00	W	Fall	Control
A	B179	A	0.4488	0.4488	F	TABR	T00	W	Fall	Control
A	B203	A	0.4488	0.4488	M	TABR	T00	W	Fall	Control
A	B203	A	0.4488	0.4488	M	TABR	T00	W	Fall	Control
A	B204	A	0.4488	0.4488	M	TABR	T00	W	Fall	Control
J	B129	A	0.4488	0.4488	M	TABR	T1	W	Fall	Comb
A	B214	A	0.4488	0.4488	M	TABR	T1	W	Fall	Comb
A	B361	A	0.4488	0.4488	M	TABR	T1	W	Spring	Comb
J	B058	D	0.4586	0.4586	M	TABR	T00	E	Fall	Control
A	B159	D	0.4586	0.4586	F	TABR	T00	E	Fall	Control
A	B160	D	0.4586	0.4586	M	TABR	T00	E	Fall	Control
A	B160	D	0.4586	0.4586	M	TABR	T00	E	Fall	Control
A	B182	D	0.4586	0.4586	M	TABR	T00	E	Fall	Control
A	B228	D	0.4586	0.4586	F	TABR	T00	E	Fall	Control
A	B384	D	0.4586	0.4586	M	TABR	T00	E	Spring	Control
A	B159	D	0.4586	0.4586	F	TABR	T1	E	Fall	Comb
A	B228	D	0.4586	0.4586	F	TABR	T1	E	Fall	Comb
A	B228	D	0.4586	0.4586	F	TABR	T1	E	Fall	Comb
A	B333	D	0.4586	0.4586	F	TABR	T1	E	Spring	Comb
A	B333	D	0.4586	0.4586	F	TABR	T1	E	Spring	Comb
A	B340	D	0.4586	0.4586	F	TABR	T1	E	Spring	Comb
J	B129	A	0.4692	0.4692	M	TABR	T00	W	Fall	Control
J	B174	A	0.4692	0.4692	M	TABR	T00	W	Fall	Control
A	B178	A	0.4692	0.4692	M	TABR	T00	W	Fall	Control
A	B198	A	0.4692	0.4692	F	TABR	T00	W	Fall	Control
A	B203	A	0.4692	0.4692	M	TABR	T00	W	Fall	Control
A	B214	A	0.4692	0.4692	M	TABR	T00	W	Fall	Control
J	B128	A	0.4692	0.4692	F	TABR	T1	W	Fall	Comb
J	B174	A	0.4692	0.4692	M	TABR	T1	W	Fall	Comb
J	B174	A	0.4692	0.4692	M	TABR	T1	W	Fall	Comb
A	B180	A	0.4692	0.4692	M	TABR	T1	W	Fall	Comb
A	B198	A	0.4692	0.4692	F	TABR	T1	W	Fall	Comb
A	B103	D	0.4793	0.4793	F	TABR	T00	E	Fall	Control
A	B105	D	0.4793	0.4793	F	TABR	T00	E	Fall	Control
A	B158	D	0.4793	0.4793	F	TABR	T00	E	Fall	Control
A	B159	D	0.4793	0.4793	F	TABR	T00	E	Fall	Control
A	B159	D	0.4793	0.4793	F	TABR	T00	E	Fall	Control
A	B166	D	0.4793	0.4793	F	TABR	T00	E	Fall	Control
J	B232	D	0.4793	0.4793	M	TABR	T00	E	Fall	Control
J	B260	D	0.4793	0.4793	M	TABR	T00	E	Fall	Control
J	B260	D	0.4793	0.4793	M	TABR	T00	E	Fall	Control
A	B261	D	0.4793	0.4793	F	TABR	T00	E	Fall	Control
A	B337	D	0.4793	0.4793	F	TABR	T00	E	Spring	Control
A	B228	D	0.4793	0.4793	F	TABR	T1	E	Fall	Comb
A	B333	D	0.4793	0.4793	F	TABR	T1	E	Spring	Comb
A	B333	D	0.4793	0.4793	F	TABR	T1	E	Spring	Comb
J	B174	A	0.4896	0.4896	M	TABR	T00	W	Fall	Control
A	B179	A	0.4896	0.4896	F	TABR	T00	W	Fall	Control
A	B179	A	0.4896	0.4896	F	TABR	T00	W	Fall	Control
A	B179	A	0.4896	0.4896	F	TABR	T00	W	Fall	Control
A	B203	A	0.4896	0.4896	M	TABR	T00	W	Fall	Control
A	B203	A	0.4896	0.4896	M	TABR	T00	W	Fall	Control
A	B213	A	0.4896	0.4896	M	TABR	T00	W	Fall	Control
A	B362	A	0.4896	0.4896	M	TABR	T00	W	Spring	Control
J	B128	A	0.4896	0.4896	F	TABR	T1	W	Fall	Comb
J	B174	A	0.4896	0.4896	M	TABR	T1	W	Fall	Comb
J	B174	A	0.4896	0.4896	M	TABR	T1	W	Fall	Comb
A	B177	A	0.4896	0.4896	F	TABR	T1	W	Fall	Comb
A	B204	A	0.4896	0.4896	M	TABR	T1	W	Fall	Comb
A	B363	A	0.4896	0.4896	F	TABR	T1	W	Spring	Comb
J	B057	D	0.5	0.5	M	TABR	T00	E	Fall	Control
J	B058	D	0.5	0.5	M	TABR	T00	E	Fall	Control
J	B058	D	0.5	0.5	M	TABR	T00	E	Fall	Control
A	B107	D	0.5	0.5	F	TABR	T00	E	Fall	Control
A	B158	D	0.5	0.5	F	TABR	T00	E	Fall	Control
A	B158	D	0.5	0.5	F	TABR	T00	E	Fall	Control
A	B158	D	0.5	0.5	F	TABR	T00	E	Fall	Control
J	B260	D	0.5	0.5	M	TABR	T00	E	Fall	Control
J	B260	D	0.5	0.5	M	TABR	T00	E	Fall	Control
A	B334	D	0.5	0.5	M	TABR	T00	E	Spring	Control
A	B159	D	0.5	0.5	F	TABR	T1	E	Fall	Comb
A	B333	D	0.5	0.5	F	TABR	T1	E	Spring	Comb
A	B333	D	0.5	0.5	F	TABR	T1	E	Spring	Comb
J	B174	A	0.51	0.51	M	TABR	T00	W	Fall	Control
J	B174	A	0.51	0.51	M	TABR	T00	W	Fall	Control
A	B179	A	0.51	0.51	F	TABR	T00	W	Fall	Control
J	B197	A	0.51	0.51	M	TABR	T00	W	Fall	Control
A	B203	A	0.51	0.51	M	TABR	T00	W	Fall	Control
A	B213	A	0.51	0.51	M	TABR	T00	W	Fall	Control
A	B214	A	0.51	0.51	M	TABR	T00	W	Fall	Control
J	B220	A	0.51	0.51	F	TABR	T00	W	Fall	Control
A	B361	A	0.51	0.51	M	TABR	T00	W	Spring	Control
A	B361	A	0.51	0.51	M	TABR	T00	W	Spring	Control
J	B112	A	0.51	0.51	M	TABR	T1	W	Fall	Comb
J	B128	A	0.51	0.51	F	TABR	T1	W	Fall	Comb
A	B177	A	0.51	0.51	F	TABR	T1	W	Fall	Comb
A	B178	A	0.51	0.51	M	TABR	T1	W	Fall	Comb
A	B178	A	0.51	0.51	M	TABR	T1	W	Fall	Comb
A	B198	A	0.51	0.51	F	TABR	T1	W	Fall	Comb
A	B198	A	0.51	0.51	F	TABR	T1	W	Fall	Comb
J	B058	D	0.5207	0.5207	M	TABR	T00	E	Fall	Control
A	B158	D	0.5207	0.5207	F	TABR	T00	E	Fall	Control
A	B182	D	0.5207	0.5207	M	TABR	T00	E	Fall	Control
A	B182	D	0.5207	0.5207	M	TABR	T00	E	Fall	Control
A	B228	D	0.5207	0.5207	F	TABR	T00	E	Fall	Control
J	B230	D	0.5207	0.5207	M	TABR	T00	E	Fall	Control
A	B231	D	0.5207	0.5207	F	TABR	T00	E	Fall	Control
J	B260	D	0.5207	0.5207	M	TABR	T00	E	Fall	Control
J	B260	D	0.5207	0.5207	M	TABR	T00	E	Fall	Control
A	B334	D	0.5207	0.5207	M	TABR	T00	E	Spring	Control
A	B337	D	0.5207	0.5207	F	TABR	T00	E	Spring	Control
A	B184	D	0.5207	0.5207	M	TABR	T1	E	Fall	Comb
A	B333	D	0.5207	0.5207	F	TABR	T1	E	Spring	Comb
A	B333	D	0.5207	0.5207	F	TABR	T1	E	Spring	Comb
A	B333	D	0.5207	0.5207	F	TABR	T1	E	Spring	Comb
A	B339	D	0.5207	0.5207	F	TABR	T1	E	Spring	Comb
J	B174	A	0.5304	0.5304	M	TABR	T00	W	Fall	Control
A	B177	A	0.5304	0.5304	F	TABR	T00	W	Fall	Control
A	B203	A	0.5304	0.5304	M	TABR	T00	W	Fall	Control
A	B213	A	0.5304	0.5304	M	TABR	T00	W	Fall	Control
A	B177	A	0.5304	0.5304	F	TABR	T1	W	Fall	Comb
A	B177	A	0.5304	0.5304	F	TABR	T1	W	Fall	Comb
A	B177	A	0.5304	0.5304	F	TABR	T1	W	Fall	Comb
A	B177	A	0.5304	0.5304	F	TABR	T1	W	Fall	Comb
A	B177	A	0.5304	0.5304	F	TABR	T1	W	Fall	Comb
A	B178	A	0.5304	0.5304	M	TABR	T1	W	Fall	Comb
A	B179	A	0.5304	0.5304	F	TABR	T1	W	Fall	Comb
A	B179	A	0.5304	0.5304	F	TABR	T1	W	Fall	Comb
A	B204	A	0.5304	0.5304	M	TABR	T1	W	Fall	Comb
A	B105	D	0.5414	0.5414	F	TABR	T00	E	Fall	Control
A	B159	D	0.5414	0.5414	F	TABR	T00	E	Fall	Control
A	B182	D	0.5414	0.5414	M	TABR	T00	E	Fall	Control
A	B229	D	0.5414	0.5414	M	TABR	T00	E	Fall	Control
A	B229	D	0.5414	0.5414	M	TABR	T00	E	Fall	Control
J	B260	D	0.5414	0.5414	M	TABR	T00	E	Fall	Control
J	B260	D	0.5414	0.5414	M	TABR	T00	E	Fall	Control
J	B260	D	0.5414	0.5414	M	TABR	T00	E	Fall	Control
A	B334	D	0.5414	0.5414	M	TABR	T00	E	Spring	Control
A	B339	D	0.5414	0.5414	F	TABR	T00	E	Spring	Control
A	B333	D	0.5414	0.5414	F	TABR	T1	E	Spring	Comb
A	B333	D	0.5414	0.5414	F	TABR	T1	E	Spring	Comb
A	B333	D	0.5414	0.5414	F	TABR	T1	E	Spring	Comb
A	B333	D	0.5414	0.5414	F	TABR	T1	E	Spring	Comb
A	B340	D	0.5414	0.5414	F	TABR	T1	E	Spring	Comb
A	B376	D	0.5414	0.5414	F	TABR	T1	E	Spring	Comb
A	B177	A	0.5508	0.5508	F	TABR	T00	W	Fall	Control
A	B178	A	0.5508	0.5508	M	TABR	T00	W	Fall	Control
A	B179	A	0.5508	0.5508	F	TABR	T00	W	Fall	Control
A	B179	A	0.5508	0.5508	F	TABR	T00	W	Fall	Control
A	B179	A	0.5508	0.5508	F	TABR	T00	W	Fall	Control
A	B179	A	0.5508	0.5508	F	TABR	T00	W	Fall	Control
A	B179	A	0.5508	0.5508	F	TABR	T00	W	Fall	Control
A	B179	A	0.5508	0.5508	F	TABR	T00	W	Fall	Control
A	B361	A	0.5508	0.5508	M	TABR	T00	W	Spring	Control
A	B111	A	0.5508	0.5508	M	TABR	T1	W	Fall	Comb
J	B112	A	0.5508	0.5508	M	TABR	T1	W	Fall	Comb
J	B112	A	0.5508	0.5508	M	TABR	T1	W	Fall	Comb
J	B128	A	0.5508	0.5508	F	TABR	T1	W	Fall	Comb
A	B177	A	0.5508	0.5508	F	TABR	T1	W	Fall	Comb
A	B178	A	0.5508	0.5508	M	TABR	T1	W	Fall	Comb
A	B179	A	0.5508	0.5508	F	TABR	T1	W	Fall	Comb
A	B203	A	0.5508	0.5508	M	TABR	T1	W	Fall	Comb
J	B058	D	0.5621	0.5621	M	TABR	T00	E	Fall	Control
A	B103	D	0.5621	0.5621	F	TABR	T00	E	Fall	Control
A	B105	D	0.5621	0.5621	F	TABR	T00	E	Fall	Control
A	B105	D	0.5621	0.5621	F	TABR	T00	E	Fall	Control
J	B260	D	0.5621	0.5621	M	TABR	T00	E	Fall	Control
A	B384	D	0.5621	0.5621	M	TABR	T00	E	Spring	Control
J	B065	D	0.5621	0.5621	M	TABR	T1	E	Fall	Comb
A	B233	D	0.5621	0.5621	F	TABR	T1	E	Fall	Comb
A	B333	D	0.5621	0.5621	F	TABR	T1	E	Spring	Comb
A	B333	D	0.5621	0.5621	F	TABR	T1	E	Spring	Comb
A	B339	D	0.5621	0.5621	F	TABR	T1	E	Spring	Comb
A	B376	D	0.5621	0.5621	F	TABR	T1	E	Spring	Comb
A	B111	A	0.5712	0.5712	M	TABR	T00	W	Fall	Control
J	B129	A	0.5712	0.5712	M	TABR	T00	W	Fall	Control
J	B174	A	0.5712	0.5712	M	TABR	T00	W	Fall	Control
J	B174	A	0.5712	0.5712	M	TABR	T00	W	Fall	Control
A	B177	A	0.5712	0.5712	F	TABR	T00	W	Fall	Control
A	B178	A	0.5712	0.5712	M	TABR	T00	W	Fall	Control
A	B179	A	0.5712	0.5712	F	TABR	T00	W	Fall	Control
A	B180	A	0.5712	0.5712	M	TABR	T00	W	Fall	Control
A	B203	A	0.5712	0.5712	M	TABR	T00	W	Fall	Control
A	B214	A	0.5712	0.5712	M	TABR	T00	W	Fall	Control
A	B214	A	0.5712	0.5712	M	TABR	T00	W	Fall	Control
J	B112	A	0.5712	0.5712	M	TABR	T1	W	Fall	Comb
A	B177	A	0.5712	0.5712	F	TABR	T1	W	Fall	Comb
A	B198	A	0.5712	0.5712	F	TABR	T1	W	Fall	Comb
A	B204	A	0.5712	0.5712	M	TABR	T1	W	Fall	Comb
A	B214	A	0.5712	0.5712	M	TABR	T1	W	Fall	Comb
A	B105	D	0.5828	0.5828	F	TABR	T00	E	Fall	Control
A	B159	D	0.5828	0.5828	F	TABR	T00	E	Fall	Control
A	B333	D	0.5828	0.5828	F	TABR	T1	E	Spring	Comb
A	B333	D	0.5828	0.5828	F	TABR	T1	E	Spring	Comb
A	B333	D	0.5828	0.5828	F	TABR	T1	E	Spring	Comb
A	B177	A	0.5916	0.5916	F	TABR	T00	W	Fall	Control
A	B179	A	0.5916	0.5916	F	TABR	T00	W	Fall	Control
A	B180	A	0.5916	0.5916	M	TABR	T00	W	Fall	Control
A	B204	A	0.5916	0.5916	M	TABR	T00	W	Fall	Control
A	B210	A	0.5916	0.5916	M	TABR	T00	W	Fall	Control
A	B214	A	0.5916	0.5916	M	TABR	T00	W	Fall	Control
A	B362	A	0.5916	0.5916	M	TABR	T00	W	Spring	Control
A	B111	A	0.5916	0.5916	M	TABR	T1	W	Fall	Comb
J	B129	A	0.5916	0.5916	M	TABR	T1	W	Fall	Comb
A	B177	A	0.5916	0.5916	F	TABR	T1	W	Fall	Comb
A	B179	A	0.5916	0.5916	F	TABR	T1	W	Fall	Comb
A	B180	A	0.5916	0.5916	M	TABR	T1	W	Fall	Comb
A	B204	A	0.5916	0.5916	M	TABR	T1	W	Fall	Comb
A	B212	A	0.5916	0.5916	M	TABR	T1	W	Fall	Comb
A	B182	D	0.6035	0.6035	M	TABR	T00	E	Fall	Control
A	B228	D	0.6035	0.6035	F	TABR	T00	E	Fall	Control
A	B228	D	0.6035	0.6035	F	TABR	T00	E	Fall	Control
J	B260	D	0.6035	0.6035	M	TABR	T00	E	Fall	Control
A	B261	D	0.6035	0.6035	F	TABR	T00	E	Fall	Control
A	B330	D	0.6035	0.6035	F	TABR	T00	E	Spring	Control
J	B058	D	0.6035	0.6035	M	TABR	T1	E	Fall	Comb
J	B065	D	0.6035	0.6035	M	TABR	T1	E	Fall	Comb
A	B105	D	0.6035	0.6035	F	TABR	T1	E	Fall	Comb
A	B159	D	0.6035	0.6035	F	TABR	T1	E	Fall	Comb
A	B182	D	0.6035	0.6035	M	TABR	T1	E	Fall	Comb
A	B340	D	0.6035	0.6035	F	TABR	T1	E	Spring	Comb
A	B177	A	0.612	0.612	F	TABR	T00	W	Fall	Control
A	B179	A	0.612	0.612	F	TABR	T00	W	Fall	Control
A	B179	A	0.612	0.612	F	TABR	T00	W	Fall	Control
A	B179	A	0.612	0.612	F	TABR	T00	W	Fall	Control
A	B179	A	0.612	0.612	F	TABR	T00	W	Fall	Control
A	B200	A	0.612	0.612	M	TABR	T00	W	Fall	Control
A	B214	A	0.612	0.612	M	TABR	T00	W	Fall	Control
A	B214	A	0.612	0.612	M	TABR	T00	W	Fall	Control
A	B214	A	0.612	0.612	M	TABR	T00	W	Fall	Control
A	B214	A	0.612	0.612	M	TABR	T00	W	Fall	Control
A	B363	A	0.612	0.612	F	TABR	T00	W	Spring	Control
A	B214	A	0.612	0.612	M	TABR	T1	W	Fall	Comb
A	B221	A	0.612	0.612	F	TABR	T1	W	Fall	Comb
J	B058	D	0.6242	0.6242	M	TABR	T00	E	Fall	Control
A	B160	D	0.6242	0.6242	M	TABR	T00	E	Fall	Control
A	B182	D	0.6242	0.6242	M	TABR	T00	E	Fall	Control
A	B182	D	0.6242	0.6242	M	TABR	T00	E	Fall	Control
J	B260	D	0.6242	0.6242	M	TABR	T00	E	Fall	Control
J	B260	D	0.6242	0.6242	M	TABR	T00	E	Fall	Control
J	B260	D	0.6242	0.6242	M	TABR	T00	E	Fall	Control
J	B260	D	0.6242	0.6242	M	TABR	T00	E	Fall	Control
J	B065	D	0.6242	0.6242	M	TABR	T1	E	Fall	Comb
A	B159	D	0.6242	0.6242	F	TABR	T1	E	Fall	Comb
A	B159	D	0.6242	0.6242	F	TABR	T1	E	Fall	Comb
A	B166	D	0.6242	0.6242	F	TABR	T1	E	Fall	Comb
A	B333	D	0.6242	0.6242	F	TABR	T1	E	Spring	Comb
A	B333	D	0.6242	0.6242	F	TABR	T1	E	Spring	Comb
A	B340	D	0.6242	0.6242	F	TABR	T1	E	Spring	Comb
J	B112	A	0.6324	0.6324	M	TABR	T00	W	Fall	Control
J	B174	A	0.6324	0.6324	M	TABR	T00	W	Fall	Control
A	B177	A	0.6324	0.6324	F	TABR	T00	W	Fall	Control
A	B203	A	0.6324	0.6324	M	TABR	T00	W	Fall	Control
A	B210	A	0.6324	0.6324	M	TABR	T00	W	Fall	Control
A	B214	A	0.6324	0.6324	M	TABR	T00	W	Fall	Control
A	B214	A	0.6324	0.6324	M	TABR	T00	W	Fall	Control
A	B214	A	0.6324	0.6324	M	TABR	T00	W	Fall	Control
A	B177	A	0.6324	0.6324	F	TABR	T1	W	Fall	Comb
A	B177	A	0.6324	0.6324	F	TABR	T1	W	Fall	Comb
A	B178	A	0.6324	0.6324	M	TABR	T1	W	Fall	Comb
A	B214	A	0.6324	0.6324	M	TABR	T1	W	Fall	Comb
A	B221	A	0.6324	0.6324	F	TABR	T1	W	Fall	Comb
A	B381	A	0.6324	0.6324	F	TABR	T1	W	Spring	Comb
A	B061	D	0.6449	0.6449	M	TABR	T00	E	Fall	Control
A	B105	D	0.6449	0.6449	F	TABR	T00	E	Fall	Control
A	B105	D	0.6449	0.6449	F	TABR	T00	E	Fall	Control
A	B107	D	0.6449	0.6449	F	TABR	T00	E	Fall	Control
A	B158	D	0.6449	0.6449	F	TABR	T00	E	Fall	Control
J	B167	D	0.6449	0.6449	M	TABR	T00	E	Fall	Control
A	B233	D	0.6449	0.6449	F	TABR	T00	E	Fall	Control
J	B260	D	0.6449	0.6449	M	TABR	T00	E	Fall	Control
A	B261	D	0.6449	0.6449	F	TABR	T00	E	Fall	Control
A	B261	D	0.6449	0.6449	F	TABR	T00	E	Fall	Control
A	B107	D	0.6449	0.6449	F	TABR	T1	E	Fall	Comb
A	B182	D	0.6449	0.6449	M	TABR	T1	E	Fall	Comb
A	B333	D	0.6449	0.6449	F	TABR	T1	E	Spring	Comb
A	B333	D	0.6449	0.6449	F	TABR	T1	E	Spring	Comb
A	B333	D	0.6449	0.6449	F	TABR	T1	E	Spring	Comb
A	B333	D	0.6449	0.6449	F	TABR	T1	E	Spring	Comb
A	B111	A	0.6528	0.6528	M	TABR	T00	W	Fall	Control
J	B129	A	0.6528	0.6528	M	TABR	T00	W	Fall	Control
J	B129	A	0.6528	0.6528	M	TABR	T00	W	Fall	Control
J	B174	A	0.6528	0.6528	M	TABR	T00	W	Fall	Control
J	B174	A	0.6528	0.6528	M	TABR	T00	W	Fall	Control
J	B174	A	0.6528	0.6528	M	TABR	T00	W	Fall	Control
A	B178	A	0.6528	0.6528	M	TABR	T00	W	Fall	Control
A	B179	A	0.6528	0.6528	F	TABR	T00	W	Fall	Control
A	B179	A	0.6528	0.6528	F	TABR	T00	W	Fall	Control
A	B179	A	0.6528	0.6528	F	TABR	T00	W	Fall	Control
A	B180	A	0.6528	0.6528	M	TABR	T00	W	Fall	Control
A	B111	A	0.6528	0.6528	M	TABR	T1	W	Fall	Comb
A	B177	A	0.6528	0.6528	F	TABR	T1	W	Fall	Comb
A	B177	A	0.6528	0.6528	F	TABR	T1	W	Fall	Comb
A	B177	A	0.6528	0.6528	F	TABR	T1	W	Fall	Comb
A	B061	D	0.6656	0.6656	M	TABR	T00	E	Fall	Control
A	B106	D	0.6656	0.6656	M	TABR	T00	E	Fall	Control
A	B166	D	0.6656	0.6656	F	TABR	T00	E	Fall	Control
A	B182	D	0.6656	0.6656	M	TABR	T00	E	Fall	Control
A	B184	D	0.6656	0.6656	M	TABR	T00	E	Fall	Control
A	B229	D	0.6656	0.6656	M	TABR	T00	E	Fall	Control
A	B231	D	0.6656	0.6656	F	TABR	T00	E	Fall	Control
J	B260	D	0.6656	0.6656	M	TABR	T00	E	Fall	Control
J	B260	D	0.6656	0.6656	M	TABR	T00	E	Fall	Control
A	B337	D	0.6656	0.6656	F	TABR	T00	E	Spring	Control
A	B331	D	0.6656	0.6656	F	TABR	T1	E	Spring	Comb
A	B333	D	0.6656	0.6656	F	TABR	T1	E	Spring	Comb
A	B333	D	0.6656	0.6656	F	TABR	T1	E	Spring	Comb
A	B333	D	0.6656	0.6656	F	TABR	T1	E	Spring	Comb
A	B333	D	0.6656	0.6656	F	TABR	T1	E	Spring	Comb
A	B339	D	0.6656	0.6656	F	TABR	T1	E	Spring	Comb
A	B340	D	0.6656	0.6656	F	TABR	T1	E	Spring	Comb
J	B174	A	0.6732	0.6732	M	TABR	T00	W	Fall	Control
A	B178	A	0.6732	0.6732	M	TABR	T00	W	Fall	Control
A	B179	A	0.6732	0.6732	F	TABR	T00	W	Fall	Control
A	B180	A	0.6732	0.6732	M	TABR	T00	W	Fall	Control
A	B213	A	0.6732	0.6732	M	TABR	T00	W	Fall	Control
A	B214	A	0.6732	0.6732	M	TABR	T00	W	Fall	Control
A	B214	A	0.6732	0.6732	M	TABR	T00	W	Fall	Control
J	B128	A	0.6732	0.6732	F	TABR	T1	W	Fall	Comb
J	B129	A	0.6732	0.6732	M	TABR	T1	W	Fall	Comb
A	B210	A	0.6732	0.6732	M	TABR	T1	W	Fall	Comb
A	B364	A	0.6732	0.6732	F	TABR	T1	W	Spring	Comb
A	B381	A	0.6732	0.6732	F	TABR	T1	W	Spring	Comb
A	B182	D	0.6863	0.6863	M	TABR	T00	E	Fall	Control
A	B229	D	0.6863	0.6863	M	TABR	T00	E	Fall	Control
A	B330	D	0.6863	0.6863	F	TABR	T00	E	Spring	Control
A	B337	D	0.6863	0.6863	F	TABR	T00	E	Spring	Control
A	B337	D	0.6863	0.6863	F	TABR	T00	E	Spring	Control
A	B338	D	0.6863	0.6863	M	TABR	T00	E	Spring	Control
J	B065	D	0.6863	0.6863	M	TABR	T1	E	Fall	Comb
J	B232	D	0.6863	0.6863	M	TABR	T1	E	Fall	Comb
A	B333	D	0.6863	0.6863	F	TABR	T1	E	Spring	Comb
A	B111	A	0.6936	0.6936	M	TABR	T00	W	Fall	Control
J	B174	A	0.6936	0.6936	M	TABR	T00	W	Fall	Control
A	B177	A	0.6936	0.6936	F	TABR	T00	W	Fall	Control
A	B177	A	0.6936	0.6936	F	TABR	T00	W	Fall	Control
A	B177	A	0.6936	0.6936	F	TABR	T00	W	Fall	Control
A	B178	A	0.6936	0.6936	M	TABR	T00	W	Fall	Control
A	B178	A	0.6936	0.6936	M	TABR	T00	W	Fall	Control
A	B179	A	0.6936	0.6936	F	TABR	T00	W	Fall	Control
A	B179	A	0.6936	0.6936	F	TABR	T00	W	Fall	Control
A	B180	A	0.6936	0.6936	M	TABR	T00	W	Fall	Control
A	B204	A	0.6936	0.6936	M	TABR	T00	W	Fall	Control
A	B214	A	0.6936	0.6936	M	TABR	T00	W	Fall	Control
A	B214	A	0.6936	0.6936	M	TABR	T00	W	Fall	Control
A	B111	A	0.6936	0.6936	M	TABR	T1	W	Fall	Comb
A	B177	A	0.6936	0.6936	F	TABR	T1	W	Fall	Comb
A	B177	A	0.6936	0.6936	F	TABR	T1	W	Fall	Comb
A	B180	A	0.6936	0.6936	M	TABR	T1	W	Fall	Comb
A	B180	A	0.6936	0.6936	M	TABR	T1	W	Fall	Comb
A	B361	A	0.6936	0.6936	M	TABR	T1	W	Spring	Comb
A	B105	D	0.707	0.707	F	TABR	T00	E	Fall	Control
A	B159	D	0.707	0.707	F	TABR	T00	E	Fall	Control
A	B166	D	0.707	0.707	F	TABR	T00	E	Fall	Control
J	B260	D	0.707	0.707	M	TABR	T00	E	Fall	Control
J	B260	D	0.707	0.707	M	TABR	T00	E	Fall	Control
A	B376	D	0.707	0.707	F	TABR	T00	E	Spring	Control
A	B384	D	0.707	0.707	M	TABR	T00	E	Spring	Control
J	B058	D	0.707	0.707	M	TABR	T1	E	Fall	Comb
J	B065	D	0.707	0.707	M	TABR	T1	E	Fall	Comb
A	B159	D	0.707	0.707	F	TABR	T1	E	Fall	Comb
A	B159	D	0.707	0.707	F	TABR	T1	E	Fall	Comb
J	B167	D	0.707	0.707	M	TABR	T1	E	Fall	Comb
J	B167	D	0.707	0.707	M	TABR	T1	E	Fall	Comb
A	B333	D	0.707	0.707	F	TABR	T1	E	Spring	Comb
A	B337	D	0.707	0.707	F	TABR	T1	E	Spring	Comb
A	B340	D	0.707	0.707	F	TABR	T1	E	Spring	Comb
J	B112	A	0.714	0.714	M	TABR	T00	W	Fall	Control
J	B112	A	0.714	0.714	M	TABR	T00	W	Fall	Control
J	B174	A	0.714	0.714	M	TABR	T00	W	Fall	Control
J	B174	A	0.714	0.714	M	TABR	T00	W	Fall	Control
A	B177	A	0.714	0.714	F	TABR	T00	W	Fall	Control
A	B179	A	0.714	0.714	F	TABR	T00	W	Fall	Control
A	B179	A	0.714	0.714	F	TABR	T00	W	Fall	Control
A	B180	A	0.714	0.714	M	TABR	T00	W	Fall	Control
A	B180	A	0.714	0.714	M	TABR	T00	W	Fall	Control
A	B214	A	0.714	0.714	M	TABR	T00	W	Fall	Control
J	B128	A	0.714	0.714	F	TABR	T1	W	Fall	Comb
J	B129	A	0.714	0.714	M	TABR	T1	W	Fall	Comb
J	B129	A	0.714	0.714	M	TABR	T1	W	Fall	Comb
A	B177	A	0.714	0.714	F	TABR	T1	W	Fall	Comb
A	B177	A	0.714	0.714	F	TABR	T1	W	Fall	Comb
A	B180	A	0.714	0.714	M	TABR	T1	W	Fall	Comb
J	B197	A	0.714	0.714	M	TABR	T1	W	Fall	Comb
A	B214	A	0.714	0.714	M	TABR	T1	W	Fall	Comb
A	B061	D	0.7277	0.7277	M	TABR	T00	E	Fall	Control
A	B061	D	0.7277	0.7277	M	TABR	T00	E	Fall	Control
A	B182	D	0.7277	0.7277	M	TABR	T00	E	Fall	Control
J	B232	D	0.7277	0.7277	M	TABR	T00	E	Fall	Control
J	B260	D	0.7277	0.7277	M	TABR	T00	E	Fall	Control
J	B260	D	0.7277	0.7277	M	TABR	T00	E	Fall	Control
A	B261	D	0.7277	0.7277	F	TABR	T00	E	Fall	Control
J	B065	D	0.7277	0.7277	M	TABR	T1	E	Fall	Comb
A	B103	D	0.7277	0.7277	F	TABR	T1	E	Fall	Comb
A	B228	D	0.7277	0.7277	F	TABR	T1	E	Fall	Comb
J	B232	D	0.7277	0.7277	M	TABR	T1	E	Fall	Comb
A	B333	D	0.7277	0.7277	F	TABR	T1	E	Spring	Comb
A	B333	D	0.7277	0.7277	F	TABR	T1	E	Spring	Comb
A	B333	D	0.7277	0.7277	F	TABR	T1	E	Spring	Comb
A	B333	D	0.7277	0.7277	F	TABR	T1	E	Spring	Comb
A	B333	D	0.7277	0.7277	F	TABR	T1	E	Spring	Comb
A	B333	D	0.7277	0.7277	F	TABR	T1	E	Spring	Comb
A	B340	D	0.7277	0.7277	F	TABR	T1	E	Spring	Comb
A	B340	D	0.7277	0.7277	F	TABR	T1	E	Spring	Comb
J	B129	A	0.7344	0.7344	M	TABR	T00	W	Fall	Control
A	B177	A	0.7344	0.7344	F	TABR	T00	W	Fall	Control
A	B179	A	0.7344	0.7344	F	TABR	T00	W	Fall	Control
A	B179	A	0.7344	0.7344	F	TABR	T00	W	Fall	Control
A	B180	A	0.7344	0.7344	M	TABR	T00	W	Fall	Control
A	B180	A	0.7344	0.7344	M	TABR	T00	W	Fall	Control
A	B180	A	0.7344	0.7344	M	TABR	T00	W	Fall	Control
A	B214	A	0.7344	0.7344	M	TABR	T00	W	Fall	Control
J	B220	A	0.7344	0.7344	F	TABR	T00	W	Fall	Control
J	B174	A	0.7344	0.7344	M	TABR	T1	W	Fall	Comb
A	B177	A	0.7344	0.7344	F	TABR	T1	W	Fall	Comb
A	B177	A	0.7344	0.7344	F	TABR	T1	W	Fall	Comb
A	B177	A	0.7344	0.7344	F	TABR	T1	W	Fall	Comb
A	B178	A	0.7344	0.7344	M	TABR	T1	W	Fall	Comb
A	B180	A	0.7344	0.7344	M	TABR	T1	W	Fall	Comb
A	B214	A	0.7344	0.7344	M	TABR	T1	W	Fall	Comb
A	B361	A	0.7344	0.7344	M	TABR	T1	W	Spring	Comb
A	B361	A	0.7344	0.7344	M	TABR	T1	W	Spring	Comb
A	B105	D	0.7484	0.7484	F	TABR	T00	E	Fall	Control
A	B158	D	0.7484	0.7484	F	TABR	T00	E	Fall	Control
A	B158	D	0.7484	0.7484	F	TABR	T00	E	Fall	Control
A	B182	D	0.7484	0.7484	M	TABR	T00	E	Fall	Control
J	B209	D	0.7484	0.7484	M	TABR	T00	E	Fall	Control
A	B341	D	0.7484	0.7484	F	TABR	T00	E	Spring	Control
A	B228	D	0.7484	0.7484	F	TABR	T1	E	Fall	Comb
A	B333	D	0.7484	0.7484	F	TABR	T1	E	Spring	Comb
A	B333	D	0.7484	0.7484	F	TABR	T1	E	Spring	Comb
J	B174	A	0.7548	0.7548	M	TABR	T00	W	Fall	Control
A	B177	A	0.7548	0.7548	F	TABR	T00	W	Fall	Control
A	B179	A	0.7548	0.7548	F	TABR	T00	W	Fall	Control
A	B179	A	0.7548	0.7548	F	TABR	T00	W	Fall	Control
A	B179	A	0.7548	0.7548	F	TABR	T00	W	Fall	Control
A	B180	A	0.7548	0.7548	M	TABR	T00	W	Fall	Control
A	B180	A	0.7548	0.7548	M	TABR	T00	W	Fall	Control
A	B214	A	0.7548	0.7548	M	TABR	T00	W	Fall	Control
A	B177	A	0.7548	0.7548	F	TABR	T1	W	Fall	Comb
A	B105	D	0.7691	0.7691	F	TABR	T00	E	Fall	Control
A	B106	D	0.7691	0.7691	M	TABR	T00	E	Fall	Control
A	B159	D	0.7691	0.7691	F	TABR	T00	E	Fall	Control
A	B159	D	0.7691	0.7691	F	TABR	T00	E	Fall	Control
A	B160	D	0.7691	0.7691	M	TABR	T00	E	Fall	Control
A	B182	D	0.7691	0.7691	M	TABR	T00	E	Fall	Control
A	B182	D	0.7691	0.7691	M	TABR	T00	E	Fall	Control
J	B260	D	0.7691	0.7691	M	TABR	T00	E	Fall	Control
J	B260	D	0.7691	0.7691	M	TABR	T00	E	Fall	Control
A	B330	D	0.7691	0.7691	F	TABR	T00	E	Spring	Control
A	B337	D	0.7691	0.7691	F	TABR	T00	E	Spring	Control
J	B065	D	0.7691	0.7691	M	TABR	T1	E	Fall	Comb
J	B065	D	0.7691	0.7691	M	TABR	T1	E	Fall	Comb
A	B159	D	0.7691	0.7691	F	TABR	T1	E	Fall	Comb
A	B166	D	0.7691	0.7691	F	TABR	T1	E	Fall	Comb
A	B333	D	0.7691	0.7691	F	TABR	T1	E	Spring	Comb
A	B177	A	0.7752	0.7752	F	TABR	T00	W	Fall	Control
A	B177	A	0.7752	0.7752	F	TABR	T00	W	Fall	Control
A	B177	A	0.7752	0.7752	F	TABR	T00	W	Fall	Control
A	B178	A	0.7752	0.7752	M	TABR	T00	W	Fall	Control
A	B180	A	0.7752	0.7752	M	TABR	T00	W	Fall	Control
A	B214	A	0.7752	0.7752	M	TABR	T00	W	Fall	Control
A	B111	A	0.7752	0.7752	M	TABR	T1	W	Fall	Comb
J	B174	A	0.7752	0.7752	M	TABR	T1	W	Fall	Comb
J	B174	A	0.7752	0.7752	M	TABR	T1	W	Fall	Comb
J	B174	A	0.7752	0.7752	M	TABR	T1	W	Fall	Comb
A	B177	A	0.7752	0.7752	F	TABR	T1	W	Fall	Comb
A	B178	A	0.7752	0.7752	M	TABR	T1	W	Fall	Comb
A	B214	A	0.7752	0.7752	M	TABR	T1	W	Fall	Comb
A	B221	A	0.7752	0.7752	F	TABR	T1	W	Fall	Comb
A	B361	A	0.7752	0.7752	M	TABR	T1	W	Spring	Comb
J	B058	D	0.7898	0.7898	M	TABR	T00	E	Fall	Control
A	B061	D	0.7898	0.7898	M	TABR	T00	E	Fall	Control
A	B105	D	0.7898	0.7898	F	TABR	T00	E	Fall	Control
A	B106	D	0.7898	0.7898	M	TABR	T00	E	Fall	Control
A	B159	D	0.7898	0.7898	F	TABR	T00	E	Fall	Control
A	B182	D	0.7898	0.7898	M	TABR	T00	E	Fall	Control
A	B182	D	0.7898	0.7898	M	TABR	T00	E	Fall	Control
A	B228	D	0.7898	0.7898	F	TABR	T00	E	Fall	Control
A	B228	D	0.7898	0.7898	F	TABR	T00	E	Fall	Control
J	B260	D	0.7898	0.7898	M	TABR	T00	E	Fall	Control
A	B261	D	0.7898	0.7898	F	TABR	T00	E	Fall	Control
A	B337	D	0.7898	0.7898	F	TABR	T00	E	Spring	Control
J	B058	D	0.7898	0.7898	M	TABR	T1	E	Fall	Comb
A	B182	D	0.7898	0.7898	M	TABR	T1	E	Fall	Comb
J	B209	D	0.7898	0.7898	M	TABR	T1	E	Fall	Comb
A	B228	D	0.7898	0.7898	F	TABR	T1	E	Fall	Comb
A	B333	D	0.7898	0.7898	F	TABR	T1	E	Spring	Comb
A	B333	D	0.7898	0.7898	F	TABR	T1	E	Spring	Comb
A	B339	D	0.7898	0.7898	F	TABR	T1	E	Spring	Comb
A	B339	D	0.7898	0.7898	F	TABR	T1	E	Spring	Comb
A	B340	D	0.7898	0.7898	F	TABR	T1	E	Spring	Comb
A	B111	A	0.7956	0.7956	M	TABR	T00	W	Fall	Control
A	B177	A	0.7956	0.7956	F	TABR	T00	W	Fall	Control
A	B178	A	0.7956	0.7956	M	TABR	T00	W	Fall	Control
A	B179	A	0.7956	0.7956	F	TABR	T00	W	Fall	Control
A	B179	A	0.7956	0.7956	F	TABR	T00	W	Fall	Control
A	B214	A	0.7956	0.7956	M	TABR	T00	W	Fall	Control
J	B129	A	0.7956	0.7956	M	TABR	T1	W	Fall	Comb
J	B174	A	0.7956	0.7956	M	TABR	T1	W	Fall	Comb
A	B177	A	0.7956	0.7956	F	TABR	T1	W	Fall	Comb
A	B177	A	0.7956	0.7956	F	TABR	T1	W	Fall	Comb
A	B180	A	0.7956	0.7956	M	TABR	T1	W	Fall	Comb
A	B203	A	0.7956	0.7956	M	TABR	T1	W	Fall	Comb
A	B210	A	0.7956	0.7956	M	TABR	T1	W	Fall	Comb
A	B214	A	0.7956	0.7956	M	TABR	T1	W	Fall	Comb
A	B361	A	0.7956	0.7956	M	TABR	T1	W	Spring	Comb
J	B058	D	0.8105	0.8105	M	TABR	T00	E	Fall	Control
A	B061	D	0.8105	0.8105	M	TABR	T00	E	Fall	Control
A	B105	D	0.8105	0.8105	F	TABR	T00	E	Fall	Control
A	B159	D	0.8105	0.8105	F	TABR	T00	E	Fall	Control
A	B160	D	0.8105	0.8105	M	TABR	T00	E	Fall	Control
A	B184	D	0.8105	0.8105	M	TABR	T00	E	Fall	Control
J	B260	D	0.8105	0.8105	M	TABR	T00	E	Fall	Control
A	B261	D	0.8105	0.8105	F	TABR	T00	E	Fall	Control
A	B261	D	0.8105	0.8105	F	TABR	T00	E	Fall	Control
A	B262	D	0.8105	0.8105	M	TABR	T00	E	Fall	Control
A	B159	D	0.8105	0.8105	F	TABR	T1	E	Fall	Comb
A	B166	D	0.8105	0.8105	F	TABR	T1	E	Fall	Comb
J	B167	D	0.8105	0.8105	M	TABR	T1	E	Fall	Comb
J	B260	D	0.8105	0.8105	M	TABR	T1	E	Fall	Comb
A	B333	D	0.8105	0.8105	F	TABR	T1	E	Spring	Comb
A	B333	D	0.8105	0.8105	F	TABR	T1	E	Spring	Comb
A	B339	D	0.8105	0.8105	F	TABR	T1	E	Spring	Comb
A	B177	A	0.816	0.816	F	TABR	T00	W	Fall	Control
A	B177	A	0.816	0.816	F	TABR	T00	W	Fall	Control
A	B178	A	0.816	0.816	M	TABR	T00	W	Fall	Control
A	B179	A	0.816	0.816	F	TABR	T00	W	Fall	Control
A	B214	A	0.816	0.816	M	TABR	T00	W	Fall	Control
A	B225	A	0.816	0.816	F	TABR	T00	W	Fall	Control
A	B381	A	0.816	0.816	F	TABR	T00	W	Spring	Control
J	B128	A	0.816	0.816	F	TABR	T1	W	Fall	Comb
A	B177	A	0.816	0.816	F	TABR	T1	W	Fall	Comb
A	B198	A	0.816	0.816	F	TABR	T1	W	Fall	Comb
A	B361	A	0.816	0.816	M	TABR	T1	W	Spring	Comb
A	B105	D	0.8312	0.8312	F	TABR	T00	E	Fall	Control
A	B160	D	0.8312	0.8312	M	TABR	T00	E	Fall	Control
A	B160	D	0.8312	0.8312	M	TABR	T00	E	Fall	Control
A	B160	D	0.8312	0.8312	M	TABR	T00	E	Fall	Control
A	B182	D	0.8312	0.8312	M	TABR	T00	E	Fall	Control
J	B260	D	0.8312	0.8312	M	TABR	T00	E	Fall	Control
J	B260	D	0.8312	0.8312	M	TABR	T00	E	Fall	Control
A	B337	D	0.8312	0.8312	F	TABR	T00	E	Spring	Control
J	B167	D	0.8312	0.8312	M	TABR	T1	E	Fall	Comb
J	B167	D	0.8312	0.8312	M	TABR	T1	E	Fall	Comb
A	B228	D	0.8312	0.8312	F	TABR	T1	E	Fall	Comb
A	B333	D	0.8312	0.8312	F	TABR	T1	E	Spring	Comb
A	B333	D	0.8312	0.8312	F	TABR	T1	E	Spring	Comb
A	B340	D	0.8312	0.8312	F	TABR	T1	E	Spring	Comb
A	B177	A	0.8364	0.8364	F	TABR	T00	W	Fall	Control
A	B177	A	0.8364	0.8364	F	TABR	T00	W	Fall	Control
A	B178	A	0.8364	0.8364	M	TABR	T00	W	Fall	Control
A	B179	A	0.8364	0.8364	F	TABR	T00	W	Fall	Control
A	B177	A	0.8364	0.8364	F	TABR	T1	W	Fall	Comb
A	B180	A	0.8364	0.8364	M	TABR	T1	W	Fall	Comb
A	B105	D	0.8519	0.8519	F	TABR	T00	E	Fall	Control
A	B160	D	0.8519	0.8519	M	TABR	T00	E	Fall	Control
A	B229	D	0.8519	0.8519	M	TABR	T00	E	Fall	Control
A	B261	D	0.8519	0.8519	F	TABR	T00	E	Fall	Control
A	B159	D	0.8519	0.8519	F	TABR	T1	E	Fall	Comb
J	B167	D	0.8519	0.8519	M	TABR	T1	E	Fall	Comb
A	B228	D	0.8519	0.8519	F	TABR	T1	E	Fall	Comb
J	B260	D	0.8519	0.8519	M	TABR	T1	E	Fall	Comb
A	B333	D	0.8519	0.8519	F	TABR	T1	E	Spring	Comb
A	B340	D	0.8519	0.8519	F	TABR	T1	E	Spring	Comb
J	B129	A	0.8568	0.8568	M	TABR	T00	W	Fall	Control
J	B129	A	0.8568	0.8568	M	TABR	T00	W	Fall	Control
A	B179	A	0.8568	0.8568	F	TABR	T00	W	Fall	Control
A	B179	A	0.8568	0.8568	F	TABR	T00	W	Fall	Control
A	B179	A	0.8568	0.8568	F	TABR	T00	W	Fall	Control
A	B203	A	0.8568	0.8568	M	TABR	T00	W	Fall	Control
A	B214	A	0.8568	0.8568	M	TABR	T00	W	Fall	Control
J	B174	A	0.8568	0.8568	M	TABR	T1	W	Fall	Comb
A	B178	A	0.8568	0.8568	M	TABR	T1	W	Fall	Comb
A	B214	A	0.8568	0.8568	M	TABR	T1	W	Fall	Comb
A	B105	D	0.8726	0.8726	F	TABR	T00	E	Fall	Control
A	B159	D	0.8726	0.8726	F	TABR	T00	E	Fall	Control
A	B160	D	0.8726	0.8726	M	TABR	T00	E	Fall	Control
A	B182	D	0.8726	0.8726	M	TABR	T00	E	Fall	Control
A	B182	D	0.8726	0.8726	M	TABR	T00	E	Fall	Control
J	B230	D	0.8726	0.8726	M	TABR	T00	E	Fall	Control
J	B260	D	0.8726	0.8726	M	TABR	T00	E	Fall	Control
A	B261	D	0.8726	0.8726	F	TABR	T00	E	Fall	Control
A	B337	D	0.8726	0.8726	F	TABR	T00	E	Spring	Control
A	B375	D	0.8726	0.8726	M	TABR	T00	E	Spring	Control
A	B159	D	0.8726	0.8726	F	TABR	T1	E	Fall	Comb
J	B167	D	0.8726	0.8726	M	TABR	T1	E	Fall	Comb
A	B233	D	0.8726	0.8726	F	TABR	T1	E	Fall	Comb
A	B333	D	0.8726	0.8726	F	TABR	T1	E	Spring	Comb
A	B333	D	0.8726	0.8726	F	TABR	T1	E	Spring	Comb
J	B129	A	0.8772	0.8772	M	TABR	T00	W	Fall	Control
A	B130	A	0.8772	0.8772	F	TABR	T00	W	Fall	Control
J	B174	A	0.8772	0.8772	M	TABR	T00	W	Fall	Control
A	B177	A	0.8772	0.8772	F	TABR	T00	W	Fall	Control
A	B177	A	0.8772	0.8772	F	TABR	T00	W	Fall	Control
A	B179	A	0.8772	0.8772	F	TABR	T00	W	Fall	Control
A	B179	A	0.8772	0.8772	F	TABR	T00	W	Fall	Control
A	B180	A	0.8772	0.8772	M	TABR	T00	W	Fall	Control
A	B180	A	0.8772	0.8772	M	TABR	T00	W	Fall	Control
A	B203	A	0.8772	0.8772	M	TABR	T00	W	Fall	Control
A	B210	A	0.8772	0.8772	M	TABR	T00	W	Fall	Control
A	B214	A	0.8772	0.8772	M	TABR	T00	W	Fall	Control
A	B214	A	0.8772	0.8772	M	TABR	T00	W	Fall	Control
A	B214	A	0.8772	0.8772	M	TABR	T00	W	Fall	Control
A	B214	A	0.8772	0.8772	M	TABR	T00	W	Fall	Control
A	B214	A	0.8772	0.8772	M	TABR	T00	W	Fall	Control
A	B381	A	0.8772	0.8772	F	TABR	T00	W	Spring	Control
A	B381	A	0.8772	0.8772	F	TABR	T00	W	Spring	Control
J	B112	A	0.8772	0.8772	M	TABR	T1	W	Fall	Comb
J	B128	A	0.8772	0.8772	F	TABR	T1	W	Fall	Comb
J	B129	A	0.8772	0.8772	M	TABR	T1	W	Fall	Comb
A	B177	A	0.8772	0.8772	F	TABR	T1	W	Fall	Comb
A	B178	A	0.8772	0.8772	M	TABR	T1	W	Fall	Comb
A	B180	A	0.8772	0.8772	M	TABR	T1	W	Fall	Comb
A	B214	A	0.8772	0.8772	M	TABR	T1	W	Fall	Comb
A	B361	A	0.8772	0.8772	M	TABR	T1	W	Spring	Comb
A	B061	D	0.8933	0.8933	M	TABR	T00	E	Fall	Control
A	B105	D	0.8933	0.8933	F	TABR	T00	E	Fall	Control
A	B159	D	0.8933	0.8933	F	TABR	T00	E	Fall	Control
A	B160	D	0.8933	0.8933	M	TABR	T00	E	Fall	Control
A	B182	D	0.8933	0.8933	M	TABR	T00	E	Fall	Control
A	B182	D	0.8933	0.8933	M	TABR	T00	E	Fall	Control
A	B182	D	0.8933	0.8933	M	TABR	T00	E	Fall	Control
J	B260	D	0.8933	0.8933	M	TABR	T00	E	Fall	Control
J	B260	D	0.8933	0.8933	M	TABR	T00	E	Fall	Control
A	B261	D	0.8933	0.8933	F	TABR	T00	E	Fall	Control
A	B330	D	0.8933	0.8933	F	TABR	T00	E	Spring	Control
A	B375	D	0.8933	0.8933	M	TABR	T00	E	Spring	Control
A	B384	D	0.8933	0.8933	M	TABR	T00	E	Spring	Control
A	B228	D	0.8933	0.8933	F	TABR	T1	E	Fall	Comb
A	B228	D	0.8933	0.8933	F	TABR	T1	E	Fall	Comb
A	B233	D	0.8933	0.8933	F	TABR	T1	E	Fall	Comb
A	B333	D	0.8933	0.8933	F	TABR	T1	E	Spring	Comb
J	B174	A	0.8976	0.8976	M	TABR	T00	W	Fall	Control
J	B174	A	0.8976	0.8976	M	TABR	T00	W	Fall	Control
A	B177	A	0.8976	0.8976	F	TABR	T00	W	Fall	Control
A	B178	A	0.8976	0.8976	M	TABR	T00	W	Fall	Control
A	B179	A	0.8976	0.8976	F	TABR	T00	W	Fall	Control
A	B179	A	0.8976	0.8976	F	TABR	T00	W	Fall	Control
A	B180	A	0.8976	0.8976	M	TABR	T00	W	Fall	Control
A	B180	A	0.8976	0.8976	M	TABR	T00	W	Fall	Control
A	B203	A	0.8976	0.8976	M	TABR	T00	W	Fall	Control
A	B214	A	0.8976	0.8976	M	TABR	T00	W	Fall	Control
A	B214	A	0.8976	0.8976	M	TABR	T00	W	Fall	Control
A	B381	A	0.8976	0.8976	F	TABR	T00	W	Spring	Control
A	B177	A	0.8976	0.8976	F	TABR	T1	W	Fall	Comb
A	B177	A	0.8976	0.8976	F	TABR	T1	W	Fall	Comb
A	B203	A	0.8976	0.8976	M	TABR	T1	W	Fall	Comb
A	B210	A	0.8976	0.8976	M	TABR	T1	W	Fall	Comb
A	B214	A	0.8976	0.8976	M	TABR	T1	W	Fall	Comb
A	B361	A	0.8976	0.8976	M	TABR	T1	W	Spring	Comb
A	B105	D	0.914	0.914	F	TABR	T00	E	Fall	Control
A	B105	D	0.914	0.914	F	TABR	T00	E	Fall	Control
A	B158	D	0.914	0.914	F	TABR	T00	E	Fall	Control
A	B182	D	0.914	0.914	M	TABR	T00	E	Fall	Control
A	B341	D	0.914	0.914	F	TABR	T00	E	Spring	Control
A	B159	D	0.914	0.914	F	TABR	T1	E	Fall	Comb
J	B260	D	0.914	0.914	M	TABR	T1	E	Fall	Comb
A	B339	D	0.914	0.914	F	TABR	T1	E	Spring	Comb
A	B130	A	0.918	0.918	F	TABR	T00	W	Fall	Control
A	B179	A	0.918	0.918	F	TABR	T00	W	Fall	Control
A	B180	A	0.918	0.918	M	TABR	T00	W	Fall	Control
A	B212	A	0.918	0.918	M	TABR	T00	W	Fall	Control
A	B214	A	0.918	0.918	M	TABR	T00	W	Fall	Control
J	B129	A	0.918	0.918	M	TABR	T1	W	Fall	Comb
J	B174	A	0.918	0.918	M	TABR	T1	W	Fall	Comb
A	B361	A	0.918	0.918	M	TABR	T1	W	Spring	Comb
A	B105	D	0.9347	0.9347	F	TABR	T00	E	Fall	Control
A	B160	D	0.9347	0.9347	M	TABR	T00	E	Fall	Control
A	B160	D	0.9347	0.9347	M	TABR	T00	E	Fall	Control
A	B182	D	0.9347	0.9347	M	TABR	T00	E	Fall	Control
J	B230	D	0.9347	0.9347	M	TABR	T00	E	Fall	Control
J	B260	D	0.9347	0.9347	M	TABR	T00	E	Fall	Control
J	B260	D	0.9347	0.9347	M	TABR	T00	E	Fall	Control
J	B260	D	0.9347	0.9347	M	TABR	T00	E	Fall	Control
A	B261	D	0.9347	0.9347	F	TABR	T00	E	Fall	Control
A	B261	D	0.9347	0.9347	F	TABR	T00	E	Fall	Control
A	B330	D	0.9347	0.9347	F	TABR	T00	E	Spring	Control
A	B159	D	0.9347	0.9347	F	TABR	T1	E	Fall	Comb
A	B228	D	0.9347	0.9347	F	TABR	T1	E	Fall	Comb
A	B333	D	0.9347	0.9347	F	TABR	T1	E	Spring	Comb
A	B333	D	0.9347	0.9347	F	TABR	T1	E	Spring	Comb
A	B339	D	0.9347	0.9347	F	TABR	T1	E	Spring	Comb
A	B177	A	0.9384	0.9384	F	TABR	T00	W	Fall	Control
A	B179	A	0.9384	0.9384	F	TABR	T00	W	Fall	Control
A	B179	A	0.9384	0.9384	F	TABR	T00	W	Fall	Control
A	B179	A	0.9384	0.9384	F	TABR	T00	W	Fall	Control
A	B199	A	0.9384	0.9384	F	TABR	T00	W	Fall	Control
A	B203	A	0.9384	0.9384	M	TABR	T00	W	Fall	Control
A	B203	A	0.9384	0.9384	M	TABR	T00	W	Fall	Control
J	B112	A	0.9384	0.9384	M	TABR	T1	W	Fall	Comb
J	B174	A	0.9384	0.9384	M	TABR	T1	W	Fall	Comb
A	B178	A	0.9384	0.9384	M	TABR	T1	W	Fall	Comb
A	B180	A	0.9384	0.9384	M	TABR	T1	W	Fall	Comb
A	B203	A	0.9384	0.9384	M	TABR	T1	W	Fall	Comb
A	B214	A	0.9384	0.9384	M	TABR	T1	W	Fall	Comb
J	B058	D	0.9554	0.9554	M	TABR	T00	E	Fall	Control
A	B061	D	0.9554	0.9554	M	TABR	T00	E	Fall	Control
A	B160	D	0.9554	0.9554	M	TABR	T00	E	Fall	Control
A	B160	D	0.9554	0.9554	M	TABR	T00	E	Fall	Control
A	B166	D	0.9554	0.9554	F	TABR	T00	E	Fall	Control
J	B209	D	0.9554	0.9554	M	TABR	T00	E	Fall	Control
A	B262	D	0.9554	0.9554	M	TABR	T00	E	Fall	Control
A	B330	D	0.9554	0.9554	F	TABR	T00	E	Spring	Control
J	B065	D	0.9554	0.9554	M	TABR	T1	E	Fall	Comb
A	B228	D	0.9554	0.9554	F	TABR	T1	E	Fall	Comb
A	B233	D	0.9554	0.9554	F	TABR	T1	E	Fall	Comb
A	B333	D	0.9554	0.9554	F	TABR	T1	E	Spring	Comb
A	B333	D	0.9554	0.9554	F	TABR	T1	E	Spring	Comb
A	B333	D	0.9554	0.9554	F	TABR	T1	E	Spring	Comb
A	B333	D	0.9554	0.9554	F	TABR	T1	E	Spring	Comb
A	B333	D	0.9554	0.9554	F	TABR	T1	E	Spring	Comb
J	B174	A	0.9588	0.9588	M	TABR	T00	W	Fall	Control
A	B179	A	0.9588	0.9588	F	TABR	T00	W	Fall	Control
A	B179	A	0.9588	0.9588	F	TABR	T00	W	Fall	Control
A	B203	A	0.9588	0.9588	M	TABR	T00	W	Fall	Control
A	B203	A	0.9588	0.9588	M	TABR	T00	W	Fall	Control
A	B214	A	0.9588	0.9588	M	TABR	T00	W	Fall	Control
A	B214	A	0.9588	0.9588	M	TABR	T00	W	Fall	Control
A	B214	A	0.9588	0.9588	M	TABR	T00	W	Fall	Control
J	B220	A	0.9588	0.9588	F	TABR	T00	W	Fall	Control
A	B361	A	0.9588	0.9588	M	TABR	T00	W	Spring	Control
A	B381	A	0.9588	0.9588	F	TABR	T00	W	Spring	Control
J	B128	A	0.9588	0.9588	F	TABR	T1	W	Fall	Comb
A	B177	A	0.9588	0.9588	F	TABR	T1	W	Fall	Comb
A	B178	A	0.9588	0.9588	M	TABR	T1	W	Fall	Comb
A	B210	A	0.9588	0.9588	M	TABR	T1	W	Fall	Comb
J	B215	A	0.9588	0.9588	M	TABR	T1	W	Fall	Comb
A	B361	A	0.9588	0.9588	M	TABR	T1	W	Spring	Comb
A	B361	A	0.9588	0.9588	M	TABR	T1	W	Spring	Comb
A	B381	A	0.9588	0.9588	F	TABR	T1	W	Spring	Comb
J	B065	D	0.9761	0.9761	M	TABR	T00	E	Fall	Control
A	B158	D	0.9761	0.9761	F	TABR	T00	E	Fall	Control
A	B159	D	0.9761	0.9761	F	TABR	T00	E	Fall	Control
A	B228	D	0.9761	0.9761	F	TABR	T00	E	Fall	Control
A	B229	D	0.9761	0.9761	M	TABR	T00	E	Fall	Control
A	B233	D	0.9761	0.9761	F	TABR	T00	E	Fall	Control
J	B260	D	0.9761	0.9761	M	TABR	T00	E	Fall	Control
A	B261	D	0.9761	0.9761	F	TABR	T00	E	Fall	Control
A	B261	D	0.9761	0.9761	F	TABR	T00	E	Fall	Control
A	B233	D	0.9761	0.9761	F	TABR	T1	E	Fall	Comb
A	B233	D	0.9761	0.9761	F	TABR	T1	E	Fall	Comb
A	B333	D	0.9761	0.9761	F	TABR	T1	E	Spring	Comb
A	B333	D	0.9761	0.9761	F	TABR	T1	E	Spring	Comb
A	B333	D	0.9761	0.9761	F	TABR	T1	E	Spring	Comb
A	B333	D	0.9761	0.9761	F	TABR	T1	E	Spring	Comb
A	B333	D	0.9761	0.9761	F	TABR	T1	E	Spring	Comb
A	B333	D	0.9761	0.9761	F	TABR	T1	E	Spring	Comb
A	B177	A	0.9792	0.9792	F	TABR	T00	W	Fall	Control
A	B177	A	0.9792	0.9792	F	TABR	T00	W	Fall	Control
A	B178	A	0.9792	0.9792	M	TABR	T00	W	Fall	Control
A	B179	A	0.9792	0.9792	F	TABR	T00	W	Fall	Control
A	B212	A	0.9792	0.9792	M	TABR	T00	W	Fall	Control
A	B212	A	0.9792	0.9792	M	TABR	T00	W	Fall	Control
A	B214	A	0.9792	0.9792	M	TABR	T00	W	Fall	Control
A	B214	A	0.9792	0.9792	M	TABR	T00	W	Fall	Control
A	B214	A	0.9792	0.9792	M	TABR	T00	W	Fall	Control
J	B215	A	0.9792	0.9792	M	TABR	T00	W	Fall	Control
J	B220	A	0.9792	0.9792	F	TABR	T00	W	Fall	Control
J	B220	A	0.9792	0.9792	F	TABR	T00	W	Fall	Control
J	B220	A	0.9792	0.9792	F	TABR	T00	W	Fall	Control
A	B381	A	0.9792	0.9792	F	TABR	T00	W	Spring	Control
A	B177	A	0.9792	0.9792	F	TABR	T1	W	Fall	Comb
A	B180	A	0.9792	0.9792	M	TABR	T1	W	Fall	Comb
A	B210	A	0.9792	0.9792	M	TABR	T1	W	Fall	Comb
A	B361	A	0.9792	0.9792	M	TABR	T1	W	Spring	Comb
A	B105	D	0.9968	0.9968	F	TABR	T00	E	Fall	Control
A	B105	D	0.9968	0.9968	F	TABR	T00	E	Fall	Control
A	B105	D	0.9968	0.9968	F	TABR	T00	E	Fall	Control
A	B160	D	0.9968	0.9968	M	TABR	T00	E	Fall	Control
A	B182	D	0.9968	0.9968	M	TABR	T00	E	Fall	Control
J	B209	D	0.9968	0.9968	M	TABR	T00	E	Fall	Control
A	B231	D	0.9968	0.9968	F	TABR	T00	E	Fall	Control
J	B260	D	0.9968	0.9968	M	TABR	T00	E	Fall	Control
J	B260	D	0.9968	0.9968	M	TABR	T00	E	Fall	Control
A	B261	D	0.9968	0.9968	F	TABR	T00	E	Fall	Control
A	B330	D	0.9968	0.9968	F	TABR	T00	E	Spring	Control
A	B337	D	0.9968	0.9968	F	TABR	T00	E	Spring	Control
A	B337	D	0.9968	0.9968	F	TABR	T00	E	Spring	Control
A	B384	D	0.9968	0.9968	M	TABR	T00	E	Spring	Control
A	B107	D	0.9968	0.9968	F	TABR	T1	E	Fall	Comb
J	B165	D	0.9968	0.9968	F	TABR	T1	E	Fall	Comb
A	B182	D	0.9968	0.9968	M	TABR	T1	E	Fall	Comb
A	B233	D	0.9968	0.9968	F	TABR	T1	E	Fall	Comb
J	B260	D	0.9968	0.9968	M	TABR	T1	E	Fall	Comb
A	B333	D	0.9968	0.9968	F	TABR	T1	E	Spring	Comb
A	B333	D	0.9968	0.9968	F	TABR	T1	E	Spring	Comb
A	B333	D	0.9968	0.9968	F	TABR	T1	E	Spring	Comb
A	B333	D	0.9968	0.9968	F	TABR	T1	E	Spring	Comb
A	B333	D	0.9968	0.9968	F	TABR	T1	E	Spring	Comb
A	B338	D	0.9968	0.9968	M	TABR	T1	E	Spring	Comb
A	B177	A	0.9996	0.9996	F	TABR	T00	W	Fall	Control
A	B179	A	0.9996	0.9996	F	TABR	T00	W	Fall	Control
A	B179	A	0.9996	0.9996	F	TABR	T00	W	Fall	Control
A	B179	A	0.9996	0.9996	F	TABR	T00	W	Fall	Control
A	B179	A	0.9996	0.9996	F	TABR	T00	W	Fall	Control
A	B179	A	0.9996	0.9996	F	TABR	T00	W	Fall	Control
[truncated: 131,106 more rows]
