# Supplementary material for: Experimental trials of species-specific bat flight responses to an ultrasonic deterrent
Source: PeerJ. 2024 Jan 3;12:e16718. doi: 10.7717/peerj.16718 (PMC10771094; doi:10.7717/peerj.16718)
Supplement: Supplemental Information 1 [file peerj-12-16718-s001.zip › S13_PESU_COvsCom.csv]

Age	BatID	CameraID	Dist	Dist_corr	Sex	Species	Treat	UADID	Season	Treatment
A	B080	D	0	1	M	PESU	T00	E	Fall	Control
A	B080	D	0	1	M	PESU	T00	E	Fall	Control
A	B080	D	0	1	M	PESU	T00	E	Fall	Control
A	B080	D	0	1	M	PESU	T00	E	Fall	Control
A	B080	D	0	1	M	PESU	T00	E	Fall	Control
A	B080	D	0	1	M	PESU	T00	E	Fall	Control
A	B080	D	0	1	M	PESU	T00	E	Fall	Control
A	B080	D	0	1	M	PESU	T00	E	Fall	Control
A	B080	D	0	1	M	PESU	T00	E	Fall	Control
A	B080	D	0	1	M	PESU	T00	E	Fall	Control
A	B080	D	0	1	M	PESU	T00	E	Fall	Control
A	B080	D	0	1	M	PESU	T00	E	Fall	Control
A	B080	D	0	1	M	PESU	T00	E	Fall	Control
A	B080	D	0	1	M	PESU	T00	E	Fall	Control
A	B080	D	0	1	M	PESU	T00	E	Fall	Control
A	B080	D	0	1	M	PESU	T00	E	Fall	Control
A	B080	D	0	1	M	PESU	T00	E	Fall	Control
A	B080	D	0	1	M	PESU	T00	E	Fall	Control
A	B080	D	0	1	M	PESU	T00	E	Fall	Control
A	B080	D	0	1	M	PESU	T00	E	Fall	Control
A	B080	D	0	1	M	PESU	T00	E	Fall	Control
A	B080	D	0	1	M	PESU	T00	E	Fall	Control
A	B080	D	0	1	M	PESU	T00	E	Fall	Control
A	B080	D	0	1	M	PESU	T00	E	Fall	Control
A	B080	D	0	1	M	PESU	T00	E	Fall	Control
A	B080	D	0	1	M	PESU	T00	E	Fall	Control
A	B080	D	0	1	M	PESU	T00	E	Fall	Control
A	B080	D	0	1	M	PESU	T00	E	Fall	Control
A	B080	D	0	1	M	PESU	T00	E	Fall	Control
A	B080	D	0	1	M	PESU	T00	E	Fall	Control
A	B080	D	0	1	M	PESU	T00	E	Fall	Control
A	B080	D	0	1	M	PESU	T00	E	Fall	Control
A	B080	D	0	1	M	PESU	T00	E	Fall	Control
A	B080	D	0	1	M	PESU	T00	E	Fall	Control
A	B080	D	0	1	M	PESU	T00	E	Fall	Control
A	B080	D	0	1	M	PESU	T00	E	Fall	Control
A	B080	D	0	1	M	PESU	T00	E	Fall	Control
A	B080	D	0	1	M	PESU	T00	E	Fall	Control
A	B080	D	0	1	M	PESU	T00	E	Fall	Control
A	B080	D	0	1	M	PESU	T00	E	Fall	Control
A	B080	D	0	1	M	PESU	T00	E	Fall	Control
A	B080	D	0	1	M	PESU	T00	E	Fall	Control
A	B080	D	0	1	M	PESU	T00	E	Fall	Control
A	B080	D	0	1	M	PESU	T00	E	Fall	Control
A	B080	D	0	1	M	PESU	T00	E	Fall	Control
A	B080	D	0	1	M	PESU	T00	E	Fall	Control
A	B080	D	0	1	M	PESU	T00	E	Fall	Control
A	B080	D	0	1	M	PESU	T00	E	Fall	Control
A	B080	D	0	1	M	PESU	T00	E	Fall	Control
A	B080	D	0	1	M	PESU	T00	E	Fall	Control
A	B080	D	0	1	M	PESU	T00	E	Fall	Control
A	B080	D	0	1	M	PESU	T00	E	Fall	Control
A	B080	D	0	1	M	PESU	T00	E	Fall	Control
A	B080	D	0	1	M	PESU	T00	E	Fall	Control
A	B080	D	0	1	M	PESU	T00	E	Fall	Control
A	B080	D	0	1	M	PESU	T00	E	Fall	Control
A	B080	D	0	1	M	PESU	T00	E	Fall	Control
A	B080	D	0	1	M	PESU	T00	E	Fall	Control
A	B080	D	0	1	M	PESU	T00	E	Fall	Control
A	B080	D	0	1	M	PESU	T00	E	Fall	Control
A	B080	D	0	1	M	PESU	T00	E	Fall	Control
A	B080	D	0	1	M	PESU	T00	E	Fall	Control
A	B080	D	0	1	M	PESU	T00	E	Fall	Control
A	B080	D	0	1	M	PESU	T00	E	Fall	Control
A	B080	D	0	1	M	PESU	T00	E	Fall	Control
A	B080	D	0	1	M	PESU	T00	E	Fall	Control
A	B080	D	0	1	M	PESU	T00	E	Fall	Control
A	B080	D	0	1	M	PESU	T00	E	Fall	Control
A	B080	D	0	1	M	PESU	T00	E	Fall	Control
A	B080	D	0	1	M	PESU	T00	E	Fall	Control
A	B080	D	0	1	M	PESU	T00	E	Fall	Control
A	B080	D	0	1	M	PESU	T00	E	Fall	Control
A	B080	D	0	1	M	PESU	T00	E	Fall	Control
A	B080	D	0	1	M	PESU	T00	E	Fall	Control
A	B080	D	0	1	M	PESU	T00	E	Fall	Control
A	B080	D	0	1	M	PESU	T00	E	Fall	Control
A	B080	D	0	1	M	PESU	T00	E	Fall	Control
A	B080	D	0	1	M	PESU	T00	E	Fall	Control
A	B080	D	0	1	M	PESU	T00	E	Fall	Control
A	B080	D	0	1	M	PESU	T00	E	Fall	Control
A	B080	D	0	1	M	PESU	T00	E	Fall	Control
A	B080	D	0	1	M	PESU	T00	E	Fall	Control
A	B080	D	0	1	M	PESU	T00	E	Fall	Control
A	B080	D	0	1	M	PESU	T00	E	Fall	Control
A	B080	D	0	1	M	PESU	T00	E	Fall	Control
A	B080	D	0	1	M	PESU	T00	E	Fall	Control
A	B080	D	0	1	M	PESU	T00	E	Fall	Control
A	B080	D	0	1	M	PESU	T00	E	Fall	Control
A	B080	D	0	1	M	PESU	T00	E	Fall	Control
A	B080	D	0	1	M	PESU	T00	E	Fall	Control
A	B080	D	0	1	M	PESU	T00	E	Fall	Control
A	B080	D	0	1	M	PESU	T00	E	Fall	Control
A	B080	D	0	1	M	PESU	T00	E	Fall	Control
A	B080	D	0	1	M	PESU	T00	E	Fall	Control
A	B080	D	0	1	M	PESU	T00	E	Fall	Control
A	B133	D	0	1	M	PESU	T00	E	Fall	Control
A	B133	D	0	1	M	PESU	T00	E	Fall	Control
A	B133	D	0	1	M	PESU	T00	E	Fall	Control
A	B133	D	0	1	M	PESU	T00	E	Fall	Control
A	B133	D	0	1	M	PESU	T00	E	Fall	Control
A	B133	D	0	1	M	PESU	T00	E	Fall	Control
A	B133	D	0	1	M	PESU	T00	E	Fall	Control
J	B162	D	0	1	F	PESU	T00	E	Fall	Control
J	B162	D	0	1	F	PESU	T00	E	Fall	Control
J	B162	D	0	1	F	PESU	T00	E	Fall	Control
J	B162	D	0	1	F	PESU	T00	E	Fall	Control
J	B162	D	0	1	F	PESU	T00	E	Fall	Control
J	B162	D	0	1	F	PESU	T00	E	Fall	Control
J	B162	D	0	1	F	PESU	T00	E	Fall	Control
J	B162	D	0	1	F	PESU	T00	E	Fall	Control
J	B162	D	0	1	F	PESU	T00	E	Fall	Control
J	B162	D	0	1	F	PESU	T00	E	Fall	Control
J	B162	D	0	1	F	PESU	T00	E	Fall	Control
J	B162	D	0	1	F	PESU	T00	E	Fall	Control
J	B162	D	0	1	F	PESU	T00	E	Fall	Control
J	B162	D	0	1	F	PESU	T00	E	Fall	Control
J	B162	D	0	1	F	PESU	T00	E	Fall	Control
J	B162	D	0	1	F	PESU	T00	E	Fall	Control
J	B162	D	0	1	F	PESU	T00	E	Fall	Control
J	B205	D	0	1	F	PESU	T00	E	Fall	Control
J	B205	D	0	1	F	PESU	T00	E	Fall	Control
J	B205	D	0	1	F	PESU	T00	E	Fall	Control
J	B205	D	0	1	F	PESU	T00	E	Fall	Control
J	B205	D	0	1	F	PESU	T00	E	Fall	Control
J	B205	D	0	1	F	PESU	T00	E	Fall	Control
J	B205	D	0	1	F	PESU	T00	E	Fall	Control
J	B205	D	0	1	F	PESU	T00	E	Fall	Control
J	B205	D	0	1	F	PESU	T00	E	Fall	Control
J	B205	D	0	1	F	PESU	T00	E	Fall	Control
J	B205	D	0	1	F	PESU	T00	E	Fall	Control
J	B205	D	0	1	F	PESU	T00	E	Fall	Control
J	B205	D	0	1	F	PESU	T00	E	Fall	Control
J	B205	D	0	1	F	PESU	T00	E	Fall	Control
J	B237	D	0	1	F	PESU	T00	E	Fall	Control
A	B238	D	0	1	M	PESU	T00	E	Fall	Control
A	B238	D	0	1	M	PESU	T00	E	Fall	Control
A	B238	D	0	1	M	PESU	T00	E	Fall	Control
A	B238	D	0	1	M	PESU	T00	E	Fall	Control
A	B238	D	0	1	M	PESU	T00	E	Fall	Control
A	B238	D	0	1	M	PESU	T00	E	Fall	Control
A	B238	D	0	1	M	PESU	T00	E	Fall	Control
A	B245	D	0	1	M	PESU	T00	E	Fall	Control
A	B245	D	0	1	M	PESU	T00	E	Fall	Control
A	B245	D	0	1	M	PESU	T00	E	Fall	Control
A	B245	D	0	1	M	PESU	T00	E	Fall	Control
A	B245	D	0	1	M	PESU	T00	E	Fall	Control
A	B245	D	0	1	M	PESU	T00	E	Fall	Control
A	B245	D	0	1	M	PESU	T00	E	Fall	Control
A	B245	D	0	1	M	PESU	T00	E	Fall	Control
A	B245	D	0	1	M	PESU	T00	E	Fall	Control
A	B245	D	0	1	M	PESU	T00	E	Fall	Control
A	B245	D	0	1	M	PESU	T00	E	Fall	Control
A	B245	D	0	1	M	PESU	T00	E	Fall	Control
A	B245	D	0	1	M	PESU	T00	E	Fall	Control
A	B245	D	0	1	M	PESU	T00	E	Fall	Control
A	B245	D	0	1	M	PESU	T00	E	Fall	Control
A	B245	D	0	1	M	PESU	T00	E	Fall	Control
A	B245	D	0	1	M	PESU	T00	E	Fall	Control
A	B245	D	0	1	M	PESU	T00	E	Fall	Control
A	B245	D	0	1	M	PESU	T00	E	Fall	Control
A	B245	D	0	1	M	PESU	T00	E	Fall	Control
A	B245	D	0	1	M	PESU	T00	E	Fall	Control
A	B245	D	0	1	M	PESU	T00	E	Fall	Control
A	B245	D	0	1	M	PESU	T00	E	Fall	Control
A	B245	D	0	1	M	PESU	T00	E	Fall	Control
A	B245	D	0	1	M	PESU	T00	E	Fall	Control
A	B245	D	0	1	M	PESU	T00	E	Fall	Control
A	B245	D	0	1	M	PESU	T00	E	Fall	Control
A	B245	D	0	1	M	PESU	T00	E	Fall	Control
A	B245	D	0	1	M	PESU	T00	E	Fall	Control
A	B245	D	0	1	M	PESU	T00	E	Fall	Control
A	B245	D	0	1	M	PESU	T00	E	Fall	Control
A	B245	D	0	1	M	PESU	T00	E	Fall	Control
A	B245	D	0	1	M	PESU	T00	E	Fall	Control
A	B245	D	0	1	M	PESU	T00	E	Fall	Control
A	B245	D	0	1	M	PESU	T00	E	Fall	Control
A	B245	D	0	1	M	PESU	T00	E	Fall	Control
A	B245	D	0	1	M	PESU	T00	E	Fall	Control
A	B245	D	0	1	M	PESU	T00	E	Fall	Control
A	B245	D	0	1	M	PESU	T00	E	Fall	Control
A	B245	D	0	1	M	PESU	T00	E	Fall	Control
A	B245	D	0	1	M	PESU	T00	E	Fall	Control
A	B245	D	0	1	M	PESU	T00	E	Fall	Control
A	B245	D	0	1	M	PESU	T00	E	Fall	Control
A	B245	D	0	1	M	PESU	T00	E	Fall	Control
A	B245	D	0	1	M	PESU	T00	E	Fall	Control
A	B245	D	0	1	M	PESU	T00	E	Fall	Control
A	B245	D	0	1	M	PESU	T00	E	Fall	Control
A	B245	D	0	1	M	PESU	T00	E	Fall	Control
A	B245	D	0	1	M	PESU	T00	E	Fall	Control
A	B245	D	0	1	M	PESU	T00	E	Fall	Control
A	B245	D	0	1	M	PESU	T00	E	Fall	Control
A	B245	D	0	1	M	PESU	T00	E	Fall	Control
A	B245	D	0	1	M	PESU	T00	E	Fall	Control
A	B245	D	0	1	M	PESU	T00	E	Fall	Control
A	B245	D	0	1	M	PESU	T00	E	Fall	Control
A	B245	D	0	1	M	PESU	T00	E	Fall	Control
A	B245	D	0	1	M	PESU	T00	E	Fall	Control
A	B245	D	0	1	M	PESU	T00	E	Fall	Control
A	B245	D	0	1	M	PESU	T00	E	Fall	Control
A	B245	D	0	1	M	PESU	T00	E	Fall	Control
A	B245	D	0	1	M	PESU	T00	E	Fall	Control
A	B245	D	0	1	M	PESU	T00	E	Fall	Control
A	B245	D	0	1	M	PESU	T00	E	Fall	Control
A	B245	D	0	1	M	PESU	T00	E	Fall	Control
A	B245	D	0	1	M	PESU	T00	E	Fall	Control
A	B245	D	0	1	M	PESU	T00	E	Fall	Control
A	B245	D	0	1	M	PESU	T00	E	Fall	Control
A	B245	D	0	1	M	PESU	T00	E	Fall	Control
A	B245	D	0	1	M	PESU	T00	E	Fall	Control
A	B245	D	0	1	M	PESU	T00	E	Fall	Control
A	B245	D	0	1	M	PESU	T00	E	Fall	Control
A	B245	D	0	1	M	PESU	T00	E	Fall	Control
A	B245	D	0	1	M	PESU	T00	E	Fall	Control
A	B245	D	0	1	M	PESU	T00	E	Fall	Control
A	B245	D	0	1	M	PESU	T00	E	Fall	Control
A	B245	D	0	1	M	PESU	T00	E	Fall	Control
A	B245	D	0	1	M	PESU	T00	E	Fall	Control
A	B245	D	0	1	M	PESU	T00	E	Fall	Control
A	B245	D	0	1	M	PESU	T00	E	Fall	Control
A	B245	D	0	1	M	PESU	T00	E	Fall	Control
A	B245	D	0	1	M	PESU	T00	E	Fall	Control
A	B245	D	0	1	M	PESU	T00	E	Fall	Control
A	B245	D	0	1	M	PESU	T00	E	Fall	Control
A	B245	D	0	1	M	PESU	T00	E	Fall	Control
A	B245	D	0	1	M	PESU	T00	E	Fall	Control
A	B245	D	0	1	M	PESU	T00	E	Fall	Control
A	B245	D	0	1	M	PESU	T00	E	Fall	Control
A	B245	D	0	1	M	PESU	T00	E	Fall	Control
A	B245	D	0	1	M	PESU	T00	E	Fall	Control
A	B245	D	0	1	M	PESU	T00	E	Fall	Control
A	B245	D	0	1	M	PESU	T00	E	Fall	Control
A	B245	D	0	1	M	PESU	T00	E	Fall	Control
A	B245	D	0	1	M	PESU	T00	E	Fall	Control
A	B245	D	0	1	M	PESU	T00	E	Fall	Control
A	B245	D	0	1	M	PESU	T00	E	Fall	Control
A	B245	D	0	1	M	PESU	T00	E	Fall	Control
A	B245	D	0	1	M	PESU	T00	E	Fall	Control
A	B245	D	0	1	M	PESU	T00	E	Fall	Control
A	B245	D	0	1	M	PESU	T00	E	Fall	Control
A	B245	D	0	1	M	PESU	T00	E	Fall	Control
A	B246	D	0	1	M	PESU	T00	E	Fall	Control
A	B317	D	0	1	M	PESU	T00	E	Spring	Control
A	B317	D	0	1	M	PESU	T00	E	Spring	Control
A	B317	D	0	1	M	PESU	T00	E	Spring	Control
A	B317	D	0	1	M	PESU	T00	E	Spring	Control
A	B317	D	0	1	M	PESU	T00	E	Spring	Control
A	B317	D	0	1	M	PESU	T00	E	Spring	Control
A	B317	D	0	1	M	PESU	T00	E	Spring	Control
A	B317	D	0	1	M	PESU	T00	E	Spring	Control
A	B317	D	0	1	M	PESU	T00	E	Spring	Control
A	B317	D	0	1	M	PESU	T00	E	Spring	Control
A	B317	D	0	1	M	PESU	T00	E	Spring	Control
A	B317	D	0	1	M	PESU	T00	E	Spring	Control
A	B317	D	0	1	M	PESU	T00	E	Spring	Control
A	B317	D	0	1	M	PESU	T00	E	Spring	Control
A	B319	A	0	1	M	PESU	T00	W	Spring	Control
A	B335	D	0	1	F	PESU	T00	E	Spring	Control
A	B335	D	0	1	F	PESU	T00	E	Spring	Control
A	B335	D	0	1	F	PESU	T00	E	Spring	Control
A	B335	D	0	1	F	PESU	T00	E	Spring	Control
A	B335	D	0	1	F	PESU	T00	E	Spring	Control
A	B335	D	0	1	F	PESU	T00	E	Spring	Control
A	B335	D	0	1	F	PESU	T00	E	Spring	Control
A	B335	D	0	1	F	PESU	T00	E	Spring	Control
A	B335	D	0	1	F	PESU	T00	E	Spring	Control
A	B335	D	0	1	F	PESU	T00	E	Spring	Control
A	B335	D	0	1	F	PESU	T00	E	Spring	Control
A	B335	D	0	1	F	PESU	T00	E	Spring	Control
A	B335	D	0	1	F	PESU	T00	E	Spring	Control
A	B335	D	0	1	F	PESU	T00	E	Spring	Control
A	B335	D	0	1	F	PESU	T00	E	Spring	Control
A	B335	D	0	1	F	PESU	T00	E	Spring	Control
A	B335	D	0	1	F	PESU	T00	E	Spring	Control
A	B335	D	0	1	F	PESU	T00	E	Spring	Control
A	B335	D	0	1	F	PESU	T00	E	Spring	Control
A	B348	D	0	1	M	PESU	T00	E	Spring	Control
A	B348	D	0	1	M	PESU	T00	E	Spring	Control
A	B348	D	0	1	M	PESU	T00	E	Spring	Control
A	B348	D	0	1	M	PESU	T00	E	Spring	Control
A	B348	D	0	1	M	PESU	T00	E	Spring	Control
A	B080	D	0.0032	0.0032	M	PESU	T00	E	Fall	Control
A	B080	D	0.0032	0.0032	M	PESU	T00	E	Fall	Control
A	B245	D	0.0032	0.0032	M	PESU	T00	E	Fall	Control
A	B175	A	0.0204	0.0204	F	PESU	T00	W	Fall	Control
A	B133	D	0.0239	0.0239	M	PESU	T00	E	Fall	Control
J	B162	D	0.0239	0.0239	F	PESU	T00	E	Fall	Control
A	B245	D	0.0239	0.0239	M	PESU	T00	E	Fall	Control
A	B335	D	0.0239	0.0239	F	PESU	T00	E	Spring	Control
A	B319	A	0.0408	0.0408	M	PESU	T00	W	Spring	Control
A	B080	D	0.0446	0.0446	M	PESU	T00	E	Fall	Control
A	B080	D	0.0446	0.0446	M	PESU	T00	E	Fall	Control
J	B205	D	0.0446	0.0446	F	PESU	T00	E	Fall	Control
A	B245	D	0.0446	0.0446	M	PESU	T00	E	Fall	Control
A	B317	D	0.0446	0.0446	M	PESU	T00	E	Spring	Control
A	B335	D	0.0446	0.0446	F	PESU	T00	E	Spring	Control
A	B080	D	0.0653	0.0653	M	PESU	T00	E	Fall	Control
A	B245	D	0.0653	0.0653	M	PESU	T00	E	Fall	Control
A	B245	D	0.0653	0.0653	M	PESU	T00	E	Fall	Control
A	B245	D	0.0653	0.0653	M	PESU	T00	E	Fall	Control
A	B245	D	0.0653	0.0653	M	PESU	T00	E	Fall	Control
A	B143	A	0.0816	0.0816	M	PESU	T00	W	Fall	Control
A	B080	D	0.086	0.086	M	PESU	T00	E	Fall	Control
A	B080	D	0.086	0.086	M	PESU	T00	E	Fall	Control
A	B080	D	0.086	0.086	M	PESU	T00	E	Fall	Control
J	B205	D	0.086	0.086	F	PESU	T00	E	Fall	Control
A	B246	D	0.086	0.086	M	PESU	T00	E	Fall	Control
A	B143	A	0.102	0.102	M	PESU	T00	W	Fall	Control
A	B080	D	0.1067	0.1067	M	PESU	T00	E	Fall	Control
A	B080	D	0.1067	0.1067	M	PESU	T00	E	Fall	Control
A	B245	D	0.1067	0.1067	M	PESU	T00	E	Fall	Control
A	B245	D	0.1067	0.1067	M	PESU	T00	E	Fall	Control
A	B335	D	0.1067	0.1067	F	PESU	T00	E	Spring	Control
A	B319	A	0.1224	0.1224	M	PESU	T00	W	Spring	Control
A	B320	A	0.1224	0.1224	M	PESU	T00	W	Spring	Control
A	B080	D	0.1274	0.1274	M	PESU	T00	E	Fall	Control
A	B080	D	0.1274	0.1274	M	PESU	T00	E	Fall	Control
J	B237	D	0.1274	0.1274	F	PESU	T00	E	Fall	Control
A	B238	D	0.1274	0.1274	M	PESU	T00	E	Fall	Control
A	B245	D	0.1274	0.1274	M	PESU	T00	E	Fall	Control
A	B245	D	0.1274	0.1274	M	PESU	T00	E	Fall	Control
A	B245	D	0.1274	0.1274	M	PESU	T00	E	Fall	Control
A	B317	D	0.1274	0.1274	M	PESU	T00	E	Spring	Control
A	B335	D	0.1274	0.1274	F	PESU	T00	E	Spring	Control
A	B142	A	0.1428	0.1428	M	PESU	T00	W	Fall	Control
A	B080	D	0.1481	0.1481	M	PESU	T00	E	Fall	Control
A	B080	D	0.1481	0.1481	M	PESU	T00	E	Fall	Control
A	B080	D	0.1481	0.1481	M	PESU	T00	E	Fall	Control
A	B133	D	0.1481	0.1481	M	PESU	T00	E	Fall	Control
J	B205	D	0.1481	0.1481	F	PESU	T00	E	Fall	Control
J	B237	D	0.1481	0.1481	F	PESU	T00	E	Fall	Control
A	B238	D	0.1481	0.1481	M	PESU	T00	E	Fall	Control
A	B175	A	0.1632	0.1632	F	PESU	T00	W	Fall	Control
A	B080	D	0.1688	0.1688	M	PESU	T00	E	Fall	Control
A	B080	D	0.1688	0.1688	M	PESU	T00	E	Fall	Control
A	B080	D	0.1688	0.1688	M	PESU	T00	E	Fall	Control
A	B080	D	0.1688	0.1688	M	PESU	T00	E	Fall	Control
J	B205	D	0.1688	0.1688	F	PESU	T00	E	Fall	Control
A	B245	D	0.1688	0.1688	M	PESU	T00	E	Fall	Control
A	B245	D	0.1688	0.1688	M	PESU	T00	E	Fall	Control
A	B335	D	0.1688	0.1688	F	PESU	T00	E	Spring	Control
A	B080	D	0.1895	0.1895	M	PESU	T00	E	Fall	Control
A	B238	D	0.1895	0.1895	M	PESU	T00	E	Fall	Control
A	B245	D	0.1895	0.1895	M	PESU	T00	E	Fall	Control
A	B080	D	0.2102	0.2102	M	PESU	T00	E	Fall	Control
A	B080	D	0.2102	0.2102	M	PESU	T00	E	Fall	Control
J	B237	D	0.2102	0.2102	F	PESU	T00	E	Fall	Control
A	B245	D	0.2102	0.2102	M	PESU	T00	E	Fall	Control
A	B143	A	0.2244	0.2244	M	PESU	T00	W	Fall	Control
A	B080	D	0.2309	0.2309	M	PESU	T00	E	Fall	Control
J	B162	D	0.2309	0.2309	F	PESU	T00	E	Fall	Control
A	B348	D	0.2309	0.2309	M	PESU	T00	E	Spring	Control
A	B143	A	0.2448	0.2448	M	PESU	T00	W	Fall	Control
A	B175	A	0.2448	0.2448	F	PESU	T00	W	Fall	Control
A	B175	A	0.2448	0.2448	F	PESU	T00	W	Fall	Control
A	B080	D	0.2516	0.2516	M	PESU	T00	E	Fall	Control
A	B080	D	0.2516	0.2516	M	PESU	T00	E	Fall	Control
A	B080	D	0.2516	0.2516	M	PESU	T00	E	Fall	Control
A	B080	D	0.2516	0.2516	M	PESU	T00	E	Fall	Control
A	B080	D	0.2516	0.2516	M	PESU	T00	E	Fall	Control
J	B205	D	0.2516	0.2516	F	PESU	T00	E	Fall	Control
A	B143	A	0.2652	0.2652	M	PESU	T00	W	Fall	Control
A	B175	A	0.2652	0.2652	F	PESU	T00	W	Fall	Control
A	B133	D	0.2723	0.2723	M	PESU	T00	E	Fall	Control
J	B162	D	0.2723	0.2723	F	PESU	T00	E	Fall	Control
J	B205	D	0.2723	0.2723	F	PESU	T00	E	Fall	Control
J	B237	D	0.2723	0.2723	F	PESU	T00	E	Fall	Control
A	B238	D	0.2723	0.2723	M	PESU	T00	E	Fall	Control
A	B142	A	0.2856	0.2856	M	PESU	T00	W	Fall	Control
A	B080	D	0.293	0.293	M	PESU	T00	E	Fall	Control
J	B162	D	0.293	0.293	F	PESU	T00	E	Fall	Control
A	B335	D	0.293	0.293	F	PESU	T00	E	Spring	Control
A	B080	D	0.3137	0.3137	M	PESU	T00	E	Fall	Control
J	B205	D	0.3137	0.3137	F	PESU	T00	E	Fall	Control
A	B142	A	0.3264	0.3264	M	PESU	T00	W	Fall	Control
A	B080	D	0.3344	0.3344	M	PESU	T00	E	Fall	Control
J	B162	D	0.3344	0.3344	F	PESU	T00	E	Fall	Control
J	B162	D	0.3344	0.3344	F	PESU	T00	E	Fall	Control
J	B237	D	0.3344	0.3344	F	PESU	T00	E	Fall	Control
J	B237	D	0.3344	0.3344	F	PESU	T00	E	Fall	Control
A	B317	D	0.3344	0.3344	M	PESU	T00	E	Spring	Control
A	B317	D	0.3344	0.3344	M	PESU	T00	E	Spring	Control
A	B133	D	0.3551	0.3551	M	PESU	T00	E	Fall	Control
J	B162	D	0.3551	0.3551	F	PESU	T00	E	Fall	Control
A	B245	D	0.3551	0.3551	M	PESU	T00	E	Fall	Control
A	B245	D	0.3551	0.3551	M	PESU	T00	E	Fall	Control
A	B320	A	0.3672	0.3672	M	PESU	T00	W	Spring	Control
J	B162	D	0.3758	0.3758	F	PESU	T00	E	Fall	Control
J	B162	D	0.3758	0.3758	F	PESU	T00	E	Fall	Control
J	B205	D	0.3758	0.3758	F	PESU	T00	E	Fall	Control
A	B245	D	0.3758	0.3758	M	PESU	T00	E	Fall	Control
A	B245	D	0.3758	0.3758	M	PESU	T00	E	Fall	Control
J	B162	D	0.3965	0.3965	F	PESU	T00	E	Fall	Control
J	B205	D	0.3965	0.3965	F	PESU	T00	E	Fall	Control
J	B205	D	0.3965	0.3965	F	PESU	T00	E	Fall	Control
J	B237	D	0.3965	0.3965	F	PESU	T00	E	Fall	Control
A	B175	A	0.408	0.408	F	PESU	T00	W	Fall	Control
A	B080	D	0.4172	0.4172	M	PESU	T00	E	Fall	Control
J	B162	D	0.4172	0.4172	F	PESU	T00	E	Fall	Control
A	B245	D	0.4172	0.4172	M	PESU	T00	E	Fall	Control
A	B080	D	0.4379	0.4379	M	PESU	T00	E	Fall	Control
A	B080	D	0.4379	0.4379	M	PESU	T00	E	Fall	Control
J	B162	D	0.4379	0.4379	F	PESU	T00	E	Fall	Control
J	B162	D	0.4379	0.4379	F	PESU	T00	E	Fall	Control
A	B335	D	0.4379	0.4379	F	PESU	T00	E	Spring	Control
A	B142	A	0.4488	0.4488	M	PESU	T00	W	Fall	Control
A	B133	D	0.4586	0.4586	M	PESU	T00	E	Fall	Control
J	B162	D	0.4586	0.4586	F	PESU	T00	E	Fall	Control
A	B142	A	0.4692	0.4692	M	PESU	T00	W	Fall	Control
A	B175	A	0.4692	0.4692	F	PESU	T00	W	Fall	Control
J	B162	D	0.4793	0.4793	F	PESU	T00	E	Fall	Control
J	B162	D	0.4793	0.4793	F	PESU	T00	E	Fall	Control
A	B245	D	0.4793	0.4793	M	PESU	T00	E	Fall	Control
A	B245	D	0.4793	0.4793	M	PESU	T00	E	Fall	Control
A	B142	A	0.4896	0.4896	M	PESU	T00	W	Fall	Control
J	B162	D	0.5	0.5	F	PESU	T00	E	Fall	Control
A	B245	D	0.5	0.5	M	PESU	T00	E	Fall	Control
A	B245	D	0.5	0.5	M	PESU	T00	E	Fall	Control
A	B142	A	0.51	0.51	M	PESU	T00	W	Fall	Control
A	B319	A	0.51	0.51	M	PESU	T00	W	Spring	Control
A	B319	A	0.51	0.51	M	PESU	T00	W	Spring	Control
A	B080	D	0.5207	0.5207	M	PESU	T00	E	Fall	Control
A	B080	D	0.5207	0.5207	M	PESU	T00	E	Fall	Control
J	B162	D	0.5207	0.5207	F	PESU	T00	E	Fall	Control
J	B162	D	0.5207	0.5207	F	PESU	T00	E	Fall	Control
J	B162	D	0.5207	0.5207	F	PESU	T00	E	Fall	Control
J	B205	D	0.5207	0.5207	F	PESU	T00	E	Fall	Control
A	B320	A	0.5304	0.5304	M	PESU	T00	W	Spring	Control
A	B080	D	0.5414	0.5414	M	PESU	T00	E	Fall	Control
J	B162	D	0.5414	0.5414	F	PESU	T00	E	Fall	Control
A	B238	D	0.5621	0.5621	M	PESU	T00	E	Fall	Control
J	B205	D	0.5828	0.5828	F	PESU	T00	E	Fall	Control
A	B175	A	0.5916	0.5916	F	PESU	T00	W	Fall	Control
A	B320	A	0.5916	0.5916	M	PESU	T00	W	Spring	Control
A	B320	A	0.5916	0.5916	M	PESU	T00	W	Spring	Control
A	B080	D	0.6035	0.6035	M	PESU	T00	E	Fall	Control
A	B080	D	0.6035	0.6035	M	PESU	T00	E	Fall	Control
J	B205	D	0.6035	0.6035	F	PESU	T00	E	Fall	Control
J	B205	D	0.6035	0.6035	F	PESU	T00	E	Fall	Control
A	B142	A	0.612	0.612	M	PESU	T00	W	Fall	Control
A	B142	A	0.612	0.612	M	PESU	T00	W	Fall	Control
A	B143	A	0.612	0.612	M	PESU	T00	W	Fall	Control
A	B319	A	0.612	0.612	M	PESU	T00	W	Spring	Control
A	B080	D	0.6242	0.6242	M	PESU	T00	E	Fall	Control
A	B133	D	0.6242	0.6242	M	PESU	T00	E	Fall	Control
A	B133	D	0.6242	0.6242	M	PESU	T00	E	Fall	Control
A	B245	D	0.6242	0.6242	M	PESU	T00	E	Fall	Control
A	B245	D	0.6242	0.6242	M	PESU	T00	E	Fall	Control
A	B175	A	0.6324	0.6324	F	PESU	T00	W	Fall	Control
A	B320	A	0.6324	0.6324	M	PESU	T00	W	Spring	Control
A	B080	D	0.6449	0.6449	M	PESU	T00	E	Fall	Control
J	B205	D	0.6449	0.6449	F	PESU	T00	E	Fall	Control
A	B245	D	0.6449	0.6449	M	PESU	T00	E	Fall	Control
A	B245	D	0.6449	0.6449	M	PESU	T00	E	Fall	Control
A	B245	D	0.6449	0.6449	M	PESU	T00	E	Fall	Control
A	B335	D	0.6449	0.6449	F	PESU	T00	E	Spring	Control
A	B175	A	0.6528	0.6528	F	PESU	T00	W	Fall	Control
A	B080	D	0.6656	0.6656	M	PESU	T00	E	Fall	Control
A	B133	D	0.6656	0.6656	M	PESU	T00	E	Fall	Control
A	B245	D	0.6656	0.6656	M	PESU	T00	E	Fall	Control
A	B245	D	0.6656	0.6656	M	PESU	T00	E	Fall	Control
A	B245	D	0.6656	0.6656	M	PESU	T00	E	Fall	Control
A	B245	D	0.6656	0.6656	M	PESU	T00	E	Fall	Control
A	B143	A	0.6732	0.6732	M	PESU	T00	W	Fall	Control
A	B320	A	0.6732	0.6732	M	PESU	T00	W	Spring	Control
A	B133	D	0.6863	0.6863	M	PESU	T00	E	Fall	Control
A	B245	D	0.6863	0.6863	M	PESU	T00	E	Fall	Control
A	B175	A	0.6936	0.6936	F	PESU	T00	W	Fall	Control
A	B320	A	0.6936	0.6936	M	PESU	T00	W	Spring	Control
A	B080	D	0.707	0.707	M	PESU	T00	E	Fall	Control
A	B080	D	0.707	0.707	M	PESU	T00	E	Fall	Control
A	B133	D	0.707	0.707	M	PESU	T00	E	Fall	Control
J	B205	D	0.707	0.707	F	PESU	T00	E	Fall	Control
A	B245	D	0.707	0.707	M	PESU	T00	E	Fall	Control
A	B245	D	0.707	0.707	M	PESU	T00	E	Fall	Control
A	B143	A	0.714	0.714	M	PESU	T00	W	Fall	Control
A	B320	A	0.714	0.714	M	PESU	T00	W	Spring	Control
A	B320	A	0.714	0.714	M	PESU	T00	W	Spring	Control
J	B205	D	0.7277	0.7277	F	PESU	T00	E	Fall	Control
A	B335	D	0.7277	0.7277	F	PESU	T00	E	Spring	Control
A	B335	D	0.7277	0.7277	F	PESU	T00	E	Spring	Control
A	B335	D	0.7277	0.7277	F	PESU	T00	E	Spring	Control
A	B142	A	0.7344	0.7344	M	PESU	T00	W	Fall	Control
A	B143	A	0.7344	0.7344	M	PESU	T00	W	Fall	Control
A	B143	A	0.7344	0.7344	M	PESU	T00	W	Fall	Control
A	B175	A	0.7344	0.7344	F	PESU	T00	W	Fall	Control
A	B080	D	0.7484	0.7484	M	PESU	T00	E	Fall	Control
J	B162	D	0.7484	0.7484	F	PESU	T00	E	Fall	Control
A	B245	D	0.7484	0.7484	M	PESU	T00	E	Fall	Control
A	B335	D	0.7484	0.7484	F	PESU	T00	E	Spring	Control
A	B142	A	0.7548	0.7548	M	PESU	T00	W	Fall	Control
A	B142	A	0.7548	0.7548	M	PESU	T00	W	Fall	Control
A	B143	A	0.7548	0.7548	M	PESU	T00	W	Fall	Control
A	B080	D	0.7691	0.7691	M	PESU	T00	E	Fall	Control
A	B245	D	0.7691	0.7691	M	PESU	T00	E	Fall	Control
A	B320	A	0.7752	0.7752	M	PESU	T00	W	Spring	Control
J	B205	D	0.7898	0.7898	F	PESU	T00	E	Fall	Control
A	B245	D	0.7898	0.7898	M	PESU	T00	E	Fall	Control
A	B245	D	0.7898	0.7898	M	PESU	T00	E	Fall	Control
A	B246	D	0.7898	0.7898	M	PESU	T00	E	Fall	Control
A	B143	A	0.7956	0.7956	M	PESU	T00	W	Fall	Control
A	B143	A	0.7956	0.7956	M	PESU	T00	W	Fall	Control
A	B175	A	0.7956	0.7956	F	PESU	T00	W	Fall	Control
A	B320	A	0.7956	0.7956	M	PESU	T00	W	Spring	Control
A	B080	D	0.8105	0.8105	M	PESU	T00	E	Fall	Control
J	B205	D	0.8105	0.8105	F	PESU	T00	E	Fall	Control
A	B245	D	0.8105	0.8105	M	PESU	T00	E	Fall	Control
A	B245	D	0.8105	0.8105	M	PESU	T00	E	Fall	Control
A	B080	D	0.8312	0.8312	M	PESU	T00	E	Fall	Control
A	B080	D	0.8312	0.8312	M	PESU	T00	E	Fall	Control
A	B133	D	0.8312	0.8312	M	PESU	T00	E	Fall	Control
J	B162	D	0.8312	0.8312	F	PESU	T00	E	Fall	Control
J	B162	D	0.8312	0.8312	F	PESU	T00	E	Fall	Control
A	B245	D	0.8312	0.8312	M	PESU	T00	E	Fall	Control
A	B320	A	0.8364	0.8364	M	PESU	T00	W	Spring	Control
A	B320	A	0.8364	0.8364	M	PESU	T00	W	Spring	Control
A	B080	D	0.8519	0.8519	M	PESU	T00	E	Fall	Control
A	B080	D	0.8519	0.8519	M	PESU	T00	E	Fall	Control
J	B162	D	0.8519	0.8519	F	PESU	T00	E	Fall	Control
A	B245	D	0.8519	0.8519	M	PESU	T00	E	Fall	Control
A	B245	D	0.8519	0.8519	M	PESU	T00	E	Fall	Control
A	B245	D	0.8519	0.8519	M	PESU	T00	E	Fall	Control
A	B317	D	0.8519	0.8519	M	PESU	T00	E	Spring	Control
A	B143	A	0.8568	0.8568	M	PESU	T00	W	Fall	Control
A	B080	D	0.8726	0.8726	M	PESU	T00	E	Fall	Control
A	B245	D	0.8726	0.8726	M	PESU	T00	E	Fall	Control
A	B245	D	0.8726	0.8726	M	PESU	T00	E	Fall	Control
A	B245	D	0.8726	0.8726	M	PESU	T00	E	Fall	Control
A	B348	D	0.8726	0.8726	M	PESU	T00	E	Spring	Control
A	B080	D	0.8933	0.8933	M	PESU	T00	E	Fall	Control
A	B080	D	0.8933	0.8933	M	PESU	T00	E	Fall	Control
A	B080	D	0.8933	0.8933	M	PESU	T00	E	Fall	Control
J	B162	D	0.8933	0.8933	F	PESU	T00	E	Fall	Control
J	B205	D	0.8933	0.8933	F	PESU	T00	E	Fall	Control
A	B080	D	0.914	0.914	M	PESU	T00	E	Fall	Control
A	B133	D	0.914	0.914	M	PESU	T00	E	Fall	Control
J	B162	D	0.914	0.914	F	PESU	T00	E	Fall	Control
J	B205	D	0.914	0.914	F	PESU	T00	E	Fall	Control
A	B245	D	0.914	0.914	M	PESU	T00	E	Fall	Control
A	B142	A	0.918	0.918	M	PESU	T00	W	Fall	Control
A	B133	D	0.9347	0.9347	M	PESU	T00	E	Fall	Control
A	B245	D	0.9347	0.9347	M	PESU	T00	E	Fall	Control
A	B245	D	0.9347	0.9347	M	PESU	T00	E	Fall	Control
A	B175	A	0.9384	0.9384	F	PESU	T00	W	Fall	Control
A	B133	D	0.9554	0.9554	M	PESU	T00	E	Fall	Control
A	B133	D	0.9554	0.9554	M	PESU	T00	E	Fall	Control
A	B133	D	0.9554	0.9554	M	PESU	T00	E	Fall	Control
J	B162	D	0.9554	0.9554	F	PESU	T00	E	Fall	Control
J	B162	D	0.9554	0.9554	F	PESU	T00	E	Fall	Control
A	B245	D	0.9554	0.9554	M	PESU	T00	E	Fall	Control
A	B245	D	0.9554	0.9554	M	PESU	T00	E	Fall	Control
A	B245	D	0.9554	0.9554	M	PESU	T00	E	Fall	Control
A	B335	D	0.9554	0.9554	F	PESU	T00	E	Spring	Control
A	B080	D	0.9761	0.9761	M	PESU	T00	E	Fall	Control
A	B133	D	0.9761	0.9761	M	PESU	T00	E	Fall	Control
A	B245	D	0.9761	0.9761	M	PESU	T00	E	Fall	Control
A	B245	D	0.9761	0.9761	M	PESU	T00	E	Fall	Control
A	B245	D	0.9761	0.9761	M	PESU	T00	E	Fall	Control
A	B245	D	0.9761	0.9761	M	PESU	T00	E	Fall	Control
A	B245	D	0.9761	0.9761	M	PESU	T00	E	Fall	Control
A	B245	D	0.9761	0.9761	M	PESU	T00	E	Fall	Control
A	B245	D	0.9761	0.9761	M	PESU	T00	E	Fall	Control
A	B143	A	0.9792	0.9792	M	PESU	T00	W	Fall	Control
A	B080	D	0.9968	0.9968	M	PESU	T00	E	Fall	Control
A	B080	D	0.9968	0.9968	M	PESU	T00	E	Fall	Control
A	B080	D	0.9968	0.9968	M	PESU	T00	E	Fall	Control
J	B205	D	0.9968	0.9968	F	PESU	T00	E	Fall	Control
A	B245	D	0.9968	0.9968	M	PESU	T00	E	Fall	Control
A	B143	A	0.9996	0.9996	M	PESU	T00	W	Fall	Control
A	B175	A	0.9996	0.9996	F	PESU	T00	W	Fall	Control
A	B080	D	1.0175	1.0175	M	PESU	T00	E	Fall	Control
J	B205	D	1.0175	1.0175	F	PESU	T00	E	Fall	Control
A	B245	D	1.0175	1.0175	M	PESU	T00	E	Fall	Control
A	B320	A	1.02	1.02	M	PESU	T00	W	Spring	Control
A	B320	A	1.0404	1.0404	M	PESU	T00	W	Spring	Control
J	B060	D	1.0589	1.0589	F	PESU	T00	E	Fall	Control
A	B080	D	1.0589	1.0589	M	PESU	T00	E	Fall	Control
A	B245	D	1.0589	1.0589	M	PESU	T00	E	Fall	Control
A	B245	D	1.0589	1.0589	M	PESU	T00	E	Fall	Control
A	B245	D	1.0589	1.0589	M	PESU	T00	E	Fall	Control
J	B205	D	1.0796	1.0796	F	PESU	T00	E	Fall	Control
A	B245	D	1.0796	1.0796	M	PESU	T00	E	Fall	Control
A	B246	D	1.0796	1.0796	M	PESU	T00	E	Fall	Control
A	B143	A	1.0812	1.0812	M	PESU	T00	W	Fall	Control
A	B175	A	1.0812	1.0812	F	PESU	T00	W	Fall	Control
A	B133	D	1.1003	1.1003	M	PESU	T00	E	Fall	Control
A	B133	D	1.1003	1.1003	M	PESU	T00	E	Fall	Control
A	B142	A	1.1016	1.1016	M	PESU	T00	W	Fall	Control
A	B142	A	1.1016	1.1016	M	PESU	T00	W	Fall	Control
A	B080	D	1.121	1.121	M	PESU	T00	E	Fall	Control
A	B133	D	1.121	1.121	M	PESU	T00	E	Fall	Control
A	B133	D	1.121	1.121	M	PESU	T00	E	Fall	Control
A	B133	D	1.121	1.121	M	PESU	T00	E	Fall	Control
A	B133	D	1.121	1.121	M	PESU	T00	E	Fall	Control
A	B245	D	1.121	1.121	M	PESU	T00	E	Fall	Control
A	B245	D	1.121	1.121	M	PESU	T00	E	Fall	Control
A	B320	A	1.122	1.122	M	PESU	T00	W	Spring	Control
A	B080	D	1.1417	1.1417	M	PESU	T00	E	Fall	Control
A	B080	D	1.1417	1.1417	M	PESU	T00	E	Fall	Control
A	B080	D	1.1417	1.1417	M	PESU	T00	E	Fall	Control
A	B133	D	1.1417	1.1417	M	PESU	T00	E	Fall	Control
A	B133	D	1.1417	1.1417	M	PESU	T00	E	Fall	Control
A	B245	D	1.1417	1.1417	M	PESU	T00	E	Fall	Control
A	B245	D	1.1417	1.1417	M	PESU	T00	E	Fall	Control
A	B245	D	1.1417	1.1417	M	PESU	T00	E	Fall	Control
A	B320	A	1.1424	1.1424	M	PESU	T00	W	Spring	Control
A	B133	D	1.1624	1.1624	M	PESU	T00	E	Fall	Control
A	B133	D	1.1624	1.1624	M	PESU	T00	E	Fall	Control
A	B245	D	1.1624	1.1624	M	PESU	T00	E	Fall	Control
A	B245	D	1.1624	1.1624	M	PESU	T00	E	Fall	Control
A	B245	D	1.1624	1.1624	M	PESU	T00	E	Fall	Control
A	B245	D	1.1624	1.1624	M	PESU	T00	E	Fall	Control
A	B245	D	1.1624	1.1624	M	PESU	T00	E	Fall	Control
A	B348	D	1.1624	1.1624	M	PESU	T00	E	Spring	Control
A	B320	A	1.1628	1.1628	M	PESU	T00	W	Spring	Control
A	B133	D	1.1831	1.1831	M	PESU	T00	E	Fall	Control
A	B133	D	1.1831	1.1831	M	PESU	T00	E	Fall	Control
A	B133	D	1.1831	1.1831	M	PESU	T00	E	Fall	Control
A	B133	D	1.1831	1.1831	M	PESU	T00	E	Fall	Control
J	B162	D	1.1831	1.1831	F	PESU	T00	E	Fall	Control
J	B162	D	1.1831	1.1831	F	PESU	T00	E	Fall	Control
J	B162	D	1.1831	1.1831	F	PESU	T00	E	Fall	Control
J	B205	D	1.1831	1.1831	F	PESU	T00	E	Fall	Control
A	B245	D	1.1831	1.1831	M	PESU	T00	E	Fall	Control
A	B320	A	1.1832	1.1832	M	PESU	T00	W	Spring	Control
A	B143	A	1.2036	1.2036	M	PESU	T00	W	Fall	Control
A	B175	A	1.2036	1.2036	F	PESU	T00	W	Fall	Control
A	B080	D	1.2038	1.2038	M	PESU	T00	E	Fall	Control
A	B133	D	1.2038	1.2038	M	PESU	T00	E	Fall	Control
A	B133	D	1.2038	1.2038	M	PESU	T00	E	Fall	Control
A	B133	D	1.2038	1.2038	M	PESU	T00	E	Fall	Control
J	B205	D	1.2038	1.2038	F	PESU	T00	E	Fall	Control
A	B238	D	1.2038	1.2038	M	PESU	T00	E	Fall	Control
A	B245	D	1.2038	1.2038	M	PESU	T00	E	Fall	Control
A	B245	D	1.2038	1.2038	M	PESU	T00	E	Fall	Control
A	B320	A	1.224	1.224	M	PESU	T00	W	Spring	Control
A	B080	D	1.2245	1.2245	M	PESU	T00	E	Fall	Control
A	B133	D	1.2245	1.2245	M	PESU	T00	E	Fall	Control
A	B133	D	1.2245	1.2245	M	PESU	T00	E	Fall	Control
A	B142	A	1.2444	1.2444	M	PESU	T00	W	Fall	Control
A	B080	D	1.2452	1.2452	M	PESU	T00	E	Fall	Control
A	B133	D	1.2452	1.2452	M	PESU	T00	E	Fall	Control
J	B162	D	1.2452	1.2452	F	PESU	T00	E	Fall	Control
A	B245	D	1.2452	1.2452	M	PESU	T00	E	Fall	Control
A	B142	A	1.2648	1.2648	M	PESU	T00	W	Fall	Control
A	B175	A	1.2648	1.2648	F	PESU	T00	W	Fall	Control
A	B175	A	1.2648	1.2648	F	PESU	T00	W	Fall	Control
J	B205	D	1.2659	1.2659	F	PESU	T00	E	Fall	Control
A	B245	D	1.2659	1.2659	M	PESU	T00	E	Fall	Control
A	B245	D	1.2659	1.2659	M	PESU	T00	E	Fall	Control
A	B246	D	1.2659	1.2659	M	PESU	T00	E	Fall	Control
A	B142	A	1.2852	1.2852	M	PESU	T00	W	Fall	Control
A	B080	D	1.2866	1.2866	M	PESU	T00	E	Fall	Control
A	B133	D	1.2866	1.2866	M	PESU	T00	E	Fall	Control
A	B133	D	1.2866	1.2866	M	PESU	T00	E	Fall	Control
A	B133	D	1.2866	1.2866	M	PESU	T00	E	Fall	Control
A	B133	D	1.2866	1.2866	M	PESU	T00	E	Fall	Control
A	B133	D	1.2866	1.2866	M	PESU	T00	E	Fall	Control
J	B205	D	1.2866	1.2866	F	PESU	T00	E	Fall	Control
J	B205	D	1.2866	1.2866	F	PESU	T00	E	Fall	Control
A	B245	D	1.2866	1.2866	M	PESU	T00	E	Fall	Control
A	B245	D	1.2866	1.2866	M	PESU	T00	E	Fall	Control
A	B245	D	1.2866	1.2866	M	PESU	T00	E	Fall	Control
A	B142	A	1.3056	1.3056	M	PESU	T00	W	Fall	Control
A	B143	A	1.3056	1.3056	M	PESU	T00	W	Fall	Control
A	B175	A	1.3056	1.3056	F	PESU	T00	W	Fall	Control
A	B319	A	1.3056	1.3056	M	PESU	T00	W	Spring	Control
A	B320	A	1.3056	1.3056	M	PESU	T00	W	Spring	Control
A	B080	D	1.3073	1.3073	M	PESU	T00	E	Fall	Control
A	B133	D	1.3073	1.3073	M	PESU	T00	E	Fall	Control
A	B133	D	1.3073	1.3073	M	PESU	T00	E	Fall	Control
A	B133	D	1.3073	1.3073	M	PESU	T00	E	Fall	Control
A	B133	D	1.3073	1.3073	M	PESU	T00	E	Fall	Control
J	B162	D	1.3073	1.3073	F	PESU	T00	E	Fall	Control
A	B245	D	1.3073	1.3073	M	PESU	T00	E	Fall	Control
A	B245	D	1.3073	1.3073	M	PESU	T00	E	Fall	Control
A	B143	A	1.326	1.326	M	PESU	T00	W	Fall	Control
A	B320	A	1.326	1.326	M	PESU	T00	W	Spring	Control
A	B080	D	1.328	1.328	M	PESU	T00	E	Fall	Control
A	B080	D	1.328	1.328	M	PESU	T00	E	Fall	Control
A	B133	D	1.328	1.328	M	PESU	T00	E	Fall	Control
A	B133	D	1.328	1.328	M	PESU	T00	E	Fall	Control
A	B133	D	1.328	1.328	M	PESU	T00	E	Fall	Control
J	B162	D	1.328	1.328	F	PESU	T00	E	Fall	Control
A	B245	D	1.328	1.328	M	PESU	T00	E	Fall	Control
A	B245	D	1.328	1.328	M	PESU	T00	E	Fall	Control
A	B245	D	1.328	1.328	M	PESU	T00	E	Fall	Control
A	B245	D	1.328	1.328	M	PESU	T00	E	Fall	Control
A	B245	D	1.328	1.328	M	PESU	T00	E	Fall	Control
A	B245	D	1.328	1.328	M	PESU	T00	E	Fall	Control
A	B142	A	1.3464	1.3464	M	PESU	T00	W	Fall	Control
A	B142	A	1.3464	1.3464	M	PESU	T00	W	Fall	Control
A	B133	D	1.3487	1.3487	M	PESU	T00	E	Fall	Control
A	B133	D	1.3487	1.3487	M	PESU	T00	E	Fall	Control
J	B205	D	1.3487	1.3487	F	PESU	T00	E	Fall	Control
A	B245	D	1.3487	1.3487	M	PESU	T00	E	Fall	Control
A	B142	A	1.3668	1.3668	M	PESU	T00	W	Fall	Control
A	B175	A	1.3668	1.3668	F	PESU	T00	W	Fall	Control
A	B175	A	1.3668	1.3668	F	PESU	T00	W	Fall	Control
J	B162	D	1.3694	1.3694	F	PESU	T00	E	Fall	Control
A	B238	D	1.3694	1.3694	M	PESU	T00	E	Fall	Control
A	B245	D	1.3694	1.3694	M	PESU	T00	E	Fall	Control
A	B245	D	1.3694	1.3694	M	PESU	T00	E	Fall	Control
A	B245	D	1.3694	1.3694	M	PESU	T00	E	Fall	Control
A	B245	D	1.3694	1.3694	M	PESU	T00	E	Fall	Control
A	B245	D	1.3694	1.3694	M	PESU	T00	E	Fall	Control
A	B245	D	1.3694	1.3694	M	PESU	T00	E	Fall	Control
A	B143	A	1.3872	1.3872	M	PESU	T00	W	Fall	Control
A	B175	A	1.3872	1.3872	F	PESU	T00	W	Fall	Control
A	B080	D	1.3901	1.3901	M	PESU	T00	E	Fall	Control
A	B133	D	1.3901	1.3901	M	PESU	T00	E	Fall	Control
A	B133	D	1.3901	1.3901	M	PESU	T00	E	Fall	Control
J	B162	D	1.3901	1.3901	F	PESU	T00	E	Fall	Control
A	B245	D	1.3901	1.3901	M	PESU	T00	E	Fall	Control
A	B245	D	1.3901	1.3901	M	PESU	T00	E	Fall	Control
A	B142	A	1.4076	1.4076	M	PESU	T00	W	Fall	Control
A	B143	A	1.4076	1.4076	M	PESU	T00	W	Fall	Control
A	B175	A	1.4076	1.4076	F	PESU	T00	W	Fall	Control
A	B320	A	1.4076	1.4076	M	PESU	T00	W	Spring	Control
A	B320	A	1.4076	1.4076	M	PESU	T00	W	Spring	Control
A	B080	D	1.4108	1.4108	M	PESU	T00	E	Fall	Control
A	B133	D	1.4108	1.4108	M	PESU	T00	E	Fall	Control
A	B133	D	1.4108	1.4108	M	PESU	T00	E	Fall	Control
A	B133	D	1.4108	1.4108	M	PESU	T00	E	Fall	Control
A	B133	D	1.4108	1.4108	M	PESU	T00	E	Fall	Control
J	B205	D	1.4108	1.4108	F	PESU	T00	E	Fall	Control
A	B245	D	1.4108	1.4108	M	PESU	T00	E	Fall	Control
A	B245	D	1.4108	1.4108	M	PESU	T00	E	Fall	Control
A	B245	D	1.4108	1.4108	M	PESU	T00	E	Fall	Control
A	B246	D	1.4108	1.4108	M	PESU	T00	E	Fall	Control
A	B133	D	1.4315	1.4315	M	PESU	T00	E	Fall	Control
A	B133	D	1.4315	1.4315	M	PESU	T00	E	Fall	Control
J	B162	D	1.4315	1.4315	F	PESU	T00	E	Fall	Control
J	B205	D	1.4315	1.4315	F	PESU	T00	E	Fall	Control
A	B245	D	1.4315	1.4315	M	PESU	T00	E	Fall	Control
A	B245	D	1.4315	1.4315	M	PESU	T00	E	Fall	Control
A	B245	D	1.4315	1.4315	M	PESU	T00	E	Fall	Control
A	B175	A	1.4484	1.4484	F	PESU	T00	W	Fall	Control
A	B320	A	1.4484	1.4484	M	PESU	T00	W	Spring	Control
A	B080	D	1.4522	1.4522	M	PESU	T00	E	Fall	Control
A	B080	D	1.4522	1.4522	M	PESU	T00	E	Fall	Control
A	B133	D	1.4522	1.4522	M	PESU	T00	E	Fall	Control
A	B133	D	1.4522	1.4522	M	PESU	T00	E	Fall	Control
A	B133	D	1.4522	1.4522	M	PESU	T00	E	Fall	Control
J	B205	D	1.4522	1.4522	F	PESU	T00	E	Fall	Control
A	B142	A	1.4688	1.4688	M	PESU	T00	W	Fall	Control
A	B142	A	1.4688	1.4688	M	PESU	T00	W	Fall	Control
A	B175	A	1.4688	1.4688	F	PESU	T00	W	Fall	Control
A	B175	A	1.4688	1.4688	F	PESU	T00	W	Fall	Control
A	B133	D	1.4729	1.4729	M	PESU	T00	E	Fall	Control
A	B133	D	1.4729	1.4729	M	PESU	T00	E	Fall	Control
A	B133	D	1.4729	1.4729	M	PESU	T00	E	Fall	Control
A	B133	D	1.4729	1.4729	M	PESU	T00	E	Fall	Control
J	B162	D	1.4729	1.4729	F	PESU	T00	E	Fall	Control
J	B205	D	1.4729	1.4729	F	PESU	T00	E	Fall	Control
A	B245	D	1.4729	1.4729	M	PESU	T00	E	Fall	Control
A	B245	D	1.4729	1.4729	M	PESU	T00	E	Fall	Control
A	B245	D	1.4729	1.4729	M	PESU	T00	E	Fall	Control
A	B245	D	1.4729	1.4729	M	PESU	T00	E	Fall	Control
A	B142	A	1.4892	1.4892	M	PESU	T00	W	Fall	Control
A	B175	A	1.4892	1.4892	F	PESU	T00	W	Fall	Control
A	B080	D	1.4936	1.4936	M	PESU	T00	E	Fall	Control
A	B080	D	1.4936	1.4936	M	PESU	T00	E	Fall	Control
A	B133	D	1.4936	1.4936	M	PESU	T00	E	Fall	Control
A	B133	D	1.4936	1.4936	M	PESU	T00	E	Fall	Control
A	B133	D	1.4936	1.4936	M	PESU	T00	E	Fall	Control
J	B162	D	1.4936	1.4936	F	PESU	T00	E	Fall	Control
A	B245	D	1.4936	1.4936	M	PESU	T00	E	Fall	Control
A	B245	D	1.4936	1.4936	M	PESU	T00	E	Fall	Control
A	B175	A	1.5096	1.5096	F	PESU	T00	W	Fall	Control
A	B320	A	1.5096	1.5096	M	PESU	T00	W	Spring	Control
A	B080	D	1.5143	1.5143	M	PESU	T00	E	Fall	Control
A	B080	D	1.5143	1.5143	M	PESU	T00	E	Fall	Control
A	B133	D	1.5143	1.5143	M	PESU	T00	E	Fall	Control
A	B133	D	1.5143	1.5143	M	PESU	T00	E	Fall	Control
A	B133	D	1.5143	1.5143	M	PESU	T00	E	Fall	Control
A	B133	D	1.5143	1.5143	M	PESU	T00	E	Fall	Control
J	B205	D	1.5143	1.5143	F	PESU	T00	E	Fall	Control
A	B245	D	1.5143	1.5143	M	PESU	T00	E	Fall	Control
A	B245	D	1.5143	1.5143	M	PESU	T00	E	Fall	Control
A	B245	D	1.5143	1.5143	M	PESU	T00	E	Fall	Control
A	B175	A	1.53	1.53	F	PESU	T00	W	Fall	Control
A	B133	D	1.535	1.535	M	PESU	T00	E	Fall	Control
A	B133	D	1.535	1.535	M	PESU	T00	E	Fall	Control
A	B133	D	1.535	1.535	M	PESU	T00	E	Fall	Control
J	B162	D	1.535	1.535	F	PESU	T00	E	Fall	Control
A	B245	D	1.535	1.535	M	PESU	T00	E	Fall	Control
A	B245	D	1.535	1.535	M	PESU	T00	E	Fall	Control
A	B142	A	1.5504	1.5504	M	PESU	T00	W	Fall	Control
A	B142	A	1.5504	1.5504	M	PESU	T00	W	Fall	Control
A	B143	A	1.5504	1.5504	M	PESU	T00	W	Fall	Control
A	B175	A	1.5504	1.5504	F	PESU	T00	W	Fall	Control
A	B175	A	1.5504	1.5504	F	PESU	T00	W	Fall	Control
J	B205	D	1.5557	1.5557	F	PESU	T00	E	Fall	Control
A	B238	D	1.5557	1.5557	M	PESU	T00	E	Fall	Control
A	B245	D	1.5557	1.5557	M	PESU	T00	E	Fall	Control
A	B080	D	1.5764	1.5764	M	PESU	T00	E	Fall	Control
A	B133	D	1.5764	1.5764	M	PESU	T00	E	Fall	Control
A	B133	D	1.5764	1.5764	M	PESU	T00	E	Fall	Control
J	B162	D	1.5764	1.5764	F	PESU	T00	E	Fall	Control
J	B162	D	1.5764	1.5764	F	PESU	T00	E	Fall	Control
A	B245	D	1.5764	1.5764	M	PESU	T00	E	Fall	Control
A	B245	D	1.5764	1.5764	M	PESU	T00	E	Fall	Control
A	B133	D	1.5971	1.5971	M	PESU	T00	E	Fall	Control
A	B245	D	1.5971	1.5971	M	PESU	T00	E	Fall	Control
A	B335	D	1.5971	1.5971	F	PESU	T00	E	Spring	Control
A	B142	A	1.6116	1.6116	M	PESU	T00	W	Fall	Control
A	B175	A	1.6116	1.6116	F	PESU	T00	W	Fall	Control
A	B080	D	1.6178	1.6178	M	PESU	T00	E	Fall	Control
A	B133	D	1.6178	1.6178	M	PESU	T00	E	Fall	Control
A	B133	D	1.6178	1.6178	M	PESU	T00	E	Fall	Control
A	B133	D	1.6178	1.6178	M	PESU	T00	E	Fall	Control
A	B133	D	1.6178	1.6178	M	PESU	T00	E	Fall	Control
A	B133	D	1.6178	1.6178	M	PESU	T00	E	Fall	Control
J	B205	D	1.6178	1.6178	F	PESU	T00	E	Fall	Control
A	B245	D	1.6178	1.6178	M	PESU	T00	E	Fall	Control
A	B245	D	1.6178	1.6178	M	PESU	T00	E	Fall	Control
A	B245	D	1.6178	1.6178	M	PESU	T00	E	Fall	Control
A	B080	D	1.6385	1.6385	M	PESU	T00	E	Fall	Control
A	B133	D	1.6385	1.6385	M	PESU	T00	E	Fall	Control
A	B245	D	1.6385	1.6385	M	PESU	T00	E	Fall	Control
A	B245	D	1.6385	1.6385	M	PESU	T00	E	Fall	Control
A	B245	D	1.6385	1.6385	M	PESU	T00	E	Fall	Control
A	B142	A	1.6524	1.6524	M	PESU	T00	W	Fall	Control
A	B080	D	1.6592	1.6592	M	PESU	T00	E	Fall	Control
A	B133	D	1.6592	1.6592	M	PESU	T00	E	Fall	Control
A	B133	D	1.6592	1.6592	M	PESU	T00	E	Fall	Control
A	B133	D	1.6592	1.6592	M	PESU	T00	E	Fall	Control
A	B133	D	1.6592	1.6592	M	PESU	T00	E	Fall	Control
A	B245	D	1.6592	1.6592	M	PESU	T00	E	Fall	Control
A	B142	A	1.6728	1.6728	M	PESU	T00	W	Fall	Control
A	B142	A	1.6728	1.6728	M	PESU	T00	W	Fall	Control
A	B143	A	1.6728	1.6728	M	PESU	T00	W	Fall	Control
A	B175	A	1.6728	1.6728	F	PESU	T00	W	Fall	Control
J	B162	D	1.6799	1.6799	F	PESU	T00	E	Fall	Control
A	B245	D	1.6799	1.6799	M	PESU	T00	E	Fall	Control
A	B245	D	1.6799	1.6799	M	PESU	T00	E	Fall	Control
A	B142	A	1.6932	1.6932	M	PESU	T00	W	Fall	Control
A	B142	A	1.6932	1.6932	M	PESU	T00	W	Fall	Control
A	B133	D	1.7006	1.7006	M	PESU	T00	E	Fall	Control
A	B133	D	1.7006	1.7006	M	PESU	T00	E	Fall	Control
A	B133	D	1.7006	1.7006	M	PESU	T00	E	Fall	Control
J	B205	D	1.7006	1.7006	F	PESU	T00	E	Fall	Control
J	B205	D	1.7006	1.7006	F	PESU	T00	E	Fall	Control
A	B245	D	1.7006	1.7006	M	PESU	T00	E	Fall	Control
A	B245	D	1.7006	1.7006	M	PESU	T00	E	Fall	Control
A	B245	D	1.7006	1.7006	M	PESU	T00	E	Fall	Control
A	B245	D	1.7006	1.7006	M	PESU	T00	E	Fall	Control
A	B142	A	1.7136	1.7136	M	PESU	T00	W	Fall	Control
A	B133	D	1.7213	1.7213	M	PESU	T00	E	Fall	Control
A	B133	D	1.7213	1.7213	M	PESU	T00	E	Fall	Control
A	B133	D	1.7213	1.7213	M	PESU	T00	E	Fall	Control
J	B205	D	1.7213	1.7213	F	PESU	T00	E	Fall	Control
A	B245	D	1.7213	1.7213	M	PESU	T00	E	Fall	Control
A	B348	D	1.7213	1.7213	M	PESU	T00	E	Spring	Control
A	B142	A	1.734	1.734	M	PESU	T00	W	Fall	Control
A	B133	D	1.742	1.742	M	PESU	T00	E	Fall	Control
A	B245	D	1.742	1.742	M	PESU	T00	E	Fall	Control
A	B245	D	1.742	1.742	M	PESU	T00	E	Fall	Control
A	B245	D	1.742	1.742	M	PESU	T00	E	Fall	Control
A	B320	A	1.7544	1.7544	M	PESU	T00	W	Spring	Control
A	B320	A	1.7544	1.7544	M	PESU	T00	W	Spring	Control
A	B133	D	1.7627	1.7627	M	PESU	T00	E	Fall	Control
A	B245	D	1.7627	1.7627	M	PESU	T00	E	Fall	Control
A	B245	D	1.7627	1.7627	M	PESU	T00	E	Fall	Control
A	B133	D	1.7834	1.7834	M	PESU	T00	E	Fall	Control
A	B133	D	1.7834	1.7834	M	PESU	T00	E	Fall	Control
J	B162	D	1.7834	1.7834	F	PESU	T00	E	Fall	Control
J	B205	D	1.7834	1.7834	F	PESU	T00	E	Fall	Control
A	B245	D	1.7834	1.7834	M	PESU	T00	E	Fall	Control
A	B245	D	1.7834	1.7834	M	PESU	T00	E	Fall	Control
A	B335	D	1.7834	1.7834	F	PESU	T00	E	Spring	Control
A	B142	A	1.7952	1.7952	M	PESU	T00	W	Fall	Control
A	B143	A	1.7952	1.7952	M	PESU	T00	W	Fall	Control
A	B319	A	1.7952	1.7952	M	PESU	T00	W	Spring	Control
A	B320	A	1.7952	1.7952	M	PESU	T00	W	Spring	Control
A	B080	D	1.8041	1.8041	M	PESU	T00	E	Fall	Control
A	B133	D	1.8041	1.8041	M	PESU	T00	E	Fall	Control
A	B133	D	1.8041	1.8041	M	PESU	T00	E	Fall	Control
A	B133	D	1.8041	1.8041	M	PESU	T00	E	Fall	Control
J	B162	D	1.8041	1.8041	F	PESU	T00	E	Fall	Control
J	B205	D	1.8041	1.8041	F	PESU	T00	E	Fall	Control
J	B237	D	1.8041	1.8041	F	PESU	T00	E	Fall	Control
A	B245	D	1.8041	1.8041	M	PESU	T00	E	Fall	Control
A	B142	A	1.8156	1.8156	M	PESU	T00	W	Fall	Control
A	B142	A	1.8156	1.8156	M	PESU	T00	W	Fall	Control
A	B142	A	1.8156	1.8156	M	PESU	T00	W	Fall	Control
A	B080	D	1.8248	1.8248	M	PESU	T00	E	Fall	Control
A	B133	D	1.8248	1.8248	M	PESU	T00	E	Fall	Control
A	B133	D	1.8248	1.8248	M	PESU	T00	E	Fall	Control
J	B205	D	1.8248	1.8248	F	PESU	T00	E	Fall	Control
J	B205	D	1.8248	1.8248	F	PESU	T00	E	Fall	Control
A	B245	D	1.8248	1.8248	M	PESU	T00	E	Fall	Control
A	B245	D	1.8248	1.8248	M	PESU	T00	E	Fall	Control
A	B245	D	1.8248	1.8248	M	PESU	T00	E	Fall	Control
A	B245	D	1.8248	1.8248	M	PESU	T00	E	Fall	Control
A	B142	A	1.836	1.836	M	PESU	T00	W	Fall	Control
A	B133	D	1.8455	1.8455	M	PESU	T00	E	Fall	Control
A	B133	D	1.8455	1.8455	M	PESU	T00	E	Fall	Control
J	B162	D	1.8455	1.8455	F	PESU	T00	E	Fall	Control
A	B245	D	1.8455	1.8455	M	PESU	T00	E	Fall	Control
A	B245	D	1.8455	1.8455	M	PESU	T00	E	Fall	Control
A	B245	D	1.8455	1.8455	M	PESU	T00	E	Fall	Control
A	B142	A	1.8564	1.8564	M	PESU	T00	W	Fall	Control
A	B142	A	1.8564	1.8564	M	PESU	T00	W	Fall	Control
A	B175	A	1.8564	1.8564	F	PESU	T00	W	Fall	Control
A	B320	A	1.8564	1.8564	M	PESU	T00	W	Spring	Control
A	B080	D	1.8662	1.8662	M	PESU	T00	E	Fall	Control
A	B133	D	1.8662	1.8662	M	PESU	T00	E	Fall	Control
A	B133	D	1.8662	1.8662	M	PESU	T00	E	Fall	Control
A	B238	D	1.8662	1.8662	M	PESU	T00	E	Fall	Control
A	B245	D	1.8662	1.8662	M	PESU	T00	E	Fall	Control
A	B245	D	1.8662	1.8662	M	PESU	T00	E	Fall	Control
A	B245	D	1.8662	1.8662	M	PESU	T00	E	Fall	Control
A	B142	A	1.8768	1.8768	M	PESU	T00	W	Fall	Control
A	B175	A	1.8768	1.8768	F	PESU	T00	W	Fall	Control
A	B133	D	1.8869	1.8869	M	PESU	T00	E	Fall	Control
J	B162	D	1.8869	1.8869	F	PESU	T00	E	Fall	Control
J	B162	D	1.8869	1.8869	F	PESU	T00	E	Fall	Control
J	B205	D	1.8869	1.8869	F	PESU	T00	E	Fall	Control
A	B245	D	1.8869	1.8869	M	PESU	T00	E	Fall	Control
A	B348	D	1.8869	1.8869	M	PESU	T00	E	Spring	Control
A	B142	A	1.8972	1.8972	M	PESU	T00	W	Fall	Control
A	B080	D	1.9076	1.9076	M	PESU	T00	E	Fall	Control
A	B133	D	1.9076	1.9076	M	PESU	T00	E	Fall	Control
A	B133	D	1.9076	1.9076	M	PESU	T00	E	Fall	Control
A	B245	D	1.9076	1.9076	M	PESU	T00	E	Fall	Control
A	B143	A	1.9176	1.9176	M	PESU	T00	W	Fall	Control
A	B320	A	1.9176	1.9176	M	PESU	T00	W	Spring	Control
A	B080	D	1.9283	1.9283	M	PESU	T00	E	Fall	Control
A	B133	D	1.9283	1.9283	M	PESU	T00	E	Fall	Control
A	B133	D	1.9283	1.9283	M	PESU	T00	E	Fall	Control
J	B205	D	1.9283	1.9283	F	PESU	T00	E	Fall	Control
J	B205	D	1.9283	1.9283	F	PESU	T00	E	Fall	Control
J	B237	D	1.9283	1.9283	F	PESU	T00	E	Fall	Control
A	B245	D	1.9283	1.9283	M	PESU	T00	E	Fall	Control
A	B317	D	1.9283	1.9283	M	PESU	T00	E	Spring	Control
A	B142	A	1.938	1.938	M	PESU	T00	W	Fall	Control
A	B133	D	1.949	1.949	M	PESU	T00	E	Fall	Control
A	B133	D	1.949	1.949	M	PESU	T00	E	Fall	Control
A	B245	D	1.949	1.949	M	PESU	T00	E	Fall	Control
A	B245	D	1.949	1.949	M	PESU	T00	E	Fall	Control
A	B245	D	1.949	1.949	M	PESU	T00	E	Fall	Control
A	B175	A	1.9584	1.9584	F	PESU	T00	W	Fall	Control
A	B175	A	1.9584	1.9584	F	PESU	T00	W	Fall	Control
A	B080	D	1.9697	1.9697	M	PESU	T00	E	Fall	Control
A	B133	D	1.9697	1.9697	M	PESU	T00	E	Fall	Control
A	B133	D	1.9697	1.9697	M	PESU	T00	E	Fall	Control
J	B162	D	1.9697	1.9697	F	PESU	T00	E	Fall	Control
J	B205	D	1.9697	1.9697	F	PESU	T00	E	Fall	Control
A	B245	D	1.9697	1.9697	M	PESU	T00	E	Fall	Control
A	B245	D	1.9697	1.9697	M	PESU	T00	E	Fall	Control
A	B142	A	1.9788	1.9788	M	PESU	T00	W	Fall	Control
A	B080	D	1.9904	1.9904	M	PESU	T00	E	Fall	Control
A	B133	D	1.9904	1.9904	M	PESU	T00	E	Fall	Control
J	B205	D	1.9904	1.9904	F	PESU	T00	E	Fall	Control
A	B245	D	1.9904	1.9904	M	PESU	T00	E	Fall	Control
A	B245	D	1.9904	1.9904	M	PESU	T00	E	Fall	Control
A	B245	D	1.9904	1.9904	M	PESU	T00	E	Fall	Control
A	B142	A	1.9992	1.9992	M	PESU	T00	W	Fall	Control
A	B142	A	1.9992	1.9992	M	PESU	T00	W	Fall	Control
A	B320	A	1.9992	1.9992	M	PESU	T00	W	Spring	Control
A	B080	D	2.0111	2.0111	M	PESU	T00	E	Fall	Control
A	B133	D	2.0111	2.0111	M	PESU	T00	E	Fall	Control
A	B133	D	2.0111	2.0111	M	PESU	T00	E	Fall	Control
A	B133	D	2.0111	2.0111	M	PESU	T00	E	Fall	Control
J	B162	D	2.0111	2.0111	F	PESU	T00	E	Fall	Control
A	B245	D	2.0111	2.0111	M	PESU	T00	E	Fall	Control
A	B142	A	2.0196	2.0196	M	PESU	T00	W	Fall	Control
A	B143	A	2.0196	2.0196	M	PESU	T00	W	Fall	Control
A	B080	D	2.0318	2.0318	M	PESU	T00	E	Fall	Control
A	B133	D	2.0318	2.0318	M	PESU	T00	E	Fall	Control
A	B133	D	2.0318	2.0318	M	PESU	T00	E	Fall	Control
J	B162	D	2.0318	2.0318	F	PESU	T00	E	Fall	Control
J	B205	D	2.0318	2.0318	F	PESU	T00	E	Fall	Control
A	B245	D	2.0318	2.0318	M	PESU	T00	E	Fall	Control
A	B245	D	2.0318	2.0318	M	PESU	T00	E	Fall	Control
A	B245	D	2.0318	2.0318	M	PESU	T00	E	Fall	Control
A	B245	D	2.0318	2.0318	M	PESU	T00	E	Fall	Control
A	B317	D	2.0318	2.0318	M	PESU	T00	E	Spring	Control
A	B320	A	2.04	2.04	M	PESU	T00	W	Spring	Control
A	B080	D	2.0525	2.0525	M	PESU	T00	E	Fall	Control
A	B133	D	2.0525	2.0525	M	PESU	T00	E	Fall	Control
A	B133	D	2.0525	2.0525	M	PESU	T00	E	Fall	Control
A	B245	D	2.0525	2.0525	M	PESU	T00	E	Fall	Control
A	B245	D	2.0525	2.0525	M	PESU	T00	E	Fall	Control
A	B142	A	2.0604	2.0604	M	PESU	T00	W	Fall	Control
A	B133	D	2.0732	2.0732	M	PESU	T00	E	Fall	Control
J	B162	D	2.0732	2.0732	F	PESU	T00	E	Fall	Control
A	B245	D	2.0732	2.0732	M	PESU	T00	E	Fall	Control
A	B245	D	2.0732	2.0732	M	PESU	T00	E	Fall	Control
A	B142	A	2.0808	2.0808	M	PESU	T00	W	Fall	Control
A	B080	D	2.0939	2.0939	M	PESU	T00	E	Fall	Control
A	B133	D	2.0939	2.0939	M	PESU	T00	E	Fall	Control
A	B133	D	2.0939	2.0939	M	PESU	T00	E	Fall	Control
A	B133	D	2.0939	2.0939	M	PESU	T00	E	Fall	Control
A	B133	D	2.0939	2.0939	M	PESU	T00	E	Fall	Control
A	B245	D	2.0939	2.0939	M	PESU	T00	E	Fall	Control
A	B245	D	2.0939	2.0939	M	PESU	T00	E	Fall	Control
A	B143	A	2.1012	2.1012	M	PESU	T00	W	Fall	Control
A	B175	A	2.1012	2.1012	F	PESU	T00	W	Fall	Control
A	B320	A	2.1012	2.1012	M	PESU	T00	W	Spring	Control
A	B133	D	2.1146	2.1146	M	PESU	T00	E	Fall	Control
A	B133	D	2.1146	2.1146	M	PESU	T00	E	Fall	Control
A	B335	D	2.1146	2.1146	F	PESU	T00	E	Spring	Control
A	B143	A	2.1216	2.1216	M	PESU	T00	W	Fall	Control
A	B080	D	2.1353	2.1353	M	PESU	T00	E	Fall	Control
A	B080	D	2.1353	2.1353	M	PESU	T00	E	Fall	Control
A	B133	D	2.1353	2.1353	M	PESU	T00	E	Fall	Control
J	B205	D	2.1353	2.1353	F	PESU	T00	E	Fall	Control
J	B205	D	2.1353	2.1353	F	PESU	T00	E	Fall	Control
A	B245	D	2.1353	2.1353	M	PESU	T00	E	Fall	Control
A	B245	D	2.1353	2.1353	M	PESU	T00	E	Fall	Control
A	B245	D	2.1353	2.1353	M	PESU	T00	E	Fall	Control
A	B142	A	2.142	2.142	M	PESU	T00	W	Fall	Control
A	B320	A	2.142	2.142	M	PESU	T00	W	Spring	Control
A	B133	D	2.156	2.156	M	PESU	T00	E	Fall	Control
A	B133	D	2.156	2.156	M	PESU	T00	E	Fall	Control
A	B133	D	2.156	2.156	M	PESU	T00	E	Fall	Control
A	B133	D	2.156	2.156	M	PESU	T00	E	Fall	Control
A	B133	D	2.156	2.156	M	PESU	T00	E	Fall	Control
J	B162	D	2.156	2.156	F	PESU	T00	E	Fall	Control
A	B245	D	2.156	2.156	M	PESU	T00	E	Fall	Control
A	B320	A	2.1624	2.1624	M	PESU	T00	W	Spring	Control
A	B080	D	2.1767	2.1767	M	PESU	T00	E	Fall	Control
A	B133	D	2.1767	2.1767	M	PESU	T00	E	Fall	Control
A	B245	D	2.1767	2.1767	M	PESU	T00	E	Fall	Control
A	B245	D	2.1767	2.1767	M	PESU	T00	E	Fall	Control
A	B143	A	2.1828	2.1828	M	PESU	T00	W	Fall	Control
A	B133	D	2.1974	2.1974	M	PESU	T00	E	Fall	Control
A	B133	D	2.1974	2.1974	M	PESU	T00	E	Fall	Control
A	B133	D	2.1974	2.1974	M	PESU	T00	E	Fall	Control
J	B162	D	2.1974	2.1974	F	PESU	T00	E	Fall	Control
J	B205	D	2.1974	2.1974	F	PESU	T00	E	Fall	Control
A	B245	D	2.1974	2.1974	M	PESU	T00	E	Fall	Control
A	B245	D	2.1974	2.1974	M	PESU	T00	E	Fall	Control
A	B245	D	2.1974	2.1974	M	PESU	T00	E	Fall	Control
A	B245	D	2.1974	2.1974	M	PESU	T00	E	Fall	Control
A	B320	A	2.2032	2.2032	M	PESU	T00	W	Spring	Control
A	B080	D	2.2181	2.2181	M	PESU	T00	E	Fall	Control
A	B133	D	2.2181	2.2181	M	PESU	T00	E	Fall	Control
A	B133	D	2.2181	2.2181	M	PESU	T00	E	Fall	Control
A	B245	D	2.2181	2.2181	M	PESU	T00	E	Fall	Control
A	B245	D	2.2181	2.2181	M	PESU	T00	E	Fall	Control
A	B245	D	2.2181	2.2181	M	PESU	T00	E	Fall	Control
A	B245	D	2.2181	2.2181	M	PESU	T00	E	Fall	Control
A	B133	D	2.2388	2.2388	M	PESU	T00	E	Fall	Control
A	B133	D	2.2388	2.2388	M	PESU	T00	E	Fall	Control
A	B133	D	2.2388	2.2388	M	PESU	T00	E	Fall	Control
A	B133	D	2.2388	2.2388	M	PESU	T00	E	Fall	Control
J	B237	D	2.2388	2.2388	F	PESU	T00	E	Fall	Control
A	B245	D	2.2388	2.2388	M	PESU	T00	E	Fall	Control
A	B317	D	2.2388	2.2388	M	PESU	T00	E	Spring	Control
A	B143	A	2.244	2.244	M	PESU	T00	W	Fall	Control
A	B133	D	2.2595	2.2595	M	PESU	T00	E	Fall	Control
A	B245	D	2.2595	2.2595	M	PESU	T00	E	Fall	Control
A	B348	D	2.2595	2.2595	M	PESU	T00	E	Spring	Control
A	B133	D	2.2802	2.2802	M	PESU	T00	E	Fall	Control
J	B162	D	2.2802	2.2802	F	PESU	T00	E	Fall	Control
A	B245	D	2.2802	2.2802	M	PESU	T00	E	Fall	Control
A	B245	D	2.2802	2.2802	M	PESU	T00	E	Fall	Control
A	B245	D	2.2802	2.2802	M	PESU	T00	E	Fall	Control
A	B245	D	2.2802	2.2802	M	PESU	T00	E	Fall	Control
A	B245	D	2.2802	2.2802	M	PESU	T00	E	Fall	Control
A	B080	D	2.3009	2.3009	M	PESU	T00	E	Fall	Control
A	B133	D	2.3009	2.3009	M	PESU	T00	E	Fall	Control
A	B133	D	2.3009	2.3009	M	PESU	T00	E	Fall	Control
A	B245	D	2.3009	2.3009	M	PESU	T00	E	Fall	Control
A	B245	D	2.3009	2.3009	M	PESU	T00	E	Fall	Control
A	B335	D	2.3009	2.3009	F	PESU	T00	E	Spring	Control
A	B080	D	2.3216	2.3216	M	PESU	T00	E	Fall	Control
A	B080	D	2.3216	2.3216	M	PESU	T00	E	Fall	Control
A	B133	D	2.3216	2.3216	M	PESU	T00	E	Fall	Control
A	B133	D	2.3216	2.3216	M	PESU	T00	E	Fall	Control
A	B133	D	2.3216	2.3216	M	PESU	T00	E	Fall	Control
A	B133	D	2.3216	2.3216	M	PESU	T00	E	Fall	Control
J	B205	D	2.3216	2.3216	F	PESU	T00	E	Fall	Control
A	B133	D	2.3423	2.3423	M	PESU	T00	E	Fall	Control
A	B133	D	2.3423	2.3423	M	PESU	T00	E	Fall	Control
A	B133	D	2.3423	2.3423	M	PESU	T00	E	Fall	Control
J	B162	D	2.3423	2.3423	F	PESU	T00	E	Fall	Control
A	B245	D	2.3423	2.3423	M	PESU	T00	E	Fall	Control
A	B245	D	2.3423	2.3423	M	PESU	T00	E	Fall	Control
A	B245	D	2.3423	2.3423	M	PESU	T00	E	Fall	Control
A	B143	A	2.346	2.346	M	PESU	T00	W	Fall	Control
A	B133	D	2.363	2.363	M	PESU	T00	E	Fall	Control
A	B133	D	2.363	2.363	M	PESU	T00	E	Fall	Control
J	B162	D	2.363	2.363	F	PESU	T00	E	Fall	Control
J	B162	D	2.363	2.363	F	PESU	T00	E	Fall	Control
J	B205	D	2.363	2.363	F	PESU	T00	E	Fall	Control
A	B348	D	2.363	2.363	M	PESU	T00	E	Spring	Control
A	B142	A	2.3664	2.3664	M	PESU	T00	W	Fall	Control
A	B143	A	2.3664	2.3664	M	PESU	T00	W	Fall	Control
A	B175	A	2.3664	2.3664	F	PESU	T00	W	Fall	Control
A	B133	D	2.3837	2.3837	M	PESU	T00	E	Fall	Control
A	B133	D	2.3837	2.3837	M	PESU	T00	E	Fall	Control
A	B133	D	2.3837	2.3837	M	PESU	T00	E	Fall	Control
A	B245	D	2.3837	2.3837	M	PESU	T00	E	Fall	Control
A	B245	D	2.3837	2.3837	M	PESU	T00	E	Fall	Control
A	B133	D	2.4044	2.4044	M	PESU	T00	E	Fall	Control
A	B133	D	2.4044	2.4044	M	PESU	T00	E	Fall	Control
A	B133	D	2.4251	2.4251	M	PESU	T00	E	Fall	Control
A	B133	D	2.4251	2.4251	M	PESU	T00	E	Fall	Control
J	B205	D	2.4251	2.4251	F	PESU	T00	E	Fall	Control
A	B245	D	2.4251	2.4251	M	PESU	T00	E	Fall	Control
A	B245	D	2.4251	2.4251	M	PESU	T00	E	Fall	Control
A	B245	D	2.4251	2.4251	M	PESU	T00	E	Fall	Control
A	B133	D	2.4458	2.4458	M	PESU	T00	E	Fall	Control
A	B133	D	2.4458	2.4458	M	PESU	T00	E	Fall	Control
A	B133	D	2.4458	2.4458	M	PESU	T00	E	Fall	Control
A	B133	D	2.4458	2.4458	M	PESU	T00	E	Fall	Control
A	B133	D	2.4458	2.4458	M	PESU	T00	E	Fall	Control
J	B205	D	2.4458	2.4458	F	PESU	T00	E	Fall	Control
A	B133	D	2.4665	2.4665	M	PESU	T00	E	Fall	Control
A	B133	D	2.4665	2.4665	M	PESU	T00	E	Fall	Control
A	B133	D	2.4665	2.4665	M	PESU	T00	E	Fall	Control
A	B133	D	2.4665	2.4665	M	PESU	T00	E	Fall	Control
A	B245	D	2.4665	2.4665	M	PESU	T00	E	Fall	Control
A	B245	D	2.4665	2.4665	M	PESU	T00	E	Fall	Control
A	B133	D	2.4872	2.4872	M	PESU	T00	E	Fall	Control
A	B133	D	2.4872	2.4872	M	PESU	T00	E	Fall	Control
A	B133	D	2.4872	2.4872	M	PESU	T00	E	Fall	Control
A	B133	D	2.4872	2.4872	M	PESU	T00	E	Fall	Control
A	B133	D	2.4872	2.4872	M	PESU	T00	E	Fall	Control
J	B162	D	2.4872	2.4872	F	PESU	T00	E	Fall	Control
A	B335	D	2.4872	2.4872	F	PESU	T00	E	Spring	Control
A	B133	D	2.5079	2.5079	M	PESU	T00	E	Fall	Control
A	B245	D	2.5079	2.5079	M	PESU	T00	E	Fall	Control
A	B245	D	2.5079	2.5079	M	PESU	T00	E	Fall	Control
A	B335	D	2.5079	2.5079	F	PESU	T00	E	Spring	Control
A	B143	A	2.5092	2.5092	M	PESU	T00	W	Fall	Control
A	B133	D	2.5286	2.5286	M	PESU	T00	E	Fall	Control
A	B133	D	2.5286	2.5286	M	PESU	T00	E	Fall	Control
A	B133	D	2.5286	2.5286	M	PESU	T00	E	Fall	Control
J	B162	D	2.5286	2.5286	F	PESU	T00	E	Fall	Control
J	B205	D	2.5286	2.5286	F	PESU	T00	E	Fall	Control
A	B245	D	2.5286	2.5286	M	PESU	T00	E	Fall	Control
A	B133	D	2.5493	2.5493	M	PESU	T00	E	Fall	Control
A	B133	D	2.5493	2.5493	M	PESU	T00	E	Fall	Control
A	B133	D	2.5493	2.5493	M	PESU	T00	E	Fall	Control
J	B205	D	2.5493	2.5493	F	PESU	T00	E	Fall	Control
J	B205	D	2.57	2.57	F	PESU	T00	E	Fall	Control
A	B245	D	2.57	2.57	M	PESU	T00	E	Fall	Control
A	B133	D	2.5907	2.5907	M	PESU	T00	E	Fall	Control
A	B238	D	2.5907	2.5907	M	PESU	T00	E	Fall	Control
A	B133	D	2.6114	2.6114	M	PESU	T00	E	Fall	Control
A	B133	D	2.6114	2.6114	M	PESU	T00	E	Fall	Control
A	B133	D	2.6114	2.6114	M	PESU	T00	E	Fall	Control
A	B133	D	2.6114	2.6114	M	PESU	T00	E	Fall	Control
J	B205	D	2.6114	2.6114	F	PESU	T00	E	Fall	Control
J	B205	D	2.6114	2.6114	F	PESU	T00	E	Fall	Control
A	B245	D	2.6114	2.6114	M	PESU	T00	E	Fall	Control
A	B080	D	2.6321	2.6321	M	PESU	T00	E	Fall	Control
A	B133	D	2.6321	2.6321	M	PESU	T00	E	Fall	Control
A	B133	D	2.6321	2.6321	M	PESU	T00	E	Fall	Control
J	B162	D	2.6321	2.6321	F	PESU	T00	E	Fall	Control
A	B245	D	2.6321	2.6321	M	PESU	T00	E	Fall	Control
A	B245	D	2.6321	2.6321	M	PESU	T00	E	Fall	Control
J	B162	D	2.6528	2.6528	F	PESU	T00	E	Fall	Control
A	B142	A	2.6724	2.6724	M	PESU	T00	W	Fall	Control
A	B143	A	2.6724	2.6724	M	PESU	T00	W	Fall	Control
A	B133	D	2.6735	2.6735	M	PESU	T00	E	Fall	Control
A	B133	D	2.6735	2.6735	M	PESU	T00	E	Fall	Control
J	B205	D	2.6735	2.6735	F	PESU	T00	E	Fall	Control
A	B245	D	2.6735	2.6735	M	PESU	T00	E	Fall	Control
J	B205	D	2.6942	2.6942	F	PESU	T00	E	Fall	Control
A	B133	D	2.7149	2.7149	M	PESU	T00	E	Fall	Control
J	B205	D	2.7149	2.7149	F	PESU	T00	E	Fall	Control
J	B205	D	2.7149	2.7149	F	PESU	T00	E	Fall	Control
A	B335	D	2.7149	2.7149	F	PESU	T00	E	Spring	Control
J	B205	D	2.7356	2.7356	F	PESU	T00	E	Fall	Control
A	B245	D	2.7356	2.7356	M	PESU	T00	E	Fall	Control
A	B143	A	2.754	2.754	M	PESU	T00	W	Fall	Control
A	B238	D	2.7563	2.7563	M	PESU	T00	E	Fall	Control
A	B245	D	2.7563	2.7563	M	PESU	T00	E	Fall	Control
A	B142	A	2.7744	2.7744	M	PESU	T00	W	Fall	Control
A	B133	D	2.777	2.777	M	PESU	T00	E	Fall	Control
J	B205	D	2.777	2.777	F	PESU	T00	E	Fall	Control
J	B205	D	2.777	2.777	F	PESU	T00	E	Fall	Control
A	B245	D	2.777	2.777	M	PESU	T00	E	Fall	Control
A	B080	D	2.7977	2.7977	M	PESU	T00	E	Fall	Control
J	B205	D	2.7977	2.7977	F	PESU	T00	E	Fall	Control
A	B245	D	2.7977	2.7977	M	PESU	T00	E	Fall	Control
A	B245	D	2.7977	2.7977	M	PESU	T00	E	Fall	Control
A	B348	D	2.7977	2.7977	M	PESU	T00	E	Spring	Control
A	B080	D	2.8184	2.8184	M	PESU	T00	E	Fall	Control
A	B245	D	2.8184	2.8184	M	PESU	T00	E	Fall	Control
A	B348	D	2.8184	2.8184	M	PESU	T00	E	Spring	Control
A	B143	A	2.8356	2.8356	M	PESU	T00	W	Fall	Control
A	B133	D	2.8391	2.8391	M	PESU	T00	E	Fall	Control
A	B245	D	2.8391	2.8391	M	PESU	T00	E	Fall	Control
A	B143	A	2.856	2.856	M	PESU	T00	W	Fall	Control
J	B205	D	2.8598	2.8598	F	PESU	T00	E	Fall	Control
A	B142	A	2.8764	2.8764	M	PESU	T00	W	Fall	Control
A	B080	D	2.8805	2.8805	M	PESU	T00	E	Fall	Control
J	B205	D	2.8805	2.8805	F	PESU	T00	E	Fall	Control
A	B245	D	2.8805	2.8805	M	PESU	T00	E	Fall	Control
A	B245	D	2.8805	2.8805	M	PESU	T00	E	Fall	Control
A	B348	D	2.8805	2.8805	M	PESU	T00	E	Spring	Control
A	B142	A	2.8968	2.8968	M	PESU	T00	W	Fall	Control
A	B143	A	2.8968	2.8968	M	PESU	T00	W	Fall	Control
A	B175	A	2.8968	2.8968	F	PESU	T00	W	Fall	Control
A	B133	D	2.9012	2.9012	M	PESU	T00	E	Fall	Control
A	B133	D	2.9012	2.9012	M	PESU	T00	E	Fall	Control
A	B133	D	2.9012	2.9012	M	PESU	T00	E	Fall	Control
A	B133	D	2.9012	2.9012	M	PESU	T00	E	Fall	Control
A	B245	D	2.9012	2.9012	M	PESU	T00	E	Fall	Control
A	B133	D	2.9219	2.9219	M	PESU	T00	E	Fall	Control
A	B133	D	2.9219	2.9219	M	PESU	T00	E	Fall	Control
A	B133	D	2.9219	2.9219	M	PESU	T00	E	Fall	Control
J	B205	D	2.9219	2.9219	F	PESU	T00	E	Fall	Control
J	B205	D	2.9219	2.9219	F	PESU	T00	E	Fall	Control
A	B245	D	2.9219	2.9219	M	PESU	T00	E	Fall	Control
A	B335	D	2.9219	2.9219	F	PESU	T00	E	Spring	Control
A	B142	A	2.9376	2.9376	M	PESU	T00	W	Fall	Control
A	B133	D	2.9426	2.9426	M	PESU	T00	E	Fall	Control
J	B205	D	2.9426	2.9426	F	PESU	T00	E	Fall	Control
J	B205	D	2.9426	2.9426	F	PESU	T00	E	Fall	Control
J	B205	D	2.9426	2.9426	F	PESU	T00	E	Fall	Control
A	B175	A	2.958	2.958	F	PESU	T00	W	Fall	Control
A	B133	D	2.9633	2.9633	M	PESU	T00	E	Fall	Control
J	B205	D	2.9633	2.9633	F	PESU	T00	E	Fall	Control
A	B245	D	2.9633	2.9633	M	PESU	T00	E	Fall	Control
A	B245	D	2.9633	2.9633	M	PESU	T00	E	Fall	Control
A	B245	D	2.9633	2.9633	M	PESU	T00	E	Fall	Control
A	B245	D	2.9633	2.9633	M	PESU	T00	E	Fall	Control
A	B317	D	2.9633	2.9633	M	PESU	T00	E	Spring	Control
A	B142	A	2.9784	2.9784	M	PESU	T00	W	Fall	Control
A	B143	A	2.9784	2.9784	M	PESU	T00	W	Fall	Control
A	B080	D	2.984	2.984	M	PESU	T00	E	Fall	Control
A	B133	D	2.984	2.984	M	PESU	T00	E	Fall	Control
A	B133	D	2.984	2.984	M	PESU	T00	E	Fall	Control
A	B133	D	2.984	2.984	M	PESU	T00	E	Fall	Control
A	B133	D	2.984	2.984	M	PESU	T00	E	Fall	Control
A	B133	D	2.984	2.984	M	PESU	T00	E	Fall	Control
A	B245	D	2.984	2.984	M	PESU	T00	E	Fall	Control
A	B245	D	2.984	2.984	M	PESU	T00	E	Fall	Control
A	B245	D	2.984	2.984	M	PESU	T00	E	Fall	Control
A	B245	D	2.984	2.984	M	PESU	T00	E	Fall	Control
A	B335	D	2.984	2.984	F	PESU	T00	E	Spring	Control
A	B348	D	2.984	2.984	M	PESU	T00	E	Spring	Control
A	B133	D	3.0047	3.0047	M	PESU	T00	E	Fall	Control
A	B133	D	3.0047	3.0047	M	PESU	T00	E	Fall	Control
J	B205	D	3.0047	3.0047	F	PESU	T00	E	Fall	Control
A	B245	D	3.0047	3.0047	M	PESU	T00	E	Fall	Control
A	B245	D	3.0047	3.0047	M	PESU	T00	E	Fall	Control
A	B142	A	3.0192	3.0192	M	PESU	T00	W	Fall	Control
A	B133	D	3.0254	3.0254	M	PESU	T00	E	Fall	Control
A	B245	D	3.0254	3.0254	M	PESU	T00	E	Fall	Control
A	B245	D	3.0254	3.0254	M	PESU	T00	E	Fall	Control
A	B142	A	3.0396	3.0396	M	PESU	T00	W	Fall	Control
A	B175	A	3.0396	3.0396	F	PESU	T00	W	Fall	Control
A	B320	A	3.0396	3.0396	M	PESU	T00	W	Spring	Control
A	B133	D	3.0461	3.0461	M	PESU	T00	E	Fall	Control
A	B133	D	3.0461	3.0461	M	PESU	T00	E	Fall	Control
A	B133	D	3.0461	3.0461	M	PESU	T00	E	Fall	Control
J	B205	D	3.0461	3.0461	F	PESU	T00	E	Fall	Control
A	B245	D	3.0461	3.0461	M	PESU	T00	E	Fall	Control
A	B245	D	3.0461	3.0461	M	PESU	T00	E	Fall	Control
A	B317	D	3.0461	3.0461	M	PESU	T00	E	Spring	Control
A	B175	A	3.06	3.06	F	PESU	T00	W	Fall	Control
A	B319	A	3.06	3.06	M	PESU	T00	W	Spring	Control
A	B320	A	3.06	3.06	M	PESU	T00	W	Spring	Control
A	B133	D	3.0668	3.0668	M	PESU	T00	E	Fall	Control
A	B143	A	3.0804	3.0804	M	PESU	T00	W	Fall	Control
A	B133	D	3.0875	3.0875	M	PESU	T00	E	Fall	Control
A	B133	D	3.0875	3.0875	M	PESU	T00	E	Fall	Control
A	B133	D	3.0875	3.0875	M	PESU	T00	E	Fall	Control
A	B133	D	3.0875	3.0875	M	PESU	T00	E	Fall	Control
A	B133	D	3.0875	3.0875	M	PESU	T00	E	Fall	Control
J	B205	D	3.0875	3.0875	F	PESU	T00	E	Fall	Control
J	B205	D	3.0875	3.0875	F	PESU	T00	E	Fall	Control
A	B245	D	3.0875	3.0875	M	PESU	T00	E	Fall	Control
A	B245	D	3.0875	3.0875	M	PESU	T00	E	Fall	Control
A	B245	D	3.0875	3.0875	M	PESU	T00	E	Fall	Control
A	B245	D	3.0875	3.0875	M	PESU	T00	E	Fall	Control
A	B348	D	3.0875	3.0875	M	PESU	T00	E	Spring	Control
A	B143	A	3.1008	3.1008	M	PESU	T00	W	Fall	Control
A	B080	D	3.1082	3.1082	M	PESU	T00	E	Fall	Control
A	B133	D	3.1082	3.1082	M	PESU	T00	E	Fall	Control
J	B205	D	3.1082	3.1082	F	PESU	T00	E	Fall	Control
A	B245	D	3.1082	3.1082	M	PESU	T00	E	Fall	Control
A	B348	D	3.1082	3.1082	M	PESU	T00	E	Spring	Control
A	B133	D	3.1289	3.1289	M	PESU	T00	E	Fall	Control
A	B133	D	3.1289	3.1289	M	PESU	T00	E	Fall	Control
J	B205	D	3.1289	3.1289	F	PESU	T00	E	Fall	Control
J	B205	D	3.1289	3.1289	F	PESU	T00	E	Fall	Control
A	B245	D	3.1289	3.1289	M	PESU	T00	E	Fall	Control
A	B317	D	3.1289	3.1289	M	PESU	T00	E	Spring	Control
A	B335	D	3.1289	3.1289	F	PESU	T00	E	Spring	Control
A	B142	A	3.1416	3.1416	M	PESU	T00	W	Fall	Control
A	B142	A	3.1416	3.1416	M	PESU	T00	W	Fall	Control
A	B080	D	3.1496	3.1496	M	PESU	T00	E	Fall	Control
A	B080	D	3.1496	3.1496	M	PESU	T00	E	Fall	Control
A	B080	D	3.1496	3.1496	M	PESU	T00	E	Fall	Control
A	B133	D	3.1496	3.1496	M	PESU	T00	E	Fall	Control
A	B133	D	3.1496	3.1496	M	PESU	T00	E	Fall	Control
A	B245	D	3.1496	3.1496	M	PESU	T00	E	Fall	Control
A	B245	D	3.1496	3.1496	M	PESU	T00	E	Fall	Control
A	B245	D	3.1496	3.1496	M	PESU	T00	E	Fall	Control
A	B245	D	3.1496	3.1496	M	PESU	T00	E	Fall	Control
A	B245	D	3.1496	3.1496	M	PESU	T00	E	Fall	Control
A	B245	D	3.1496	3.1496	M	PESU	T00	E	Fall	Control
A	B245	D	3.1496	3.1496	M	PESU	T00	E	Fall	Control
A	B142	A	3.162	3.162	M	PESU	T00	W	Fall	Control
A	B143	A	3.162	3.162	M	PESU	T00	W	Fall	Control
A	B133	D	3.1703	3.1703	M	PESU	T00	E	Fall	Control
A	B133	D	3.1703	3.1703	M	PESU	T00	E	Fall	Control
A	B133	D	3.1703	3.1703	M	PESU	T00	E	Fall	Control
J	B205	D	3.1703	3.1703	F	PESU	T00	E	Fall	Control
J	B205	D	3.1703	3.1703	F	PESU	T00	E	Fall	Control
A	B245	D	3.1703	3.1703	M	PESU	T00	E	Fall	Control
A	B133	D	3.191	3.191	M	PESU	T00	E	Fall	Control
J	B205	D	3.191	3.191	F	PESU	T00	E	Fall	Control
J	B205	D	3.191	3.191	F	PESU	T00	E	Fall	Control
A	B245	D	3.191	3.191	M	PESU	T00	E	Fall	Control
A	B245	D	3.191	3.191	M	PESU	T00	E	Fall	Control
A	B335	D	3.191	3.191	F	PESU	T00	E	Spring	Control
A	B175	A	3.2028	3.2028	F	PESU	T00	W	Fall	Control
A	B133	D	3.2117	3.2117	M	PESU	T00	E	Fall	Control
A	B133	D	3.2117	3.2117	M	PESU	T00	E	Fall	Control
A	B143	A	3.2232	3.2232	M	PESU	T00	W	Fall	Control
A	B133	D	3.2324	3.2324	M	PESU	T00	E	Fall	Control
A	B133	D	3.2324	3.2324	M	PESU	T00	E	Fall	Control
A	B238	D	3.2324	3.2324	M	PESU	T00	E	Fall	Control
A	B245	D	3.2324	3.2324	M	PESU	T00	E	Fall	Control
A	B245	D	3.2324	3.2324	M	PESU	T00	E	Fall	Control
A	B245	D	3.2324	3.2324	M	PESU	T00	E	Fall	Control
A	B080	D	3.2531	3.2531	M	PESU	T00	E	Fall	Control
A	B080	D	3.2531	3.2531	M	PESU	T00	E	Fall	Control
A	B080	D	3.2531	3.2531	M	PESU	T00	E	Fall	Control
A	B133	D	3.2531	3.2531	M	PESU	T00	E	Fall	Control
A	B133	D	3.2531	3.2531	M	PESU	T00	E	Fall	Control
A	B133	D	3.2531	3.2531	M	PESU	T00	E	Fall	Control
A	B133	D	3.2531	3.2531	M	PESU	T00	E	Fall	Control
A	B133	D	3.2531	3.2531	M	PESU	T00	E	Fall	Control
J	B205	D	3.2531	3.2531	F	PESU	T00	E	Fall	Control
A	B245	D	3.2531	3.2531	M	PESU	T00	E	Fall	Control
A	B080	D	3.2738	3.2738	M	PESU	T00	E	Fall	Control
A	B133	D	3.2738	3.2738	M	PESU	T00	E	Fall	Control
J	B162	D	3.2738	3.2738	F	PESU	T00	E	Fall	Control
A	B245	D	3.2738	3.2738	M	PESU	T00	E	Fall	Control
A	B142	A	3.2844	3.2844	M	PESU	T00	W	Fall	Control
A	B143	A	3.2844	3.2844	M	PESU	T00	W	Fall	Control
A	B133	D	3.2945	3.2945	M	PESU	T00	E	Fall	Control
A	B133	D	3.2945	3.2945	M	PESU	T00	E	Fall	Control
A	B133	D	3.2945	3.2945	M	PESU	T00	E	Fall	Control
J	B205	D	3.2945	3.2945	F	PESU	T00	E	Fall	Control
J	B205	D	3.2945	3.2945	F	PESU	T00	E	Fall	Control
A	B245	D	3.2945	3.2945	M	PESU	T00	E	Fall	Control
A	B245	D	3.2945	3.2945	M	PESU	T00	E	Fall	Control
A	B246	D	3.2945	3.2945	M	PESU	T00	E	Fall	Control
A	B142	A	3.3048	3.3048	M	PESU	T00	W	Fall	Control
A	B133	D	3.3152	3.3152	M	PESU	T00	E	Fall	Control
A	B133	D	3.3152	3.3152	M	PESU	T00	E	Fall	Control
A	B133	D	3.3152	3.3152	M	PESU	T00	E	Fall	Control
A	B133	D	3.3152	3.3152	M	PESU	T00	E	Fall	Control
J	B205	D	3.3152	3.3152	F	PESU	T00	E	Fall	Control
A	B245	D	3.3152	3.3152	M	PESU	T00	E	Fall	Control
A	B245	D	3.3152	3.3152	M	PESU	T00	E	Fall	Control
A	B245	D	3.3152	3.3152	M	PESU	T00	E	Fall	Control
A	B143	A	3.3252	3.3252	M	PESU	T00	W	Fall	Control
A	B175	A	3.3252	3.3252	F	PESU	T00	W	Fall	Control
A	B133	D	3.3359	3.3359	M	PESU	T00	E	Fall	Control
A	B133	D	3.3359	3.3359	M	PESU	T00	E	Fall	Control
A	B245	D	3.3359	3.3359	M	PESU	T00	E	Fall	Control
A	B246	D	3.3359	3.3359	M	PESU	T00	E	Fall	Control
A	B143	A	3.3456	3.3456	M	PESU	T00	W	Fall	Control
A	B175	A	3.3456	3.3456	F	PESU	T00	W	Fall	Control
A	B080	D	3.3566	3.3566	M	PESU	T00	E	Fall	Control
A	B080	D	3.3566	3.3566	M	PESU	T00	E	Fall	Control
A	B133	D	3.3566	3.3566	M	PESU	T00	E	Fall	Control
A	B133	D	3.3566	3.3566	M	PESU	T00	E	Fall	Control
J	B205	D	3.3566	3.3566	F	PESU	T00	E	Fall	Control
J	B205	D	3.3566	3.3566	F	PESU	T00	E	Fall	Control
J	B205	D	3.3566	3.3566	F	PESU	T00	E	Fall	Control
J	B205	D	3.3566	3.3566	F	PESU	T00	E	Fall	Control
A	B245	D	3.3566	3.3566	M	PESU	T00	E	Fall	Control
A	B245	D	3.3566	3.3566	M	PESU	T00	E	Fall	Control
A	B245	D	3.3566	3.3566	M	PESU	T00	E	Fall	Control
A	B245	D	3.3566	3.3566	M	PESU	T00	E	Fall	Control
A	B245	D	3.3566	3.3566	M	PESU	T00	E	Fall	Control
A	B142	A	3.366	3.366	M	PESU	T00	W	Fall	Control
A	B133	D	3.3773	3.3773	M	PESU	T00	E	Fall	Control
A	B133	D	3.3773	3.3773	M	PESU	T00	E	Fall	Control
A	B133	D	3.3773	3.3773	M	PESU	T00	E	Fall	Control
J	B205	D	3.3773	3.3773	F	PESU	T00	E	Fall	Control
J	B205	D	3.3773	3.3773	F	PESU	T00	E	Fall	Control
A	B245	D	3.3773	3.3773	M	PESU	T00	E	Fall	Control
A	B175	A	3.3864	3.3864	F	PESU	T00	W	Fall	Control
A	B133	D	3.398	3.398	M	PESU	T00	E	Fall	Control
A	B133	D	3.398	3.398	M	PESU	T00	E	Fall	Control
A	B133	D	3.398	3.398	M	PESU	T00	E	Fall	Control
A	B245	D	3.398	3.398	M	PESU	T00	E	Fall	Control
A	B142	A	3.4068	3.4068	M	PESU	T00	W	Fall	Control
A	B143	A	3.4068	3.4068	M	PESU	T00	W	Fall	Control
J	B162	D	3.4187	3.4187	F	PESU	T00	E	Fall	Control
A	B245	D	3.4187	3.4187	M	PESU	T00	E	Fall	Control
A	B142	A	3.4272	3.4272	M	PESU	T00	W	Fall	Control
A	B080	D	3.4394	3.4394	M	PESU	T00	E	Fall	Control
A	B080	D	3.4394	3.4394	M	PESU	T00	E	Fall	Control
A	B133	D	3.4394	3.4394	M	PESU	T00	E	Fall	Control
A	B133	D	3.4394	3.4394	M	PESU	T00	E	Fall	Control
A	B133	D	3.4394	3.4394	M	PESU	T00	E	Fall	Control
A	B245	D	3.4394	3.4394	M	PESU	T00	E	Fall	Control
A	B317	D	3.4394	3.4394	M	PESU	T00	E	Spring	Control
A	B143	A	3.4476	3.4476	M	PESU	T00	W	Fall	Control
A	B133	D	3.4601	3.4601	M	PESU	T00	E	Fall	Control
A	B133	D	3.4601	3.4601	M	PESU	T00	E	Fall	Control
A	B133	D	3.4601	3.4601	M	PESU	T00	E	Fall	Control
A	B133	D	3.4601	3.4601	M	PESU	T00	E	Fall	Control
A	B238	D	3.4601	3.4601	M	PESU	T00	E	Fall	Control
A	B245	D	3.4601	3.4601	M	PESU	T00	E	Fall	Control
A	B245	D	3.4601	3.4601	M	PESU	T00	E	Fall	Control
A	B245	D	3.4601	3.4601	M	PESU	T00	E	Fall	Control
A	B335	D	3.4601	3.4601	F	PESU	T00	E	Spring	Control
A	B133	D	3.4808	3.4808	M	PESU	T00	E	Fall	Control
A	B133	D	3.4808	3.4808	M	PESU	T00	E	Fall	Control
J	B162	D	3.4808	3.4808	F	PESU	T00	E	Fall	Control
J	B205	D	3.4808	3.4808	F	PESU	T00	E	Fall	Control
A	B245	D	3.4808	3.4808	M	PESU	T00	E	Fall	Control
A	B142	A	3.4884	3.4884	M	PESU	T00	W	Fall	Control
A	B175	A	3.4884	3.4884	F	PESU	T00	W	Fall	Control
A	B080	D	3.5015	3.5015	M	PESU	T00	E	Fall	Control
A	B133	D	3.5015	3.5015	M	PESU	T00	E	Fall	Control
A	B133	D	3.5015	3.5015	M	PESU	T00	E	Fall	Control
A	B142	A	3.5088	3.5088	M	PESU	T00	W	Fall	Control
A	B133	D	3.5222	3.5222	M	PESU	T00	E	Fall	Control
A	B133	D	3.5222	3.5222	M	PESU	T00	E	Fall	Control
A	B245	D	3.5222	3.5222	M	PESU	T00	E	Fall	Control
A	B142	A	3.5292	3.5292	M	PESU	T00	W	Fall	Control
A	B143	A	3.5292	3.5292	M	PESU	T00	W	Fall	Control
A	B080	D	3.5429	3.5429	M	PESU	T00	E	Fall	Control
A	B133	D	3.5429	3.5429	M	PESU	T00	E	Fall	Control
A	B133	D	3.5429	3.5429	M	PESU	T00	E	Fall	Control
A	B133	D	3.5429	3.5429	M	PESU	T00	E	Fall	Control
J	B205	D	3.5429	3.5429	F	PESU	T00	E	Fall	Control
A	B143	A	3.5496	3.5496	M	PESU	T00	W	Fall	Control
A	B143	A	3.5496	3.5496	M	PESU	T00	W	Fall	Control
A	B133	D	3.5636	3.5636	M	PESU	T00	E	Fall	Control
A	B133	D	3.5636	3.5636	M	PESU	T00	E	Fall	Control
A	B133	D	3.5636	3.5636	M	PESU	T00	E	Fall	Control
A	B245	D	3.5636	3.5636	M	PESU	T00	E	Fall	Control
A	B133	D	3.5843	3.5843	M	PESU	T00	E	Fall	Control
A	B133	D	3.5843	3.5843	M	PESU	T00	E	Fall	Control
A	B245	D	3.5843	3.5843	M	PESU	T00	E	Fall	Control
A	B245	D	3.5843	3.5843	M	PESU	T00	E	Fall	Control
A	B133	D	3.605	3.605	M	PESU	T00	E	Fall	Control
A	B133	D	3.605	3.605	M	PESU	T00	E	Fall	Control
A	B133	D	3.605	3.605	M	PESU	T00	E	Fall	Control
A	B317	D	3.605	3.605	M	PESU	T00	E	Spring	Control
A	B143	A	3.6108	3.6108	M	PESU	T00	W	Fall	Control
A	B133	D	3.6257	3.6257	M	PESU	T00	E	Fall	Control
A	B133	D	3.6257	3.6257	M	PESU	T00	E	Fall	Control
A	B133	D	3.6257	3.6257	M	PESU	T00	E	Fall	Control
A	B133	D	3.6257	3.6257	M	PESU	T00	E	Fall	Control
A	B133	D	3.6257	3.6257	M	PESU	T00	E	Fall	Control
A	B245	D	3.6257	3.6257	M	PESU	T00	E	Fall	Control
A	B245	D	3.6257	3.6257	M	PESU	T00	E	Fall	Control
A	B335	D	3.6257	3.6257	F	PESU	T00	E	Spring	Control
A	B142	A	3.6312	3.6312	M	PESU	T00	W	Fall	Control
A	B080	D	3.6464	3.6464	M	PESU	T00	E	Fall	Control
A	B133	D	3.6464	3.6464	M	PESU	T00	E	Fall	Control
A	B133	D	3.6464	3.6464	M	PESU	T00	E	Fall	Control
A	B133	D	3.6464	3.6464	M	PESU	T00	E	Fall	Control
J	B162	D	3.6464	3.6464	F	PESU	T00	E	Fall	Control
J	B205	D	3.6464	3.6464	F	PESU	T00	E	Fall	Control
A	B245	D	3.6464	3.6464	M	PESU	T00	E	Fall	Control
A	B245	D	3.6464	3.6464	M	PESU	T00	E	Fall	Control
A	B143	A	3.6516	3.6516	M	PESU	T00	W	Fall	Control
A	B133	D	3.6671	3.6671	M	PESU	T00	E	Fall	Control
A	B133	D	3.6671	3.6671	M	PESU	T00	E	Fall	Control
A	B133	D	3.6671	3.6671	M	PESU	T00	E	Fall	Control
A	B133	D	3.6671	3.6671	M	PESU	T00	E	Fall	Control
J	B162	D	3.6671	3.6671	F	PESU	T00	E	Fall	Control
A	B245	D	3.6671	3.6671	M	PESU	T00	E	Fall	Control
A	B245	D	3.6671	3.6671	M	PESU	T00	E	Fall	Control
A	B142	A	3.672	3.672	M	PESU	T00	W	Fall	Control
A	B133	D	3.6878	3.6878	M	PESU	T00	E	Fall	Control
A	B245	D	3.6878	3.6878	M	PESU	T00	E	Fall	Control
A	B245	D	3.6878	3.6878	M	PESU	T00	E	Fall	Control
A	B142	A	3.6924	3.6924	M	PESU	T00	W	Fall	Control
A	B133	D	3.7085	3.7085	M	PESU	T00	E	Fall	Control
J	B205	D	3.7085	3.7085	F	PESU	T00	E	Fall	Control
A	B133	D	3.7292	3.7292	M	PESU	T00	E	Fall	Control
A	B133	D	3.7292	3.7292	M	PESU	T00	E	Fall	Control
A	B133	D	3.7292	3.7292	M	PESU	T00	E	Fall	Control
A	B133	D	3.7499	3.7499	M	PESU	T00	E	Fall	Control
A	B133	D	3.7499	3.7499	M	PESU	T00	E	Fall	Control
A	B133	D	3.7499	3.7499	M	PESU	T00	E	Fall	Control
A	B238	D	3.7499	3.7499	M	PESU	T00	E	Fall	Control
A	B245	D	3.7499	3.7499	M	PESU	T00	E	Fall	Control
A	B245	D	3.7499	3.7499	M	PESU	T00	E	Fall	Control
A	B143	A	3.7536	3.7536	M	PESU	T00	W	Fall	Control
A	B175	A	3.7536	3.7536	F	PESU	T00	W	Fall	Control
A	B080	D	3.7706	3.7706	M	PESU	T00	E	Fall	Control
A	B133	D	3.7706	3.7706	M	PESU	T00	E	Fall	Control
J	B205	D	3.7706	3.7706	F	PESU	T00	E	Fall	Control
A	B245	D	3.7706	3.7706	M	PESU	T00	E	Fall	Control
A	B245	D	3.7706	3.7706	M	PESU	T00	E	Fall	Control
A	B245	D	3.7706	3.7706	M	PESU	T00	E	Fall	Control
A	B335	D	3.7706	3.7706	F	PESU	T00	E	Spring	Control
A	B142	A	3.774	3.774	M	PESU	T00	W	Fall	Control
A	B133	D	3.7913	3.7913	M	PESU	T00	E	Fall	Control
A	B133	D	3.7913	3.7913	M	PESU	T00	E	Fall	Control
A	B133	D	3.7913	3.7913	M	PESU	T00	E	Fall	Control
J	B162	D	3.7913	3.7913	F	PESU	T00	E	Fall	Control
J	B205	D	3.7913	3.7913	F	PESU	T00	E	Fall	Control
A	B245	D	3.7913	3.7913	M	PESU	T00	E	Fall	Control
A	B143	A	3.7944	3.7944	M	PESU	T00	W	Fall	Control
A	B175	A	3.7944	3.7944	F	PESU	T00	W	Fall	Control
A	B133	D	3.812	3.812	M	PESU	T00	E	Fall	Control
A	B133	D	3.812	3.812	M	PESU	T00	E	Fall	Control
J	B162	D	3.812	3.812	F	PESU	T00	E	Fall	Control
A	B133	D	3.8327	3.8327	M	PESU	T00	E	Fall	Control
J	B162	D	3.8327	3.8327	F	PESU	T00	E	Fall	Control
A	B245	D	3.8327	3.8327	M	PESU	T00	E	Fall	Control
A	B142	A	3.8352	3.8352	M	PESU	T00	W	Fall	Control
A	B143	A	3.8352	3.8352	M	PESU	T00	W	Fall	Control
A	B133	D	3.8534	3.8534	M	PESU	T00	E	Fall	Control
A	B245	D	3.8534	3.8534	M	PESU	T00	E	Fall	Control
A	B143	A	3.8556	3.8556	M	PESU	T00	W	Fall	Control
A	B133	D	3.8741	3.8741	M	PESU	T00	E	Fall	Control
J	B205	D	3.8741	3.8741	F	PESU	T00	E	Fall	Control
J	B205	D	3.8741	3.8741	F	PESU	T00	E	Fall	Control
A	B245	D	3.8741	3.8741	M	PESU	T00	E	Fall	Control
A	B080	D	3.8948	3.8948	M	PESU	T00	E	Fall	Control
A	B133	D	3.8948	3.8948	M	PESU	T00	E	Fall	Control
A	B245	D	3.8948	3.8948	M	PESU	T00	E	Fall	Control
A	B245	D	3.8948	3.8948	M	PESU	T00	E	Fall	Control
A	B335	D	3.8948	3.8948	F	PESU	T00	E	Spring	Control
A	B133	D	3.9155	3.9155	M	PESU	T00	E	Fall	Control
A	B133	D	3.9155	3.9155	M	PESU	T00	E	Fall	Control
A	B133	D	3.9155	3.9155	M	PESU	T00	E	Fall	Control
A	B133	D	3.9155	3.9155	M	PESU	T00	E	Fall	Control
A	B133	D	3.9155	3.9155	M	PESU	T00	E	Fall	Control
A	B238	D	3.9155	3.9155	M	PESU	T00	E	Fall	Control
A	B245	D	3.9155	3.9155	M	PESU	T00	E	Fall	Control
A	B142	A	3.9168	3.9168	M	PESU	T00	W	Fall	Control
A	B080	D	3.9362	3.9362	M	PESU	T00	E	Fall	Control
A	B133	D	3.9362	3.9362	M	PESU	T00	E	Fall	Control
A	B245	D	3.9362	3.9362	M	PESU	T00	E	Fall	Control
A	B142	A	3.9372	3.9372	M	PESU	T00	W	Fall	Control
A	B175	A	3.9372	3.9372	F	PESU	T00	W	Fall	Control
A	B080	D	3.9569	3.9569	M	PESU	T00	E	Fall	Control
A	B133	D	3.9569	3.9569	M	PESU	T00	E	Fall	Control
A	B133	D	3.9569	3.9569	M	PESU	T00	E	Fall	Control
J	B205	D	3.9569	3.9569	F	PESU	T00	E	Fall	Control
J	B205	D	3.9569	3.9569	F	PESU	T00	E	Fall	Control
A	B245	D	3.9569	3.9569	M	PESU	T00	E	Fall	Control
A	B143	A	3.9576	3.9576	M	PESU	T00	W	Fall	Control
A	B143	A	3.9576	3.9576	M	PESU	T00	W	Fall	Control
A	B320	A	3.9576	3.9576	M	PESU	T00	W	Spring	Control
A	B133	D	3.9776	3.9776	M	PESU	T00	E	Fall	Control
J	B205	D	3.9776	3.9776	F	PESU	T00	E	Fall	Control
A	B245	D	3.9776	3.9776	M	PESU	T00	E	Fall	Control
A	B175	A	3.978	3.978	F	PESU	T00	W	Fall	Control
A	B175	A	3.978	3.978	F	PESU	T00	W	Fall	Control
A	B175	A	3.978	3.978	F	PESU	T00	W	Fall	Control
A	B080	D	3.9983	3.9983	M	PESU	T00	E	Fall	Control
A	B133	D	3.9983	3.9983	M	PESU	T00	E	Fall	Control
A	B133	D	3.9983	3.9983	M	PESU	T00	E	Fall	Control
A	B133	D	3.9983	3.9983	M	PESU	T00	E	Fall	Control
J	B162	D	3.9983	3.9983	F	PESU	T00	E	Fall	Control
J	B205	D	3.9983	3.9983	F	PESU	T00	E	Fall	Control
A	B142	A	4.0188	4.0188	M	PESU	T00	W	Fall	Control
A	B133	D	4.019	4.019	M	PESU	T00	E	Fall	Control
A	B133	D	4.019	4.019	M	PESU	T00	E	Fall	Control
A	B133	D	4.019	4.019	M	PESU	T00	E	Fall	Control
A	B245	D	4.019	4.019	M	PESU	T00	E	Fall	Control
A	B143	A	4.0596	4.0596	M	PESU	T00	W	Fall	Control
A	B143	A	4.0596	4.0596	M	PESU	T00	W	Fall	Control
A	B133	D	4.0604	4.0604	M	PESU	T00	E	Fall	Control
J	B205	D	4.0604	4.0604	F	PESU	T00	E	Fall	Control
A	B245	D	4.0604	4.0604	M	PESU	T00	E	Fall	Control
A	B245	D	4.0604	4.0604	M	PESU	T00	E	Fall	Control
A	B080	D	4.0811	4.0811	M	PESU	T00	E	Fall	Control
A	B133	D	4.0811	4.0811	M	PESU	T00	E	Fall	Control
A	B133	D	4.0811	4.0811	M	PESU	T00	E	Fall	Control
A	B245	D	4.0811	4.0811	M	PESU	T00	E	Fall	Control
A	B245	D	4.0811	4.0811	M	PESU	T00	E	Fall	Control
A	B245	D	4.0811	4.0811	M	PESU	T00	E	Fall	Control
A	B080	D	4.1018	4.1018	M	PESU	T00	E	Fall	Control
A	B133	D	4.1018	4.1018	M	PESU	T00	E	Fall	Control
A	B133	D	4.1018	4.1018	M	PESU	T00	E	Fall	Control
A	B238	D	4.1018	4.1018	M	PESU	T00	E	Fall	Control
A	B245	D	4.1018	4.1018	M	PESU	T00	E	Fall	Control
A	B245	D	4.1018	4.1018	M	PESU	T00	E	Fall	Control
A	B143	A	4.1208	4.1208	M	PESU	T00	W	Fall	Control
J	B205	D	4.1225	4.1225	F	PESU	T00	E	Fall	Control
J	B205	D	4.1225	4.1225	F	PESU	T00	E	Fall	Control
J	B205	D	4.1225	4.1225	F	PESU	T00	E	Fall	Control
A	B245	D	4.1225	4.1225	M	PESU	T00	E	Fall	Control
A	B245	D	4.1225	4.1225	M	PESU	T00	E	Fall	Control
A	B245	D	4.1225	4.1225	M	PESU	T00	E	Fall	Control
A	B080	D	4.1432	4.1432	M	PESU	T00	E	Fall	Control
A	B133	D	4.1432	4.1432	M	PESU	T00	E	Fall	Control
A	B245	D	4.1432	4.1432	M	PESU	T00	E	Fall	Control
A	B245	D	4.1432	4.1432	M	PESU	T00	E	Fall	Control
A	B317	D	4.1432	4.1432	M	PESU	T00	E	Spring	Control
A	B143	A	4.1616	4.1616	M	PESU	T00	W	Fall	Control
A	B133	D	4.1639	4.1639	M	PESU	T00	E	Fall	Control
A	B133	D	4.1639	4.1639	M	PESU	T00	E	Fall	Control
J	B162	D	4.1639	4.1639	F	PESU	T00	E	Fall	Control
A	B245	D	4.1639	4.1639	M	PESU	T00	E	Fall	Control
A	B142	A	4.182	4.182	M	PESU	T00	W	Fall	Control
A	B133	D	4.1846	4.1846	M	PESU	T00	E	Fall	Control
A	B133	D	4.1846	4.1846	M	PESU	T00	E	Fall	Control
J	B162	D	4.1846	4.1846	F	PESU	T00	E	Fall	Control
J	B205	D	4.1846	4.1846	F	PESU	T00	E	Fall	Control
A	B245	D	4.1846	4.1846	M	PESU	T00	E	Fall	Control
A	B245	D	4.1846	4.1846	M	PESU	T00	E	Fall	Control
A	B143	A	4.2024	4.2024	M	PESU	T00	W	Fall	Control
A	B133	D	4.2053	4.2053	M	PESU	T00	E	Fall	Control
A	B133	D	4.2053	4.2053	M	PESU	T00	E	Fall	Control
A	B238	D	4.2053	4.2053	M	PESU	T00	E	Fall	Control
A	B245	D	4.2053	4.2053	M	PESU	T00	E	Fall	Control
A	B245	D	4.2053	4.2053	M	PESU	T00	E	Fall	Control
A	B133	D	4.226	4.226	M	PESU	T00	E	Fall	Control
A	B133	D	4.226	4.226	M	PESU	T00	E	Fall	Control
A	B175	A	4.2432	4.2432	F	PESU	T00	W	Fall	Control
A	B175	A	4.2432	4.2432	F	PESU	T00	W	Fall	Control
A	B133	D	4.2467	4.2467	M	PESU	T00	E	Fall	Control
A	B238	D	4.2467	4.2467	M	PESU	T00	E	Fall	Control
A	B245	D	4.2467	4.2467	M	PESU	T00	E	Fall	Control
A	B317	D	4.2467	4.2467	M	PESU	T00	E	Spring	Control
A	B080	D	4.2674	4.2674	M	PESU	T00	E	Fall	Control
A	B080	D	4.2674	4.2674	M	PESU	T00	E	Fall	Control
A	B133	D	4.2674	4.2674	M	PESU	T00	E	Fall	Control
A	B133	D	4.2674	4.2674	M	PESU	T00	E	Fall	Control
A	B133	D	4.2674	4.2674	M	PESU	T00	E	Fall	Control
A	B238	D	4.2674	4.2674	M	PESU	T00	E	Fall	Control
A	B245	D	4.2674	4.2674	M	PESU	T00	E	Fall	Control
A	B245	D	4.2674	4.2674	M	PESU	T00	E	Fall	Control
A	B245	D	4.2674	4.2674	M	PESU	T00	E	Fall	Control
A	B142	A	4.284	4.284	M	PESU	T00	W	Fall	Control
J	B205	D	4.2881	4.2881	F	PESU	T00	E	Fall	Control
J	B205	D	4.2881	4.2881	F	PESU	T00	E	Fall	Control
A	B245	D	4.2881	4.2881	M	PESU	T00	E	Fall	Control
A	B143	A	4.3044	4.3044	M	PESU	T00	W	Fall	Control
J	B205	D	4.3088	4.3088	F	PESU	T00	E	Fall	Control
A	B245	D	4.3088	4.3088	M	PESU	T00	E	Fall	Control
A	B245	D	4.3088	4.3088	M	PESU	T00	E	Fall	Control
A	B245	D	4.3088	4.3088	M	PESU	T00	E	Fall	Control
A	B142	A	4.3248	4.3248	M	PESU	T00	W	Fall	Control
A	B143	A	4.3248	4.3248	M	PESU	T00	W	Fall	Control
A	B133	D	4.3295	4.3295	M	PESU	T00	E	Fall	Control
J	B205	D	4.3295	4.3295	F	PESU	T00	E	Fall	Control
A	B245	D	4.3295	4.3295	M	PESU	T00	E	Fall	Control
A	B245	D	4.3295	4.3295	M	PESU	T00	E	Fall	Control
A	B133	D	4.3502	4.3502	M	PESU	T00	E	Fall	Control
J	B162	D	4.3502	4.3502	F	PESU	T00	E	Fall	Control
A	B133	D	4.3709	4.3709	M	PESU	T00	E	Fall	Control
A	B245	D	4.3709	4.3709	M	PESU	T00	E	Fall	Control
A	B133	D	4.3916	4.3916	M	PESU	T00	E	Fall	Control
A	B245	D	4.3916	4.3916	M	PESU	T00	E	Fall	Control
A	B245	D	4.3916	4.3916	M	PESU	T00	E	Fall	Control
A	B133	D	4.4123	4.4123	M	PESU	T00	E	Fall	Control
A	B133	D	4.4123	4.4123	M	PESU	T00	E	Fall	Control
J	B162	D	4.4123	4.4123	F	PESU	T00	E	Fall	Control
J	B205	D	4.4123	4.4123	F	PESU	T00	E	Fall	Control
A	B245	D	4.4123	4.4123	M	PESU	T00	E	Fall	Control
A	B143	A	4.4268	4.4268	M	PESU	T00	W	Fall	Control
A	B080	D	4.433	4.433	M	PESU	T00	E	Fall	Control
A	B133	D	4.4537	4.4537	M	PESU	T00	E	Fall	Control
A	B133	D	4.4537	4.4537	M	PESU	T00	E	Fall	Control
J	B205	D	4.4537	4.4537	F	PESU	T00	E	Fall	Control
J	B205	D	4.4537	4.4537	F	PESU	T00	E	Fall	Control
A	B143	A	4.4676	4.4676	M	PESU	T00	W	Fall	Control
A	B143	A	4.4676	4.4676	M	PESU	T00	W	Fall	Control
A	B175	A	4.4676	4.4676	F	PESU	T00	W	Fall	Control
A	B133	D	4.4744	4.4744	M	PESU	T00	E	Fall	Control
A	B133	D	4.4744	4.4744	M	PESU	T00	E	Fall	Control
J	B162	D	4.4744	4.4744	F	PESU	T00	E	Fall	Control
A	B245	D	4.4744	4.4744	M	PESU	T00	E	Fall	Control
A	B143	A	4.488	4.488	M	PESU	T00	W	Fall	Control
A	B133	D	4.4951	4.4951	M	PESU	T00	E	Fall	Control
A	B133	D	4.4951	4.4951	M	PESU	T00	E	Fall	Control
A	B133	D	4.4951	4.4951	M	PESU	T00	E	Fall	Control
A	B133	D	4.5158	4.5158	M	PESU	T00	E	Fall	Control
A	B143	A	4.5288	4.5288	M	PESU	T00	W	Fall	Control
A	B133	D	4.5365	4.5365	M	PESU	T00	E	Fall	Control
A	B133	D	4.5365	4.5365	M	PESU	T00	E	Fall	Control
J	B205	D	4.5365	4.5365	F	PESU	T00	E	Fall	Control
A	B245	D	4.5365	4.5365	M	PESU	T00	E	Fall	Control
A	B143	A	4.5492	4.5492	M	PESU	T00	W	Fall	Control
J	B162	D	4.5572	4.5572	F	PESU	T00	E	Fall	Control
A	B245	D	4.5572	4.5572	M	PESU	T00	E	Fall	Control
A	B080	D	4.5779	4.5779	M	PESU	T00	E	Fall	Control
A	B080	D	4.5779	4.5779	M	PESU	T00	E	Fall	Control
A	B133	D	4.5779	4.5779	M	PESU	T00	E	Fall	Control
A	B133	D	4.5779	4.5779	M	PESU	T00	E	Fall	Control
A	B133	D	4.5779	4.5779	M	PESU	T00	E	Fall	Control
A	B133	D	4.5779	4.5779	M	PESU	T00	E	Fall	Control
J	B205	D	4.5779	4.5779	F	PESU	T00	E	Fall	Control
A	B245	D	4.5779	4.5779	M	PESU	T00	E	Fall	Control
A	B143	A	4.59	4.59	M	PESU	T00	W	Fall	Control
A	B133	D	4.5986	4.5986	M	PESU	T00	E	Fall	Control
A	B133	D	4.5986	4.5986	M	PESU	T00	E	Fall	Control
J	B205	D	4.5986	4.5986	F	PESU	T00	E	Fall	Control
J	B162	D	4.6193	4.6193	F	PESU	T00	E	Fall	Control
J	B205	D	4.6193	4.6193	F	PESU	T00	E	Fall	Control
A	B143	A	4.6308	4.6308	M	PESU	T00	W	Fall	Control
A	B133	D	4.64	4.64	M	PESU	T00	E	Fall	Control
A	B133	D	4.64	4.64	M	PESU	T00	E	Fall	Control
A	B133	D	4.6607	4.6607	M	PESU	T00	E	Fall	Control
A	B133	D	4.6607	4.6607	M	PESU	T00	E	Fall	Control
J	B162	D	4.6607	4.6607	F	PESU	T00	E	Fall	Control
A	B133	D	4.6814	4.6814	M	PESU	T00	E	Fall	Control
A	B133	D	4.6814	4.6814	M	PESU	T00	E	Fall	Control
J	B162	D	4.6814	4.6814	F	PESU	T00	E	Fall	Control
A	B245	D	4.6814	4.6814	M	PESU	T00	E	Fall	Control
J	B060	D	4.7021	4.7021	F	PESU	T00	E	Fall	Control
A	B133	D	4.7021	4.7021	M	PESU	T00	E	Fall	Control
J	B162	D	4.7021	4.7021	F	PESU	T00	E	Fall	Control
A	B143	A	4.7124	4.7124	M	PESU	T00	W	Fall	Control
A	B080	D	4.7228	4.7228	M	PESU	T00	E	Fall	Control
A	B080	D	4.7228	4.7228	M	PESU	T00	E	Fall	Control
J	B205	D	4.7228	4.7228	F	PESU	T00	E	Fall	Control
A	B238	D	4.7228	4.7228	M	PESU	T00	E	Fall	Control
A	B245	D	4.7228	4.7228	M	PESU	T00	E	Fall	Control
A	B142	A	4.7328	4.7328	M	PESU	T00	W	Fall	Control
A	B133	D	4.7435	4.7435	M	PESU	T00	E	Fall	Control
A	B133	D	4.7435	4.7435	M	PESU	T00	E	Fall	Control
A	B133	D	4.7642	4.7642	M	PESU	T00	E	Fall	Control
J	B205	D	4.7642	4.7642	F	PESU	T00	E	Fall	Control
A	B245	D	4.7642	4.7642	M	PESU	T00	E	Fall	Control
A	B245	D	4.7642	4.7642	M	PESU	T00	E	Fall	Control
A	B142	A	4.7736	4.7736	M	PESU	T00	W	Fall	Control
A	B133	D	4.7849	4.7849	M	PESU	T00	E	Fall	Control
A	B142	A	4.794	4.794	M	PESU	T00	W	Fall	Control
A	B133	D	4.8056	4.8056	M	PESU	T00	E	Fall	Control
A	B238	D	4.8056	4.8056	M	PESU	T00	E	Fall	Control
A	B245	D	4.8056	4.8056	M	PESU	T00	E	Fall	Control
A	B335	D	4.8056	4.8056	F	PESU	T00	E	Spring	Control
A	B143	A	4.8144	4.8144	M	PESU	T00	W	Fall	Control
A	B133	D	4.8263	4.8263	M	PESU	T00	E	Fall	Control
J	B162	D	4.8263	4.8263	F	PESU	T00	E	Fall	Control
A	B143	A	4.8348	4.8348	M	PESU	T00	W	Fall	Control
A	B143	A	4.8348	4.8348	M	PESU	T00	W	Fall	Control
J	B162	D	4.847	4.847	F	PESU	T00	E	Fall	Control
A	B142	A	4.8552	4.8552	M	PESU	T00	W	Fall	Control
J	B205	D	4.8677	4.8677	F	PESU	T00	E	Fall	Control
J	B205	D	4.8677	4.8677	F	PESU	T00	E	Fall	Control
A	B245	D	4.8677	4.8677	M	PESU	T00	E	Fall	Control
A	B080	D	4.8884	4.8884	M	PESU	T00	E	Fall	Control
A	B245	D	4.8884	4.8884	M	PESU	T00	E	Fall	Control
A	B142	A	4.896	4.896	M	PESU	T00	W	Fall	Control
A	B133	D	4.9091	4.9091	M	PESU	T00	E	Fall	Control
A	B133	D	4.9091	4.9091	M	PESU	T00	E	Fall	Control
J	B060	D	4.9298	4.9298	F	PESU	T00	E	Fall	Control
A	B080	D	4.9298	4.9298	M	PESU	T00	E	Fall	Control
A	B133	D	4.9298	4.9298	M	PESU	T00	E	Fall	Control
A	B143	A	4.9368	4.9368	M	PESU	T00	W	Fall	Control
A	B133	D	4.9505	4.9505	M	PESU	T00	E	Fall	Control
A	B245	D	4.9505	4.9505	M	PESU	T00	E	Fall	Control
A	B335	D	4.9505	4.9505	F	PESU	T00	E	Spring	Control
A	B080	D	4.9712	4.9712	M	PESU	T00	E	Fall	Control
A	B133	D	4.9712	4.9712	M	PESU	T00	E	Fall	Control
A	B133	D	4.9919	4.9919	M	PESU	T00	E	Fall	Control
A	B133	D	4.9919	4.9919	M	PESU	T00	E	Fall	Control
A	B245	D	4.9919	4.9919	M	PESU	T00	E	Fall	Control
A	B245	D	4.9919	4.9919	M	PESU	T00	E	Fall	Control
A	B143	A	4.998	4.998	M	PESU	T00	W	Fall	Control
A	B133	D	5.0126	5.0126	M	PESU	T00	E	Fall	Control
A	B133	D	5.0126	5.0126	M	PESU	T00	E	Fall	Control
A	B245	D	5.0126	5.0126	M	PESU	T00	E	Fall	Control
A	B245	D	5.0126	5.0126	M	PESU	T00	E	Fall	Control
A	B142	A	5.0184	5.0184	M	PESU	T00	W	Fall	Control
A	B143	A	5.0184	5.0184	M	PESU	T00	W	Fall	Control
A	B133	D	5.0333	5.0333	M	PESU	T00	E	Fall	Control
J	B205	D	5.0333	5.0333	F	PESU	T00	E	Fall	Control
A	B133	D	5.054	5.054	M	PESU	T00	E	Fall	Control
J	B205	D	5.054	5.054	F	PESU	T00	E	Fall	Control
A	B245	D	5.054	5.054	M	PESU	T00	E	Fall	Control
A	B143	A	5.0592	5.0592	M	PESU	T00	W	Fall	Control
A	B080	D	5.0747	5.0747	M	PESU	T00	E	Fall	Control
A	B245	D	5.0747	5.0747	M	PESU	T00	E	Fall	Control
A	B143	A	5.0796	5.0796	M	PESU	T00	W	Fall	Control
A	B080	D	5.0954	5.0954	M	PESU	T00	E	Fall	Control
A	B080	D	5.0954	5.0954	M	PESU	T00	E	Fall	Control
A	B133	D	5.0954	5.0954	M	PESU	T00	E	Fall	Control
A	B245	D	5.0954	5.0954	M	PESU	T00	E	Fall	Control
A	B317	D	5.0954	5.0954	M	PESU	T00	E	Spring	Control
A	B133	D	5.1161	5.1161	M	PESU	T00	E	Fall	Control
A	B133	D	5.1161	5.1161	M	PESU	T00	E	Fall	Control
A	B133	D	5.1161	5.1161	M	PESU	T00	E	Fall	Control
A	B245	D	5.1161	5.1161	M	PESU	T00	E	Fall	Control
A	B317	D	5.1161	5.1161	M	PESU	T00	E	Spring	Control
A	B080	D	5.1368	5.1368	M	PESU	T00	E	Fall	Control
A	B133	D	5.1368	5.1368	M	PESU	T00	E	Fall	Control
A	B133	D	5.1368	5.1368	M	PESU	T00	E	Fall	Control
A	B133	D	5.1368	5.1368	M	PESU	T00	E	Fall	Control
J	B205	D	5.1368	5.1368	F	PESU	T00	E	Fall	Control
A	B238	D	5.1368	5.1368	M	PESU	T00	E	Fall	Control
A	B245	D	5.1368	5.1368	M	PESU	T00	E	Fall	Control
A	B245	D	5.1368	5.1368	M	PESU	T00	E	Fall	Control
A	B080	D	5.1575	5.1575	M	PESU	T00	E	Fall	Control
A	B133	D	5.1575	5.1575	M	PESU	T00	E	Fall	Control
J	B205	D	5.1575	5.1575	F	PESU	T00	E	Fall	Control
J	B205	D	5.1575	5.1575	F	PESU	T00	E	Fall	Control
A	B245	D	5.1575	5.1575	M	PESU	T00	E	Fall	Control
J	B205	D	5.1782	5.1782	F	PESU	T00	E	Fall	Control
J	B162	D	5.1989	5.1989	F	PESU	T00	E	Fall	Control
J	B205	D	5.1989	5.1989	F	PESU	T00	E	Fall	Control
A	B238	D	5.1989	5.1989	M	PESU	T00	E	Fall	Control
A	B238	D	5.1989	5.1989	M	PESU	T00	E	Fall	Control
A	B142	A	5.202	5.202	M	PESU	T00	W	Fall	Control
A	B143	A	5.202	5.202	M	PESU	T00	W	Fall	Control
A	B080	D	5.2196	5.2196	M	PESU	T00	E	Fall	Control
A	B133	D	5.2196	5.2196	M	PESU	T00	E	Fall	Control
A	B133	D	5.2196	5.2196	M	PESU	T00	E	Fall	Control
A	B133	D	5.2196	5.2196	M	PESU	T00	E	Fall	Control
J	B162	D	5.2196	5.2196	F	PESU	T00	E	Fall	Control
A	B133	D	5.2403	5.2403	M	PESU	T00	E	Fall	Control
A	B133	D	5.2403	5.2403	M	PESU	T00	E	Fall	Control
A	B245	D	5.2403	5.2403	M	PESU	T00	E	Fall	Control
A	B142	A	5.2428	5.2428	M	PESU	T00	W	Fall	Control
A	B143	A	5.2428	5.2428	M	PESU	T00	W	Fall	Control
A	B133	D	5.261	5.261	M	PESU	T00	E	Fall	Control
A	B133	D	5.261	5.261	M	PESU	T00	E	Fall	Control
A	B133	D	5.2817	5.2817	M	PESU	T00	E	Fall	Control
A	B245	D	5.2817	5.2817	M	PESU	T00	E	Fall	Control
A	B133	D	5.3024	5.3024	M	PESU	T00	E	Fall	Control
A	B245	D	5.3024	5.3024	M	PESU	T00	E	Fall	Control
A	B245	D	5.3024	5.3024	M	PESU	T00	E	Fall	Control
A	B245	D	5.3024	5.3024	M	PESU	T00	E	Fall	Control
A	B142	A	5.304	5.304	M	PESU	T00	W	Fall	Control
A	B133	D	5.3231	5.3231	M	PESU	T00	E	Fall	Control
A	B133	D	5.3231	5.3231	M	PESU	T00	E	Fall	Control
J	B205	D	5.3231	5.3231	F	PESU	T00	E	Fall	Control
A	B175	A	5.3244	5.3244	F	PESU	T00	W	Fall	Control
A	B080	D	5.3438	5.3438	M	PESU	T00	E	Fall	Control
A	B080	D	5.3438	5.3438	M	PESU	T00	E	Fall	Control
J	B205	D	5.3438	5.3438	F	PESU	T00	E	Fall	Control
A	B245	D	5.3438	5.3438	M	PESU	T00	E	Fall	Control
J	B060	D	5.3645	5.3645	F	PESU	T00	E	Fall	Control
A	B133	D	5.3645	5.3645	M	PESU	T00	E	Fall	Control
A	B133	D	5.3645	5.3645	M	PESU	T00	E	Fall	Control
J	B162	D	5.3645	5.3645	F	PESU	T00	E	Fall	Control
A	B348	D	5.3645	5.3645	M	PESU	T00	E	Spring	Control
A	B143	A	5.3652	5.3652	M	PESU	T00	W	Fall	Control
A	B133	D	5.3852	5.3852	M	PESU	T00	E	Fall	Control
J	B162	D	5.3852	5.3852	F	PESU	T00	E	Fall	Control
A	B238	D	5.3852	5.3852	M	PESU	T00	E	Fall	Control
A	B245	D	5.3852	5.3852	M	PESU	T00	E	Fall	Control
A	B133	D	5.4059	5.4059	M	PESU	T00	E	Fall	Control
A	B245	D	5.4059	5.4059	M	PESU	T00	E	Fall	Control
A	B143	A	5.406	5.406	M	PESU	T00	W	Fall	Control
A	B175	A	5.4264	5.4264	F	PESU	T00	W	Fall	Control
A	B133	D	5.4266	5.4266	M	PESU	T00	E	Fall	Control
A	B133	D	5.4266	5.4266	M	PESU	T00	E	Fall	Control
A	B143	A	5.4468	5.4468	M	PESU	T00	W	Fall	Control
A	B143	A	5.4468	5.4468	M	PESU	T00	W	Fall	Control
A	B175	A	5.4468	5.4468	F	PESU	T00	W	Fall	Control
A	B133	D	5.4473	5.4473	M	PESU	T00	E	Fall	Control
A	B245	D	5.4473	5.4473	M	PESU	T00	E	Fall	Control
A	B245	D	5.4473	5.4473	M	PESU	T00	E	Fall	Control
A	B080	D	5.468	5.468	M	PESU	T00	E	Fall	Control
A	B133	D	5.468	5.468	M	PESU	T00	E	Fall	Control
A	B245	D	5.468	5.468	M	PESU	T00	E	Fall	Control
A	B245	D	5.468	5.468	M	PESU	T00	E	Fall	Control
A	B133	D	5.4887	5.4887	M	PESU	T00	E	Fall	Control
A	B133	D	5.4887	5.4887	M	PESU	T00	E	Fall	Control
A	B133	D	5.4887	5.4887	M	PESU	T00	E	Fall	Control
A	B238	D	5.4887	5.4887	M	PESU	T00	E	Fall	Control
A	B245	D	5.4887	5.4887	M	PESU	T00	E	Fall	Control
A	B143	A	5.508	5.508	M	PESU	T00	W	Fall	Control
A	B245	D	5.5094	5.5094	M	PESU	T00	E	Fall	Control
A	B142	A	5.5284	5.5284	M	PESU	T00	W	Fall	Control
A	B080	D	5.5301	5.5301	M	PESU	T00	E	Fall	Control
A	B133	D	5.5301	5.5301	M	PESU	T00	E	Fall	Control
J	B162	D	5.5301	5.5301	F	PESU	T00	E	Fall	Control
J	B205	D	5.5301	5.5301	F	PESU	T00	E	Fall	Control
J	B237	D	5.5301	5.5301	F	PESU	T00	E	Fall	Control
A	B245	D	5.5301	5.5301	M	PESU	T00	E	Fall	Control
A	B143	A	5.5488	5.5488	M	PESU	T00	W	Fall	Control
A	B133	D	5.5508	5.5508	M	PESU	T00	E	Fall	Control
J	B162	D	5.5508	5.5508	F	PESU	T00	E	Fall	Control
A	B245	D	5.5508	5.5508	M	PESU	T00	E	Fall	Control
A	B080	D	5.5715	5.5715	M	PESU	T00	E	Fall	Control
A	B143	A	5.5896	5.5896	M	PESU	T00	W	Fall	Control
A	B133	D	5.5922	5.5922	M	PESU	T00	E	Fall	Control
A	B245	D	5.5922	5.5922	M	PESU	T00	E	Fall	Control
A	B245	D	5.5922	5.5922	M	PESU	T00	E	Fall	Control
A	B133	D	5.6129	5.6129	M	PESU	T00	E	Fall	Control
A	B133	D	5.6336	5.6336	M	PESU	T00	E	Fall	Control
A	B133	D	5.6336	5.6336	M	PESU	T00	E	Fall	Control
J	B162	D	5.6336	5.6336	F	PESU	T00	E	Fall	Control
J	B205	D	5.6336	5.6336	F	PESU	T00	E	Fall	Control
A	B238	D	5.6336	5.6336	M	PESU	T00	E	Fall	Control
A	B245	D	5.6336	5.6336	M	PESU	T00	E	Fall	Control
A	B245	D	5.6336	5.6336	M	PESU	T00	E	Fall	Control
A	B143	A	5.6508	5.6508	M	PESU	T00	W	Fall	Control
A	B143	A	5.6508	5.6508	M	PESU	T00	W	Fall	Control
A	B143	A	5.6712	5.6712	M	PESU	T00	W	Fall	Control
A	B133	D	5.675	5.675	M	PESU	T00	E	Fall	Control
A	B133	D	5.675	5.675	M	PESU	T00	E	Fall	Control
A	B245	D	5.675	5.675	M	PESU	T00	E	Fall	Control
A	B133	D	5.6957	5.6957	M	PESU	T00	E	Fall	Control
A	B133	D	5.6957	5.6957	M	PESU	T00	E	Fall	Control
A	B143	A	5.712	5.712	M	PESU	T00	W	Fall	Control
A	B133	D	5.7164	5.7164	M	PESU	T00	E	Fall	Control
A	B246	D	5.7164	5.7164	M	PESU	T00	E	Fall	Control
A	B175	A	5.7324	5.7324	F	PESU	T00	W	Fall	Control
A	B245	D	5.7371	5.7371	M	PESU	T00	E	Fall	Control
A	B143	A	5.7528	5.7528	M	PESU	T00	W	Fall	Control
A	B175	A	5.7528	5.7528	F	PESU	T00	W	Fall	Control
A	B175	A	5.7528	5.7528	F	PESU	T00	W	Fall	Control
A	B080	D	5.7578	5.7578	M	PESU	T00	E	Fall	Control
A	B133	D	5.7578	5.7578	M	PESU	T00	E	Fall	Control
A	B133	D	5.7578	5.7578	M	PESU	T00	E	Fall	Control
J	B205	D	5.7578	5.7578	F	PESU	T00	E	Fall	Control
A	B317	D	5.7578	5.7578	M	PESU	T00	E	Spring	Control
A	B143	A	5.7732	5.7732	M	PESU	T00	W	Fall	Control
A	B143	A	5.7732	5.7732	M	PESU	T00	W	Fall	Control
A	B133	D	5.7785	5.7785	M	PESU	T00	E	Fall	Control
A	B133	D	5.7785	5.7785	M	PESU	T00	E	Fall	Control
A	B133	D	5.7785	5.7785	M	PESU	T00	E	Fall	Control
J	B205	D	5.7785	5.7785	F	PESU	T00	E	Fall	Control
J	B237	D	5.7785	5.7785	F	PESU	T00	E	Fall	Control
A	B238	D	5.7785	5.7785	M	PESU	T00	E	Fall	Control
A	B245	D	5.7785	5.7785	M	PESU	T00	E	Fall	Control
A	B246	D	5.7785	5.7785	M	PESU	T00	E	Fall	Control
A	B175	A	5.7936	5.7936	F	PESU	T00	W	Fall	Control
A	B080	D	5.7992	5.7992	M	PESU	T00	E	Fall	Control
A	B133	D	5.7992	5.7992	M	PESU	T00	E	Fall	Control
A	B238	D	5.7992	5.7992	M	PESU	T00	E	Fall	Control
A	B245	D	5.7992	5.7992	M	PESU	T00	E	Fall	Control
A	B175	A	5.814	5.814	F	PESU	T00	W	Fall	Control
A	B246	D	5.8199	5.8199	M	PESU	T00	E	Fall	Control
A	B317	D	5.8199	5.8199	M	PESU	T00	E	Spring	Control
A	B143	A	5.8344	5.8344	M	PESU	T00	W	Fall	Control
A	B133	D	5.8406	5.8406	M	PESU	T00	E	Fall	Control
A	B133	D	5.8406	5.8406	M	PESU	T00	E	Fall	Control
A	B317	D	5.8406	5.8406	M	PESU	T00	E	Spring	Control
A	B133	D	5.8613	5.8613	M	PESU	T00	E	Fall	Control
A	B143	A	5.8752	5.8752	M	PESU	T00	W	Fall	Control
A	B175	A	5.8752	5.8752	F	PESU	T00	W	Fall	Control
A	B143	A	5.8956	5.8956	M	PESU	T00	W	Fall	Control
A	B133	D	5.9027	5.9027	M	PESU	T00	E	Fall	Control
A	B143	A	5.916	5.916	M	PESU	T00	W	Fall	Control
A	B175	A	5.916	5.916	F	PESU	T00	W	Fall	Control
A	B080	D	5.9234	5.9234	M	PESU	T00	E	Fall	Control
A	B133	D	5.9234	5.9234	M	PESU	T00	E	Fall	Control
J	B205	D	5.9234	5.9234	F	PESU	T00	E	Fall	Control
J	B205	D	5.9234	5.9234	F	PESU	T00	E	Fall	Control
A	B245	D	5.9234	5.9234	M	PESU	T00	E	Fall	Control
A	B245	D	5.9234	5.9234	M	PESU	T00	E	Fall	Control
A	B080	D	5.9441	5.9441	M	PESU	T00	E	Fall	Control
A	B133	D	5.9441	5.9441	M	PESU	T00	E	Fall	Control
A	B133	D	5.9441	5.9441	M	PESU	T00	E	Fall	Control
A	B133	D	5.9441	5.9441	M	PESU	T00	E	Fall	Control
J	B205	D	5.9441	5.9441	F	PESU	T00	E	Fall	Control
A	B238	D	5.9441	5.9441	M	PESU	T00	E	Fall	Control
A	B143	A	5.9568	5.9568	M	PESU	T00	W	Fall	Control
A	B133	D	5.9648	5.9648	M	PESU	T00	E	Fall	Control
A	B133	D	5.9648	5.9648	M	PESU	T00	E	Fall	Control
A	B245	D	5.9648	5.9648	M	PESU	T00	E	Fall	Control
A	B245	D	5.9648	5.9648	M	PESU	T00	E	Fall	Control
A	B317	D	5.9648	5.9648	M	PESU	T00	E	Spring	Control
A	B143	A	5.9772	5.9772	M	PESU	T00	W	Fall	Control
A	B133	D	5.9855	5.9855	M	PESU	T00	E	Fall	Control
A	B246	D	5.9855	5.9855	M	PESU	T00	E	Fall	Control
A	B133	D	6.0062	6.0062	M	PESU	T00	E	Fall	Control
J	B162	D	6.0062	6.0062	F	PESU	T00	E	Fall	Control
A	B335	D	6.0062	6.0062	F	PESU	T00	E	Spring	Control
A	B143	A	6.018	6.018	M	PESU	T00	W	Fall	Control
A	B143	A	6.018	6.018	M	PESU	T00	W	Fall	Control
A	B133	D	6.0269	6.0269	M	PESU	T00	E	Fall	Control
A	B238	D	6.0269	6.0269	M	PESU	T00	E	Fall	Control
A	B080	D	6.0476	6.0476	M	PESU	T00	E	Fall	Control
A	B133	D	6.0476	6.0476	M	PESU	T00	E	Fall	Control
A	B133	D	6.0476	6.0476	M	PESU	T00	E	Fall	Control
A	B245	D	6.0476	6.0476	M	PESU	T00	E	Fall	Control
A	B245	D	6.0476	6.0476	M	PESU	T00	E	Fall	Control
A	B143	A	6.0588	6.0588	M	PESU	T00	W	Fall	Control
A	B133	D	6.0683	6.0683	M	PESU	T00	E	Fall	Control
A	B175	A	6.0792	6.0792	F	PESU	T00	W	Fall	Control
A	B133	D	6.089	6.089	M	PESU	T00	E	Fall	Control
A	B133	D	6.089	6.089	M	PESU	T00	E	Fall	Control
A	B133	D	6.089	6.089	M	PESU	T00	E	Fall	Control
A	B133	D	6.089	6.089	M	PESU	T00	E	Fall	Control
A	B133	D	6.089	6.089	M	PESU	T00	E	Fall	Control
J	B162	D	6.089	6.089	F	PESU	T00	E	Fall	Control
A	B143	A	6.0996	6.0996	M	PESU	T00	W	Fall	Control
A	B133	D	6.1097	6.1097	M	PESU	T00	E	Fall	Control
A	B133	D	6.1097	6.1097	M	PESU	T00	E	Fall	Control
A	B133	D	6.1097	6.1097	M	PESU	T00	E	Fall	Control
J	B162	D	6.1097	6.1097	F	PESU	T00	E	Fall	Control
A	B143	A	6.12	6.12	M	PESU	T00	W	Fall	Control
A	B080	D	6.1304	6.1304	M	PESU	T00	E	Fall	Control
A	B133	D	6.1304	6.1304	M	PESU	T00	E	Fall	Control
A	B133	D	6.1304	6.1304	M	PESU	T00	E	Fall	Control
A	B133	D	6.1304	6.1304	M	PESU	T00	E	Fall	Control
A	B133	D	6.1304	6.1304	M	PESU	T00	E	Fall	Control
J	B205	D	6.1304	6.1304	F	PESU	T00	E	Fall	Control
J	B205	D	6.1304	6.1304	F	PESU	T00	E	Fall	Control
A	B238	D	6.1304	6.1304	M	PESU	T00	E	Fall	Control
[truncated: 15,942 more rows]
