# Supplementary material for: Experimental trials of species-specific bat flight responses to an ultrasonic deterrent
Source: PeerJ. 2024 Jan 3;12:e16718. doi: 10.7717/peerj.16718 (PMC10771094; doi:10.7717/peerj.16718)
Supplement: Supplemental Information 1 [file peerj-12-16718-s001.zip › S2_Reds_COvsLow_om.csv]

Age	BatID	CameraID	Dist	Dist_corr	Sex	Species	Treat	UADID	Season	Treatment
J	B056	D	0	1	F	Red	T00	E	Fall	Control
J	B056	D	0.8726	1	F	Red	T00	E	Fall	Control
J	B056	D	1.0382	1.0382	F	Red	T00	E	Fall	Control
J	B056	D	1.0382	1.0382	F	Red	T00	E	Fall	Control
J	B056	D	1.1003	1.1003	F	Red	T00	E	Fall	Control
J	B056	D	1.1417	1.1417	F	Red	T00	E	Fall	Control
J	B056	D	1.1624	1.1624	F	Red	T00	E	Fall	Control
J	B056	D	1.1831	1.1831	F	Red	T00	E	Fall	Control
J	B056	D	1.2866	1.2866	F	Red	T00	E	Fall	Control
J	B056	D	1.2866	1.2866	F	Red	T00	E	Fall	Control
J	B056	D	1.5971	1.5971	F	Red	T00	E	Fall	Control
J	B056	D	1.742	1.742	F	Red	T00	E	Fall	Control
J	B056	D	1.8455	1.8455	F	Red	T00	E	Fall	Control
J	B056	D	1.9283	1.9283	F	Red	T00	E	Fall	Control
J	B056	D	2.0939	2.0939	F	Red	T00	E	Fall	Control
J	B056	D	2.2802	2.2802	F	Red	T00	E	Fall	Control
J	B056	D	2.363	2.363	F	Red	T00	E	Fall	Control
J	B056	D	2.3837	2.3837	F	Red	T00	E	Fall	Control
J	B056	D	2.8598	2.8598	F	Red	T00	E	Fall	Control
J	B056	D	3.0875	3.0875	F	Red	T00	E	Fall	Control
J	B056	D	3.5843	3.5843	F	Red	T00	E	Fall	Control
J	B056	D	3.6878	3.6878	F	Red	T00	E	Fall	Control
J	B056	D	3.7292	3.7292	F	Red	T00	E	Fall	Control
J	B056	D	3.812	3.812	F	Red	T00	E	Fall	Control
J	B056	D	3.8948	3.8948	F	Red	T00	E	Fall	Control
J	B056	D	3.9776	3.9776	F	Red	T00	E	Fall	Control
J	B056	D	4.0811	4.0811	F	Red	T00	E	Fall	Control
J	B056	D	4.1018	4.1018	F	Red	T00	E	Fall	Control
J	B056	D	4.1846	4.1846	F	Red	T00	E	Fall	Control
J	B056	D	4.2674	4.2674	F	Red	T00	E	Fall	Control
J	B056	D	4.2881	4.2881	F	Red	T00	E	Fall	Control
J	B056	D	4.2881	4.2881	F	Red	T00	E	Fall	Control
J	B056	D	4.2881	4.2881	F	Red	T00	E	Fall	Control
J	B056	D	4.3295	4.3295	F	Red	T00	E	Fall	Control
J	B056	D	4.3709	4.3709	F	Red	T00	E	Fall	Control
J	B056	D	4.433	4.433	F	Red	T00	E	Fall	Control
J	B056	D	4.4744	4.4744	F	Red	T00	E	Fall	Control
J	B056	D	4.4744	4.4744	F	Red	T00	E	Fall	Control
J	B056	D	4.4744	4.4744	F	Red	T00	E	Fall	Control
J	B056	D	4.5158	4.5158	F	Red	T00	E	Fall	Control
J	B056	D	4.5779	4.5779	F	Red	T00	E	Fall	Control
J	B056	D	4.5779	4.5779	F	Red	T00	E	Fall	Control
J	B056	D	4.7642	4.7642	F	Red	T00	E	Fall	Control
J	B056	D	4.7642	4.7642	F	Red	T00	E	Fall	Control
J	B056	D	4.7642	4.7642	F	Red	T00	E	Fall	Control
J	B056	D	4.7849	4.7849	F	Red	T00	E	Fall	Control
J	B056	D	4.7849	4.7849	F	Red	T00	E	Fall	Control
J	B056	D	4.8263	4.8263	F	Red	T00	E	Fall	Control
J	B056	D	4.9091	4.9091	F	Red	T00	E	Fall	Control
J	B056	D	4.9298	4.9298	F	Red	T00	E	Fall	Control
J	B056	D	4.9712	4.9712	F	Red	T00	E	Fall	Control
J	B056	D	4.9712	4.9712	F	Red	T00	E	Fall	Control
J	B056	D	4.9712	4.9712	F	Red	T00	E	Fall	Control
J	B056	D	4.9919	4.9919	F	Red	T00	E	Fall	Control
J	B056	D	4.9919	4.9919	F	Red	T00	E	Fall	Control
J	B056	D	5.1575	5.1575	F	Red	T00	E	Fall	Control
J	B056	D	5.1782	5.1782	F	Red	T00	E	Fall	Control
J	B056	D	5.1989	5.1989	F	Red	T00	E	Fall	Control
J	B056	D	5.3438	5.3438	F	Red	T00	E	Fall	Control
J	B056	D	5.3645	5.3645	F	Red	T00	E	Fall	Control
J	B056	D	5.3645	5.3645	F	Red	T00	E	Fall	Control
J	B056	D	5.3852	5.3852	F	Red	T00	E	Fall	Control
J	B056	D	5.4266	5.4266	F	Red	T00	E	Fall	Control
J	B056	D	5.4473	5.4473	F	Red	T00	E	Fall	Control
J	B056	D	5.4473	5.4473	F	Red	T00	E	Fall	Control
J	B056	D	5.4473	5.4473	F	Red	T00	E	Fall	Control
J	B056	D	5.4887	5.4887	F	Red	T00	E	Fall	Control
J	B056	D	5.4887	5.4887	F	Red	T00	E	Fall	Control
J	B056	D	5.5094	5.5094	F	Red	T00	E	Fall	Control
J	B056	D	5.5094	5.5094	F	Red	T00	E	Fall	Control
J	B056	D	5.5094	5.5094	F	Red	T00	E	Fall	Control
J	B056	D	5.5508	5.5508	F	Red	T00	E	Fall	Control
J	B056	D	5.5508	5.5508	F	Red	T00	E	Fall	Control
J	B056	D	5.5922	5.5922	F	Red	T00	E	Fall	Control
J	B056	D	5.5922	5.5922	F	Red	T00	E	Fall	Control
J	B056	D	5.6129	5.6129	F	Red	T00	E	Fall	Control
J	B056	D	5.6129	5.6129	F	Red	T00	E	Fall	Control
J	B056	D	5.675	5.675	F	Red	T00	E	Fall	Control
J	B056	D	5.675	5.675	F	Red	T00	E	Fall	Control
J	B056	D	5.6957	5.6957	F	Red	T00	E	Fall	Control
J	B056	D	5.7164	5.7164	F	Red	T00	E	Fall	Control
J	B056	D	5.7164	5.7164	F	Red	T00	E	Fall	Control
J	B056	D	5.7578	5.7578	F	Red	T00	E	Fall	Control
J	B056	D	5.7578	5.7578	F	Red	T00	E	Fall	Control
J	B056	D	5.7578	5.7578	F	Red	T00	E	Fall	Control
J	B056	D	5.7992	5.7992	F	Red	T00	E	Fall	Control
J	B056	D	5.7992	5.7992	F	Red	T00	E	Fall	Control
J	B056	D	5.9234	5.9234	F	Red	T00	E	Fall	Control
J	B056	D	5.9441	5.9441	F	Red	T00	E	Fall	Control
J	B056	D	5.9441	5.9441	F	Red	T00	E	Fall	Control
J	B056	D	5.9648	5.9648	F	Red	T00	E	Fall	Control
J	B056	D	6.0062	6.0062	F	Red	T00	E	Fall	Control
J	B056	D	6.0476	6.0476	F	Red	T00	E	Fall	Control
J	B056	D	6.089	6.089	F	Red	T00	E	Fall	Control
J	B056	D	6.089	6.089	F	Red	T00	E	Fall	Control
J	B056	D	6.1718	6.1718	F	Red	T00	E	Fall	Control
J	B056	D	6.1925	6.1925	F	Red	T00	E	Fall	Control
J	B056	D	6.1925	6.1925	F	Red	T00	E	Fall	Control
J	B056	D	6.2132	6.2132	F	Red	T00	E	Fall	Control
J	B056	D	6.2339	6.2339	F	Red	T00	E	Fall	Control
J	B056	D	6.2339	6.2339	F	Red	T00	E	Fall	Control
J	B056	D	6.296	6.296	F	Red	T00	E	Fall	Control
J	B056	D	6.296	6.296	F	Red	T00	E	Fall	Control
J	B056	D	6.3167	6.3167	F	Red	T00	E	Fall	Control
J	B056	D	6.3374	6.3374	F	Red	T00	E	Fall	Control
J	B056	D	6.3581	6.3581	F	Red	T00	E	Fall	Control
J	B056	D	6.3788	6.3788	F	Red	T00	E	Fall	Control
J	B056	D	6.3788	6.3788	F	Red	T00	E	Fall	Control
J	B056	D	6.4616	6.4616	F	Red	T00	E	Fall	Control
J	B056	D	6.4823	6.4823	F	Red	T00	E	Fall	Control
J	B056	D	6.503	6.503	F	Red	T00	E	Fall	Control
J	B056	D	6.5237	6.5237	F	Red	T00	E	Fall	Control
J	B056	D	6.5444	6.5444	F	Red	T00	E	Fall	Control
J	B056	D	6.5858	6.5858	F	Red	T00	E	Fall	Control
J	B056	D	6.6065	6.6065	F	Red	T00	E	Fall	Control
J	B056	D	6.6272	6.6272	F	Red	T00	E	Fall	Control
J	B056	D	6.7307	6.7307	F	Red	T00	E	Fall	Control
J	B056	D	6.7514	6.7514	F	Red	T00	E	Fall	Control
J	B056	D	6.7514	6.7514	F	Red	T00	E	Fall	Control
J	B056	D	6.7721	6.7721	F	Red	T00	E	Fall	Control
J	B056	D	6.8135	6.8135	F	Red	T00	E	Fall	Control
J	B056	D	6.8135	6.8135	F	Red	T00	E	Fall	Control
J	B056	D	6.8342	6.8342	F	Red	T00	E	Fall	Control
J	B056	D	6.8549	6.8549	F	Red	T00	E	Fall	Control
J	B056	D	6.8756	6.8756	F	Red	T00	E	Fall	Control
J	B056	D	6.8756	6.8756	F	Red	T00	E	Fall	Control
J	B056	D	7.1861	7.1861	F	Red	T00	E	Fall	Control
J	B056	D	7.2482	7.2482	F	Red	T00	E	Fall	Control
J	B056	D	7.2896	7.2896	F	Red	T00	E	Fall	Control
J	B056	D	7.3103	7.3103	F	Red	T00	E	Fall	Control
J	B056	D	7.331	7.331	F	Red	T00	E	Fall	Control
J	B056	D	7.3517	7.3517	F	Red	T00	E	Fall	Control
J	B056	D	7.3724	7.3724	F	Red	T00	E	Fall	Control
J	B056	D	7.3724	7.3724	F	Red	T00	E	Fall	Control
J	B056	D	7.3724	7.3724	F	Red	T00	E	Fall	Control
J	B056	D	7.3931	7.3931	F	Red	T00	E	Fall	Control
J	B056	D	7.4345	7.4345	F	Red	T00	E	Fall	Control
J	B056	D	7.4345	7.4345	F	Red	T00	E	Fall	Control
J	B056	D	7.4759	7.4759	F	Red	T00	E	Fall	Control
J	B056	D	7.4966	7.4966	F	Red	T00	E	Fall	Control
J	B056	D	7.5173	7.5173	F	Red	T00	E	Fall	Control
J	B056	D	7.538	7.538	F	Red	T00	E	Fall	Control
J	B056	D	7.538	7.538	F	Red	T00	E	Fall	Control
J	B056	D	7.5587	7.5587	F	Red	T00	E	Fall	Control
J	B056	D	7.6001	7.6001	F	Red	T00	E	Fall	Control
J	B056	D	7.6208	7.6208	F	Red	T00	E	Fall	Control
J	B056	D	7.6208	7.6208	F	Red	T00	E	Fall	Control
J	B056	D	7.6208	7.6208	F	Red	T00	E	Fall	Control
J	B056	D	7.6415	7.6415	F	Red	T00	E	Fall	Control
J	B056	D	7.6415	7.6415	F	Red	T00	E	Fall	Control
J	B056	D	7.6415	7.6415	F	Red	T00	E	Fall	Control
J	B056	D	7.6829	7.6829	F	Red	T00	E	Fall	Control
J	B056	D	7.7864	7.7864	F	Red	T00	E	Fall	Control
J	B056	D	7.8485	7.8485	F	Red	T00	E	Fall	Control
J	B056	D	7.8692	7.8692	F	Red	T00	E	Fall	Control
J	B056	D	7.9313	7.9313	F	Red	T00	E	Fall	Control
J	B056	D	8.0762	8.0762	F	Red	T00	E	Fall	Control
J	B056	D	8.1383	8.1383	F	Red	T00	E	Fall	Control
J	B056	D	8.159	8.159	F	Red	T00	E	Fall	Control
J	B056	D	8.2004	8.2004	F	Red	T00	E	Fall	Control
J	B056	D	8.2004	8.2004	F	Red	T00	E	Fall	Control
J	B056	D	8.2625	8.2625	F	Red	T00	E	Fall	Control
J	B056	D	8.2832	8.2832	F	Red	T00	E	Fall	Control
J	B056	D	8.2832	8.2832	F	Red	T00	E	Fall	Control
J	B056	D	8.366	8.366	F	Red	T00	E	Fall	Control
J	B056	D	8.4074	8.4074	F	Red	T00	E	Fall	Control
J	B056	D	8.4281	8.4281	F	Red	T00	E	Fall	Control
J	B056	D	8.4488	8.4488	F	Red	T00	E	Fall	Control
J	B056	D	8.4902	8.4902	F	Red	T00	E	Fall	Control
J	B056	D	8.5109	8.5109	F	Red	T00	E	Fall	Control
J	B056	D	8.5109	8.5109	F	Red	T00	E	Fall	Control
J	B056	D	8.5109	8.5109	F	Red	T00	E	Fall	Control
J	B056	D	8.5316	8.5316	F	Red	T00	E	Fall	Control
J	B056	D	8.573	8.573	F	Red	T00	E	Fall	Control
J	B056	D	8.573	8.573	F	Red	T00	E	Fall	Control
J	B056	D	8.6144	8.6144	F	Red	T00	E	Fall	Control
J	B056	D	8.6351	8.6351	F	Red	T00	E	Fall	Control
J	B056	D	8.6765	8.6765	F	Red	T00	E	Fall	Control
J	B056	D	8.6765	8.6765	F	Red	T00	E	Fall	Control
J	B056	D	8.6765	8.6765	F	Red	T00	E	Fall	Control
J	B056	D	8.6765	8.6765	F	Red	T00	E	Fall	Control
J	B056	D	8.6972	8.6972	F	Red	T00	E	Fall	Control
J	B056	D	8.6972	8.6972	F	Red	T00	E	Fall	Control
J	B056	D	8.7593	8.7593	F	Red	T00	E	Fall	Control
J	B056	D	8.78	8.78	F	Red	T00	E	Fall	Control
J	B056	D	8.78	8.78	F	Red	T00	E	Fall	Control
J	B056	D	8.9249	8.9249	F	Red	T00	E	Fall	Control
J	B056	D	9.0698	9.0698	F	Red	T00	E	Fall	Control
J	B056	D	9.1112	9.1112	F	Red	T00	E	Fall	Control
J	B056	D	9.194	9.194	F	Red	T00	E	Fall	Control
J	B056	D	9.2147	9.2147	F	Red	T00	E	Fall	Control
J	B056	D	9.2147	9.2147	F	Red	T00	E	Fall	Control
J	B056	D	9.2354	9.2354	F	Red	T00	E	Fall	Control
J	B056	D	9.2354	9.2354	F	Red	T00	E	Fall	Control
J	B056	D	9.2561	9.2561	F	Red	T00	E	Fall	Control
J	B056	D	9.2561	9.2561	F	Red	T00	E	Fall	Control
J	B056	D	9.2768	9.2768	F	Red	T00	E	Fall	Control
J	B056	D	9.2768	9.2768	F	Red	T00	E	Fall	Control
J	B056	D	9.2768	9.2768	F	Red	T00	E	Fall	Control
J	B056	D	9.3182	9.3182	F	Red	T00	E	Fall	Control
J	B056	D	9.3182	9.3182	F	Red	T00	E	Fall	Control
J	B056	D	9.3389	9.3389	F	Red	T00	E	Fall	Control
J	B056	D	9.3389	9.3389	F	Red	T00	E	Fall	Control
J	B056	D	9.3596	9.3596	F	Red	T00	E	Fall	Control
J	B056	D	9.3803	9.3803	F	Red	T00	E	Fall	Control
J	B056	D	9.401	9.401	F	Red	T00	E	Fall	Control
J	B056	D	9.4838	9.4838	F	Red	T00	E	Fall	Control
J	B056	D	9.5045	9.5045	F	Red	T00	E	Fall	Control
J	B056	D	9.5666	9.5666	F	Red	T00	E	Fall	Control
J	B056	D	9.5873	9.5873	F	Red	T00	E	Fall	Control
J	B056	D	9.608	9.608	F	Red	T00	E	Fall	Control
J	B056	D	9.6287	9.6287	F	Red	T00	E	Fall	Control
J	B056	D	9.6908	9.6908	F	Red	T00	E	Fall	Control
J	B056	D	9.6908	9.6908	F	Red	T00	E	Fall	Control
J	B056	D	9.7115	9.7115	F	Red	T00	E	Fall	Control
J	B056	D	9.7115	9.7115	F	Red	T00	E	Fall	Control
J	B056	D	9.7736	9.7736	F	Red	T00	E	Fall	Control
J	B056	D	9.7943	9.7943	F	Red	T00	E	Fall	Control
J	B056	D	9.815	9.815	F	Red	T00	E	Fall	Control
J	B056	D	9.9185	9.9185	F	Red	T00	E	Fall	Control
J	B056	D	9.9185	9.9185	F	Red	T00	E	Fall	Control
J	B056	D	9.9185	9.9185	F	Red	T00	E	Fall	Control
J	B056	D	9.9392	9.9392	F	Red	T00	E	Fall	Control
J	B056	D	9.9392	9.9392	F	Red	T00	E	Fall	Control
J	B056	D	10.0013	10.0013	F	Red	T00	E	Fall	Control
J	B056	D	10.0013	10.0013	F	Red	T00	E	Fall	Control
J	B056	D	10.022	10.022	F	Red	T00	E	Fall	Control
J	B056	D	10.0427	10.0427	F	Red	T00	E	Fall	Control
J	B056	D	10.0427	10.0427	F	Red	T00	E	Fall	Control
J	B056	D	10.0634	10.0634	F	Red	T00	E	Fall	Control
J	B056	D	10.1255	10.1255	F	Red	T00	E	Fall	Control
J	B056	D	10.1255	10.1255	F	Red	T00	E	Fall	Control
J	B056	D	10.1462	10.1462	F	Red	T00	E	Fall	Control
J	B056	D	10.1462	10.1462	F	Red	T00	E	Fall	Control
J	B056	D	10.1669	10.1669	F	Red	T00	E	Fall	Control
J	B056	D	10.1876	10.1876	F	Red	T00	E	Fall	Control
J	B056	D	10.1876	10.1876	F	Red	T00	E	Fall	Control
J	B056	D	10.229	10.229	F	Red	T00	E	Fall	Control
J	B056	D	10.229	10.229	F	Red	T00	E	Fall	Control
J	B056	D	10.2497	10.2497	F	Red	T00	E	Fall	Control
J	B056	D	10.2704	10.2704	F	Red	T00	E	Fall	Control
J	B056	D	10.3118	10.3118	F	Red	T00	E	Fall	Control
J	B056	D	10.3325	10.3325	F	Red	T00	E	Fall	Control
J	B056	D	10.3532	10.3532	F	Red	T00	E	Fall	Control
J	B056	D	10.3739	10.3739	F	Red	T00	E	Fall	Control
J	B056	D	10.3739	10.3739	F	Red	T00	E	Fall	Control
J	B056	D	10.3946	10.3946	F	Red	T00	E	Fall	Control
J	B056	D	10.3946	10.3946	F	Red	T00	E	Fall	Control
J	B056	D	10.4153	10.4153	F	Red	T00	E	Fall	Control
J	B056	D	10.4153	10.4153	F	Red	T00	E	Fall	Control
J	B056	D	10.4981	10.4981	F	Red	T00	E	Fall	Control
J	B056	D	10.5809	10.5809	F	Red	T00	E	Fall	Control
J	B056	D	10.6016	10.6016	F	Red	T00	E	Fall	Control
J	B056	D	10.6016	10.6016	F	Red	T00	E	Fall	Control
J	B056	D	10.6016	10.6016	F	Red	T00	E	Fall	Control
J	B056	D	10.643	10.643	F	Red	T00	E	Fall	Control
J	B056	C	10.7158	10.7158	F	Red	T00	E	Fall	Control
J	B056	C	10.8228	10.8228	F	Red	T00	E	Fall	Control
J	B056	C	11.4434	11.4434	F	Red	T00	E	Fall	Control
J	B056	C	11.529	11.529	F	Red	T00	E	Fall	Control
J	B056	C	11.5504	11.5504	F	Red	T00	E	Fall	Control
J	B056	C	11.5718	11.5718	F	Red	T00	E	Fall	Control
J	B056	C	11.7002	11.7002	F	Red	T00	E	Fall	Control
J	B056	C	11.8928	11.8928	F	Red	T00	E	Fall	Control
J	B056	C	12.1282	12.1282	F	Red	T00	E	Fall	Control
J	B056	C	12.171	12.171	F	Red	T00	E	Fall	Control
J	B056	C	12.2352	12.2352	F	Red	T00	E	Fall	Control
J	B056	C	12.385	12.385	F	Red	T00	E	Fall	Control
J	B056	C	12.5776	12.5776	F	Red	T00	E	Fall	Control
J	B056	C	12.8558	12.8558	F	Red	T00	E	Fall	Control
J	B056	C	12.8986	12.8986	F	Red	T00	E	Fall	Control
J	B056	C	13.027	13.027	F	Red	T00	E	Fall	Control
J	B056	C	13.0484	13.0484	F	Red	T00	E	Fall	Control
J	B056	C	13.134	13.134	F	Red	T00	E	Fall	Control
J	B056	C	13.2196	13.2196	F	Red	T00	E	Fall	Control
J	B056	C	13.241	13.241	F	Red	T00	E	Fall	Control
J	B056	C	13.3694	13.3694	F	Red	T00	E	Fall	Control
J	B056	C	13.6476	13.6476	F	Red	T00	E	Fall	Control
J	B056	C	13.7546	13.7546	F	Red	T00	E	Fall	Control
J	B056	C	13.7546	13.7546	F	Red	T00	E	Fall	Control
J	B056	C	13.776	13.776	F	Red	T00	E	Fall	Control
J	B056	C	13.8402	13.8402	F	Red	T00	E	Fall	Control
J	B056	C	13.99	13.99	F	Red	T00	E	Fall	Control
J	B056	C	14.0328	14.0328	F	Red	T00	E	Fall	Control
J	B056	C	14.0756	14.0756	F	Red	T00	E	Fall	Control
J	B056	C	14.2468	14.2468	F	Red	T00	E	Fall	Control
J	B056	C	14.4608	14.4608	F	Red	T00	E	Fall	Control
J	B056	C	14.4608	14.4608	F	Red	T00	E	Fall	Control
J	B056	C	14.7176	14.7176	F	Red	T00	E	Fall	Control
J	B056	C	14.8246	14.8246	F	Red	T00	E	Fall	Control
J	B056	C	14.9102	14.9102	F	Red	T00	E	Fall	Control
J	B056	C	14.953	14.953	F	Red	T00	E	Fall	Control
J	B056	C	15.06	15.06	F	Red	T00	E	Fall	Control
J	B056	C	15.0814	15.0814	F	Red	T00	E	Fall	Control
J	B056	C	15.274	15.274	F	Red	T00	E	Fall	Control
J	B056	C	15.2954	15.2954	F	Red	T00	E	Fall	Control
J	B056	C	15.4238	15.4238	F	Red	T00	E	Fall	Control
J	B056	C	15.4452	15.4452	F	Red	T00	E	Fall	Control
J	B056	C	15.4666	15.4666	F	Red	T00	E	Fall	Control
J	B056	C	15.5308	15.5308	F	Red	T00	E	Fall	Control
J	B056	C	15.5522	15.5522	F	Red	T00	E	Fall	Control
J	B056	C	15.5736	15.5736	F	Red	T00	E	Fall	Control
J	B056	C	15.5736	15.5736	F	Red	T00	E	Fall	Control
J	B056	C	15.6164	15.6164	F	Red	T00	E	Fall	Control
J	B056	C	15.6164	15.6164	F	Red	T00	E	Fall	Control
J	B056	C	15.6378	15.6378	F	Red	T00	E	Fall	Control
J	B056	C	15.8518	15.8518	F	Red	T00	E	Fall	Control
J	B056	C	16.0016	16.0016	F	Red	T00	E	Fall	Control
J	B056	C	16.1086	16.1086	F	Red	T00	E	Fall	Control
J	B056	C	16.3012	16.3012	F	Red	T00	E	Fall	Control
J	B056	C	16.3868	16.3868	F	Red	T00	E	Fall	Control
J	B056	C	16.5152	16.5152	F	Red	T00	E	Fall	Control
J	B056	C	16.6436	16.6436	F	Red	T00	E	Fall	Control
J	B056	C	16.7506	16.7506	F	Red	T00	E	Fall	Control
J	B056	C	16.772	16.772	F	Red	T00	E	Fall	Control
J	B056	C	16.772	16.772	F	Red	T00	E	Fall	Control
J	B056	C	16.8148	16.8148	F	Red	T00	E	Fall	Control
J	B056	C	16.8576	16.8576	F	Red	T00	E	Fall	Control
J	B056	C	16.8576	16.8576	F	Red	T00	E	Fall	Control
J	B056	C	16.879	16.879	F	Red	T00	E	Fall	Control
J	B056	C	16.879	16.879	F	Red	T00	E	Fall	Control
J	B056	C	16.9004	16.9004	F	Red	T00	E	Fall	Control
J	B056	C	16.9218	16.9218	F	Red	T00	E	Fall	Control
J	B056	C	17.0074	17.0074	F	Red	T00	E	Fall	Control
J	B056	C	17.0288	17.0288	F	Red	T00	E	Fall	Control
J	B056	C	17.0502	17.0502	F	Red	T00	E	Fall	Control
J	B056	C	17.0502	17.0502	F	Red	T00	E	Fall	Control
J	B056	C	17.0502	17.0502	F	Red	T00	E	Fall	Control
J	B056	C	17.0716	17.0716	F	Red	T00	E	Fall	Control
J	B056	C	17.1572	17.1572	F	Red	T00	E	Fall	Control
J	B056	C	17.2	17.2	F	Red	T00	E	Fall	Control
J	B056	C	17.2214	17.2214	F	Red	T00	E	Fall	Control
J	B056	C	17.2428	17.2428	F	Red	T00	E	Fall	Control
J	B056	C	17.2642	17.2642	F	Red	T00	E	Fall	Control
J	B056	C	17.3926	17.3926	F	Red	T00	E	Fall	Control
J	B056	C	17.414	17.414	F	Red	T00	E	Fall	Control
J	B056	C	17.5424	17.5424	F	Red	T00	E	Fall	Control
J	B056	C	17.7564	17.7564	F	Red	T00	E	Fall	Control
J	B056	C	17.8206	17.8206	F	Red	T00	E	Fall	Control
J	B056	C	17.9062	17.9062	F	Red	T00	E	Fall	Control
J	B056	C	17.9918	17.9918	F	Red	T00	E	Fall	Control
J	B056	C	17.9918	17.9918	F	Red	T00	E	Fall	Control
J	B056	C	18.1416	18.1416	F	Red	T00	E	Fall	Control
J	B056	C	18.2272	18.2272	F	Red	T00	E	Fall	Control
J	B056	C	18.2486	18.2486	F	Red	T00	E	Fall	Control
J	B056	C	18.27	18.27	F	Red	T00	E	Fall	Control
J	B056	C	18.3342	18.3342	F	Red	T00	E	Fall	Control
J	B056	C	18.377	18.377	F	Red	T00	E	Fall	Control
J	B056	C	18.3984	18.3984	F	Red	T00	E	Fall	Control
J	B056	C	18.484	18.484	F	Red	T00	E	Fall	Control
J	B056	C	18.6338	18.6338	F	Red	T00	E	Fall	Control
J	B056	C	18.6552	18.6552	F	Red	T00	E	Fall	Control
J	B056	C	18.7408	18.7408	F	Red	T00	E	Fall	Control
J	B056	C	18.8692	18.8692	F	Red	T00	E	Fall	Control
J	B056	C	18.9976	18.9976	F	Red	T00	E	Fall	Control
J	B056	C	19.1688	19.1688	F	Red	T00	E	Fall	Control
J	B056	C	19.1902	19.1902	F	Red	T00	E	Fall	Control
J	B056	C	19.1902	19.1902	F	Red	T00	E	Fall	Control
J	B056	C	19.2116	19.2116	F	Red	T00	E	Fall	Control
J	B056	C	19.233	19.233	F	Red	T00	E	Fall	Control
J	B056	C	19.2544	19.2544	F	Red	T00	E	Fall	Control
J	B056	C	19.2972	19.2972	F	Red	T00	E	Fall	Control
J	B056	C	19.2972	19.2972	F	Red	T00	E	Fall	Control
J	B056	C	19.3828	19.3828	F	Red	T00	E	Fall	Control
J	B056	C	19.4042	19.4042	F	Red	T00	E	Fall	Control
J	B056	C	19.4684	19.4684	F	Red	T00	E	Fall	Control
J	B056	C	19.5326	19.5326	F	Red	T00	E	Fall	Control
J	B056	C	19.6824	19.6824	F	Red	T00	E	Fall	Control
J	B056	C	19.9606	19.9606	F	Red	T00	E	Fall	Control
J	B056	C	20.1104	20.1104	F	Red	T00	E	Fall	Control
J	B056	C	20.303	20.303	F	Red	T00	E	Fall	Control
J	B056	C	20.303	20.303	F	Red	T00	E	Fall	Control
J	B056	C	20.3458	20.3458	F	Red	T00	E	Fall	Control
J	B056	C	20.4314	20.4314	F	Red	T00	E	Fall	Control
J	B056	C	20.4314	20.4314	F	Red	T00	E	Fall	Control
J	B056	C	20.5384	20.5384	F	Red	T00	E	Fall	Control
J	B056	C	20.5812	20.5812	F	Red	T00	E	Fall	Control
J	B056	C	20.6882	20.6882	F	Red	T00	E	Fall	Control
J	B056	C	20.7524	20.7524	F	Red	T00	E	Fall	Control
J	B056	C	20.7738	20.7738	F	Red	T00	E	Fall	Control
J	B056	C	20.7952	20.7952	F	Red	T00	E	Fall	Control
J	B056	C	21.0306	21.0306	F	Red	T00	E	Fall	Control
J	B056	C	21.0734	21.0734	F	Red	T00	E	Fall	Control
J	B056	C	21.2446	21.2446	F	Red	T00	E	Fall	Control
J	B056	C	21.2446	21.2446	F	Red	T00	E	Fall	Control
J	B056	C	21.266	21.266	F	Red	T00	E	Fall	Control
J	B056	C	21.373	21.373	F	Red	T00	E	Fall	Control
J	B056	C	21.4586	21.4586	F	Red	T00	E	Fall	Control
J	B056	C	21.48	21.48	F	Red	T00	E	Fall	Control
J	B056	C	21.48	21.48	F	Red	T00	E	Fall	Control
J	B056	C	21.5014	21.5014	F	Red	T00	E	Fall	Control
J	B056	C	21.5014	21.5014	F	Red	T00	E	Fall	Control
J	B056	C	21.6512	21.6512	F	Red	T00	E	Fall	Control
J	B056	C	21.6512	21.6512	F	Red	T00	E	Fall	Control
J	B056	C	21.7154	21.7154	F	Red	T00	E	Fall	Control
J	B056	C	21.7368	21.7368	F	Red	T00	E	Fall	Control
J	B056	C	21.7796	21.7796	F	Red	T00	E	Fall	Control
J	B056	C	21.801	21.801	F	Red	T00	E	Fall	Control
J	B056	C	21.908	21.908	F	Red	T00	E	Fall	Control
J	B056	C	21.9508	21.9508	F	Red	T00	E	Fall	Control
J	B056	C	21.9508	21.9508	F	Red	T00	E	Fall	Control
J	B056	C	21.9722	21.9722	F	Red	T00	E	Fall	Control
J	B056	C	21.9722	21.9722	F	Red	T00	E	Fall	Control
J	B056	C	22.0792	22.0792	F	Red	T00	E	Fall	Control
J	B056	C	22.1006	22.1006	F	Red	T00	E	Fall	Control
J	B056	C	22.122	22.122	F	Red	T00	E	Fall	Control
J	B056	C	22.122	22.122	F	Red	T00	E	Fall	Control
J	B056	C	22.1434	22.1434	F	Red	T00	E	Fall	Control
J	B056	C	22.1648	22.1648	F	Red	T00	E	Fall	Control
J	B056	C	22.2076	22.2076	F	Red	T00	E	Fall	Control
J	B056	C	22.229	22.229	F	Red	T00	E	Fall	Control
J	B056	C	22.229	22.229	F	Red	T00	E	Fall	Control
J	B056	C	22.3146	22.3146	F	Red	T00	E	Fall	Control
J	B056	C	22.3146	22.3146	F	Red	T00	E	Fall	Control
J	B056	C	22.336	22.336	F	Red	T00	E	Fall	Control
J	B056	C	22.3574	22.3574	F	Red	T00	E	Fall	Control
J	B056	C	22.3574	22.3574	F	Red	T00	E	Fall	Control
J	B056	C	22.3788	22.3788	F	Red	T00	E	Fall	Control
J	B056	C	22.4002	22.4002	F	Red	T00	E	Fall	Control
J	B056	C	22.4858	22.4858	F	Red	T00	E	Fall	Control
J	B056	C	22.55	22.55	F	Red	T00	E	Fall	Control
J	B056	C	22.5928	22.5928	F	Red	T00	E	Fall	Control
J	B056	C	22.6142	22.6142	F	Red	T00	E	Fall	Control
J	B056	C	22.657	22.657	F	Red	T00	E	Fall	Control
J	B056	C	22.6784	22.6784	F	Red	T00	E	Fall	Control
J	B056	C	22.6784	22.6784	F	Red	T00	E	Fall	Control
J	B056	C	22.6998	22.6998	F	Red	T00	E	Fall	Control
J	B056	C	22.7212	22.7212	F	Red	T00	E	Fall	Control
J	B056	C	22.7426	22.7426	F	Red	T00	E	Fall	Control
J	B056	C	22.764	22.764	F	Red	T00	E	Fall	Control
J	B056	C	22.8496	22.8496	F	Red	T00	E	Fall	Control
J	B056	C	22.8496	22.8496	F	Red	T00	E	Fall	Control
J	B056	C	22.871	22.871	F	Red	T00	E	Fall	Control
J	B056	C	22.871	22.871	F	Red	T00	E	Fall	Control
J	B056	C	22.9138	22.9138	F	Red	T00	E	Fall	Control
J	B056	C	22.9138	22.9138	F	Red	T00	E	Fall	Control
J	B056	C	22.9566	22.9566	F	Red	T00	E	Fall	Control
J	B056	C	22.9566	22.9566	F	Red	T00	E	Fall	Control
J	B056	C	23.0208	23.0208	F	Red	T00	E	Fall	Control
J	B056	C	23.0422	23.0422	F	Red	T00	E	Fall	Control
J	B056	C	23.0422	23.0422	F	Red	T00	E	Fall	Control
J	B056	C	23.1064	23.1064	F	Red	T00	E	Fall	Control
J	B056	C	23.1064	23.1064	F	Red	T00	E	Fall	Control
J	B056	C	23.2348	23.2348	F	Red	T00	E	Fall	Control
J	B056	C	23.2348	23.2348	F	Red	T00	E	Fall	Control
J	B056	C	23.2776	23.2776	F	Red	T00	E	Fall	Control
J	B056	C	23.3632	23.3632	F	Red	T00	E	Fall	Control
J	B056	C	23.3846	23.3846	F	Red	T00	E	Fall	Control
J	B056	C	23.4702	23.4702	F	Red	T00	E	Fall	Control
J	B056	C	23.4916	23.4916	F	Red	T00	E	Fall	Control
J	B056	C	23.5558	23.5558	F	Red	T00	E	Fall	Control
J	B056	C	23.5772	23.5772	F	Red	T00	E	Fall	Control
J	B056	C	23.8982	23.8982	F	Red	T00	E	Fall	Control
J	B056	C	24.0052	24.0052	F	Red	T00	E	Fall	Control
J	B056	C	24.0266	24.0266	F	Red	T00	E	Fall	Control
J	B056	C	24.0266	24.0266	F	Red	T00	E	Fall	Control
J	B056	C	24.048	24.048	F	Red	T00	E	Fall	Control
J	B056	C	24.048	24.048	F	Red	T00	E	Fall	Control
J	B056	C	24.048	24.048	F	Red	T00	E	Fall	Control
J	B056	C	24.0694	24.0694	F	Red	T00	E	Fall	Control
J	B056	C	24.155	24.155	F	Red	T00	E	Fall	Control
J	B056	C	24.2192	24.2192	F	Red	T00	E	Fall	Control
J	B056	C	24.2192	24.2192	F	Red	T00	E	Fall	Control
J	B056	C	24.262	24.262	F	Red	T00	E	Fall	Control
J	B056	C	24.369	24.369	F	Red	T00	E	Fall	Control
J	B056	C	24.3904	24.3904	F	Red	T00	E	Fall	Control
J	B056	C	24.3904	24.3904	F	Red	T00	E	Fall	Control
J	B056	C	24.3904	24.3904	F	Red	T00	E	Fall	Control
J	B056	C	24.4332	24.4332	F	Red	T00	E	Fall	Control
J	B056	C	24.476	24.476	F	Red	T00	E	Fall	Control
J	B056	C	24.583	24.583	F	Red	T00	E	Fall	Control
J	B056	C	24.6258	24.6258	F	Red	T00	E	Fall	Control
J	B056	C	24.6686	24.6686	F	Red	T00	E	Fall	Control
J	B056	C	24.6686	24.6686	F	Red	T00	E	Fall	Control
J	B056	C	24.7114	24.7114	F	Red	T00	E	Fall	Control
J	B056	C	24.7756	24.7756	F	Red	T00	E	Fall	Control
J	B056	C	24.8612	24.8612	F	Red	T00	E	Fall	Control
J	B056	C	24.9468	24.9468	F	Red	T00	E	Fall	Control
J	B056	C	24.9468	24.9468	F	Red	T00	E	Fall	Control
J	B056	C	24.9896	24.9896	F	Red	T00	E	Fall	Control
J	B056	C	25.011	25.011	F	Red	T00	E	Fall	Control
J	B056	C	25.011	25.011	F	Red	T00	E	Fall	Control
J	B056	C	25.0966	25.0966	F	Red	T00	E	Fall	Control
J	B056	C	25.0966	25.0966	F	Red	T00	E	Fall	Control
J	B056	C	25.2036	25.2036	F	Red	T00	E	Fall	Control
J	B056	C	25.2464	25.2464	F	Red	T00	E	Fall	Control
J	B056	C	25.3106	25.3106	F	Red	T00	E	Fall	Control
J	B056	C	25.439	25.439	F	Red	T00	E	Fall	Control
J	B056	C	25.5246	25.5246	F	Red	T00	E	Fall	Control
J	B056	C	25.546	25.546	F	Red	T00	E	Fall	Control
J	B056	C	25.7172	25.7172	F	Red	T00	E	Fall	Control
J	B056	C	25.76	25.76	F	Red	T00	E	Fall	Control
J	B056	C	25.9098	25.9098	F	Red	T00	E	Fall	Control
J	B056	C	26.3378	26.3378	F	Red	T00	E	Fall	Control
J	B056	C	26.402	26.402	F	Red	T00	E	Fall	Control
J	B056	C	26.402	26.402	F	Red	T00	E	Fall	Control
J	B056	C	26.937	26.937	F	Red	T00	E	Fall	Control
J	B056	C	27.365	27.365	F	Red	T00	E	Fall	Control
J	B056	C	27.4934	27.4934	F	Red	T00	E	Fall	Control
J	B056	B	27.8754	27.8754	F	Red	T00	E	Fall	Control
J	B056	B	28.0824	28.0824	F	Red	T00	E	Fall	Control
J	B056	B	28.3515	28.3515	F	Red	T00	E	Fall	Control
J	B056	B	28.5999	28.5999	F	Red	T00	E	Fall	Control
J	B056	B	28.6413	28.6413	F	Red	T00	E	Fall	Control
J	B056	B	28.869	28.869	F	Red	T00	E	Fall	Control
J	B056	B	28.8897	28.8897	F	Red	T00	E	Fall	Control
J	B056	B	29.1381	29.1381	F	Red	T00	E	Fall	Control
J	B056	B	29.4072	29.4072	F	Red	T00	E	Fall	Control
J	B056	B	29.4279	29.4279	F	Red	T00	E	Fall	Control
J	B056	B	29.4486	29.4486	F	Red	T00	E	Fall	Control
J	B056	B	29.5107	29.5107	F	Red	T00	E	Fall	Control
J	B056	B	29.6556	29.6556	F	Red	T00	E	Fall	Control
J	B056	B	29.7384	29.7384	F	Red	T00	E	Fall	Control
J	B056	B	29.8419	29.8419	F	Red	T00	E	Fall	Control
J	B056	B	29.9661	29.9661	F	Red	T00	E	Fall	Control
J	B056	B	30.0696	30.0696	F	Red	T00	E	Fall	Control
J	B056	B	30.3594	30.3594	F	Red	T00	E	Fall	Control
J	B056	B	31.1667	31.1667	F	Red	T00	E	Fall	Control
J	B056	B	31.2495	31.2495	F	Red	T00	E	Fall	Control
J	B056	B	31.2909	31.2909	F	Red	T00	E	Fall	Control
J	B056	B	31.3323	31.3323	F	Red	T00	E	Fall	Control
J	B056	B	31.4358	31.4358	F	Red	T00	E	Fall	Control
J	B056	B	31.5807	31.5807	F	Red	T00	E	Fall	Control
J	B056	B	31.5807	31.5807	F	Red	T00	E	Fall	Control
J	B056	B	31.7463	31.7463	F	Red	T00	E	Fall	Control
J	B056	B	31.7463	31.7463	F	Red	T00	E	Fall	Control
J	B056	B	31.9119	31.9119	F	Red	T00	E	Fall	Control
J	B056	B	31.9947	31.9947	F	Red	T00	E	Fall	Control
J	B056	B	32.2638	32.2638	F	Red	T00	E	Fall	Control
J	B056	B	32.4708	32.4708	F	Red	T00	E	Fall	Control
J	B056	B	32.4708	32.4708	F	Red	T00	E	Fall	Control
J	B056	B	32.4915	32.4915	F	Red	T00	E	Fall	Control
J	B056	B	32.5329	32.5329	F	Red	T00	E	Fall	Control
J	B056	B	32.7813	32.7813	F	Red	T00	E	Fall	Control
J	B056	B	33.0504	33.0504	F	Red	T00	E	Fall	Control
J	B056	B	33.0504	33.0504	F	Red	T00	E	Fall	Control
J	B056	B	33.2574	33.2574	F	Red	T00	E	Fall	Control
J	B056	B	33.2988	33.2988	F	Red	T00	E	Fall	Control
J	B056	B	33.5472	33.5472	F	Red	T00	E	Fall	Control
J	B056	B	34.044	34.044	F	Red	T00	E	Fall	Control
J	B056	B	34.0854	34.0854	F	Red	T00	E	Fall	Control
J	B056	B	34.1475	34.1475	F	Red	T00	E	Fall	Control
J	B056	B	34.1682	34.1682	F	Red	T00	E	Fall	Control
J	B056	B	34.4166	34.4166	F	Red	T00	E	Fall	Control
J	B056	B	34.6236	34.6236	F	Red	T00	E	Fall	Control
J	B056	B	34.7064	34.7064	F	Red	T00	E	Fall	Control
J	B056	B	34.8927	34.8927	F	Red	T00	E	Fall	Control
J	B056	B	34.9962	34.9962	F	Red	T00	E	Fall	Control
J	B056	B	35.1411	35.1411	F	Red	T00	E	Fall	Control
J	B056	B	35.1411	35.1411	F	Red	T00	E	Fall	Control
J	B056	B	35.3067	35.3067	F	Red	T00	E	Fall	Control
J	B056	B	35.3274	35.3274	F	Red	T00	E	Fall	Control
J	B056	B	35.3895	35.3895	F	Red	T00	E	Fall	Control
J	B056	B	35.3895	35.3895	F	Red	T00	E	Fall	Control
J	B056	B	35.5965	35.5965	F	Red	T00	E	Fall	Control
J	B056	B	35.9484	35.9484	F	Red	T00	E	Fall	Control
J	B056	B	35.9691	35.9691	F	Red	T00	E	Fall	Control
J	B056	B	36.4452	36.4452	F	Red	T00	E	Fall	Control
J	B056	B	36.7971	36.7971	F	Red	T00	E	Fall	Control
J	B056	B	36.8799	36.8799	F	Red	T00	E	Fall	Control
J	B056	B	36.9006	36.9006	F	Red	T00	E	Fall	Control
J	B056	B	36.942	36.942	F	Red	T00	E	Fall	Control
J	B056	B	37.0662	37.0662	F	Red	T00	E	Fall	Control
J	B056	B	37.2318	37.2318	F	Red	T00	E	Fall	Control
J	B056	B	37.4181	37.4181	F	Red	T00	E	Fall	Control
J	B056	B	37.7286	37.7286	F	Red	T00	E	Fall	Control
J	B056	B	37.8528	37.8528	F	Red	T00	E	Fall	Control
J	B056	B	37.9563	37.9563	F	Red	T00	E	Fall	Control
J	B056	B	38.0391	38.0391	F	Red	T00	E	Fall	Control
J	B056	B	38.184	38.184	F	Red	T00	E	Fall	Control
J	B056	B	38.3289	38.3289	F	Red	T00	E	Fall	Control
J	B056	B	38.7429	38.7429	F	Red	T00	E	Fall	Control
J	B056	B	38.7636	38.7636	F	Red	T00	E	Fall	Control
J	B056	B	38.8671	38.8671	F	Red	T00	E	Fall	Control
J	B056	B	38.9292	38.9292	F	Red	T00	E	Fall	Control
J	B056	B	38.9499	38.9499	F	Red	T00	E	Fall	Control
J	B056	B	38.9706	38.9706	F	Red	T00	E	Fall	Control
J	B056	B	39.012	39.012	F	Red	T00	E	Fall	Control
J	B056	B	39.012	39.012	F	Red	T00	E	Fall	Control
J	B056	B	39.1155	39.1155	F	Red	T00	E	Fall	Control
J	B056	B	39.1569	39.1569	F	Red	T00	E	Fall	Control
J	B056	B	39.2811	39.2811	F	Red	T00	E	Fall	Control
J	B056	B	39.3432	39.3432	F	Red	T00	E	Fall	Control
J	B056	B	39.4467	39.4467	F	Red	T00	E	Fall	Control
J	B056	B	39.4881	39.4881	F	Red	T00	E	Fall	Control
J	B056	B	39.5709	39.5709	F	Red	T00	E	Fall	Control
J	B056	B	39.6951	39.6951	F	Red	T00	E	Fall	Control
J	B056	B	39.7365	39.7365	F	Red	T00	E	Fall	Control
J	B056	B	39.7572	39.7572	F	Red	T00	E	Fall	Control
J	B056	B	39.8814	39.8814	F	Red	T00	E	Fall	Control
J	B056	B	40.0884	40.0884	F	Red	T00	E	Fall	Control
J	B056	B	40.1091	40.1091	F	Red	T00	E	Fall	Control
J	B056	B	40.254	40.254	F	Red	T00	E	Fall	Control
J	B056	B	40.3989	40.3989	F	Red	T00	E	Fall	Control
J	B056	B	40.4196	40.4196	F	Red	T00	E	Fall	Control
J	B056	B	40.4403	40.4403	F	Red	T00	E	Fall	Control
J	B056	B	40.461	40.461	F	Red	T00	E	Fall	Control
J	B056	B	40.5231	40.5231	F	Red	T00	E	Fall	Control
J	B056	B	40.7715	40.7715	F	Red	T00	E	Fall	Control
J	B056	B	40.8543	40.8543	F	Red	T00	E	Fall	Control
J	B056	B	40.9164	40.9164	F	Red	T00	E	Fall	Control
J	B056	B	40.9371	40.9371	F	Red	T00	E	Fall	Control
J	B056	B	40.9785	40.9785	F	Red	T00	E	Fall	Control
J	B056	B	41.0406	41.0406	F	Red	T00	E	Fall	Control
J	B056	B	41.0613	41.0613	F	Red	T00	E	Fall	Control
J	B056	B	41.082	41.082	F	Red	T00	E	Fall	Control
J	B056	B	41.1855	41.1855	F	Red	T00	E	Fall	Control
J	B056	B	41.1855	41.1855	F	Red	T00	E	Fall	Control
J	B056	B	41.2269	41.2269	F	Red	T00	E	Fall	Control
J	B056	B	41.2476	41.2476	F	Red	T00	E	Fall	Control
J	B056	B	41.2683	41.2683	F	Red	T00	E	Fall	Control
J	B056	B	41.3097	41.3097	F	Red	T00	E	Fall	Control
J	B056	B	41.3304	41.3304	F	Red	T00	E	Fall	Control
J	B056	B	41.3304	41.3304	F	Red	T00	E	Fall	Control
J	B056	B	41.3304	41.3304	F	Red	T00	E	Fall	Control
J	B056	B	41.3304	41.3304	F	Red	T00	E	Fall	Control
J	B056	B	41.3304	41.3304	F	Red	T00	E	Fall	Control
J	B056	B	41.3304	41.3304	F	Red	T00	E	Fall	Control
J	B056	B	41.3718	41.3718	F	Red	T00	E	Fall	Control
J	B056	B	41.3925	41.3925	F	Red	T00	E	Fall	Control
J	B056	B	41.3925	41.3925	F	Red	T00	E	Fall	Control
J	B056	B	41.3925	41.3925	F	Red	T00	E	Fall	Control
J	B056	B	41.3925	41.3925	F	Red	T00	E	Fall	Control
J	B056	B	41.4132	41.4132	F	Red	T00	E	Fall	Control
J	B056	B	41.4339	41.4339	F	Red	T00	E	Fall	Control
J	B056	B	41.4339	41.4339	F	Red	T00	E	Fall	Control
J	B056	B	41.4753	41.4753	F	Red	T00	E	Fall	Control
J	B056	B	41.4753	41.4753	F	Red	T00	E	Fall	Control
J	B056	B	41.5167	41.5167	F	Red	T00	E	Fall	Control
J	B056	B	41.5374	41.5374	F	Red	T00	E	Fall	Control
J	B056	B	41.5788	41.5788	F	Red	T00	E	Fall	Control
J	B056	B	41.5788	41.5788	F	Red	T00	E	Fall	Control
J	B056	B	41.5995	41.5995	F	Red	T00	E	Fall	Control
J	B056	B	41.6202	41.6202	F	Red	T00	E	Fall	Control
J	B056	B	41.6409	41.6409	F	Red	T00	E	Fall	Control
J	B056	B	41.6823	41.6823	F	Red	T00	E	Fall	Control
J	B056	B	41.703	41.703	F	Red	T00	E	Fall	Control
J	B056	B	41.703	41.703	F	Red	T00	E	Fall	Control
J	B056	B	41.7237	41.7237	F	Red	T00	E	Fall	Control
J	B056	B	41.7444	41.7444	F	Red	T00	E	Fall	Control
J	B056	B	41.7651	41.7651	F	Red	T00	E	Fall	Control
J	B056	B	41.8272	41.8272	F	Red	T00	E	Fall	Control
J	B056	B	41.8686	41.8686	F	Red	T00	E	Fall	Control
J	B056	B	41.8686	41.8686	F	Red	T00	E	Fall	Control
J	B056	B	41.91	41.91	F	Red	T00	E	Fall	Control
J	B056	B	41.91	41.91	F	Red	T00	E	Fall	Control
J	B056	B	41.91	41.91	F	Red	T00	E	Fall	Control
J	B056	B	41.9307	41.9307	F	Red	T00	E	Fall	Control
J	B056	B	41.9514	41.9514	F	Red	T00	E	Fall	Control
J	B056	B	41.9721	41.9721	F	Red	T00	E	Fall	Control
J	B056	B	42.0135	42.0135	F	Red	T00	E	Fall	Control
J	B056	B	42.0342	42.0342	F	Red	T00	E	Fall	Control
J	B056	B	42.0756	42.0756	F	Red	T00	E	Fall	Control
J	B056	B	42.0963	42.0963	F	Red	T00	E	Fall	Control
J	B056	B	42.1377	42.1377	F	Red	T00	E	Fall	Control
J	B056	B	42.1377	42.1377	F	Red	T00	E	Fall	Control
J	B056	B	42.2205	42.2205	F	Red	T00	E	Fall	Control
J	B056	B	42.2412	42.2412	F	Red	T00	E	Fall	Control
J	B056	B	42.2619	42.2619	F	Red	T00	E	Fall	Control
J	B056	B	42.3447	42.3447	F	Red	T00	E	Fall	Control
J	B056	B	42.3861	42.3861	F	Red	T00	E	Fall	Control
J	B056	B	42.4482	42.4482	F	Red	T00	E	Fall	Control
J	B056	B	42.5931	42.5931	F	Red	T00	E	Fall	Control
J	B056	B	42.6759	42.6759	F	Red	T00	E	Fall	Control
J	B056	B	42.7173	42.7173	F	Red	T00	E	Fall	Control
J	B056	B	42.7587	42.7587	F	Red	T00	E	Fall	Control
J	B056	B	42.8829	42.8829	F	Red	T00	E	Fall	Control
J	B056	B	42.9243	42.9243	F	Red	T00	E	Fall	Control
J	B056	B	43.1313	43.1313	F	Red	T00	E	Fall	Control
J	B056	B	43.2141	43.2141	F	Red	T00	E	Fall	Control
J	B056	B	43.4418	43.4418	F	Red	T00	E	Fall	Control
J	B056	B	43.4832	43.4832	F	Red	T00	E	Fall	Control
J	B056	B	43.5453	43.5453	F	Red	T00	E	Fall	Control
J	B056	B	43.566	43.566	F	Red	T00	E	Fall	Control
J	B056	B	43.566	43.566	F	Red	T00	E	Fall	Control
J	B056	B	43.566	43.566	F	Red	T00	E	Fall	Control
J	B056	B	43.566	43.566	F	Red	T00	E	Fall	Control
J	B056	B	43.5867	43.5867	F	Red	T00	E	Fall	Control
J	B056	B	43.5867	43.5867	F	Red	T00	E	Fall	Control
J	B056	B	43.6281	43.6281	F	Red	T00	E	Fall	Control
J	B056	B	43.6281	43.6281	F	Red	T00	E	Fall	Control
J	B056	B	43.6488	43.6488	F	Red	T00	E	Fall	Control
J	B056	B	43.6488	43.6488	F	Red	T00	E	Fall	Control
J	B056	B	43.6695	43.6695	F	Red	T00	E	Fall	Control
J	B056	B	43.7316	43.7316	F	Red	T00	E	Fall	Control
J	B056	B	43.8144	43.8144	F	Red	T00	E	Fall	Control
J	B056	B	43.8972	43.8972	F	Red	T00	E	Fall	Control
J	B056	B	43.8972	43.8972	F	Red	T00	E	Fall	Control
J	B056	B	43.9386	43.9386	F	Red	T00	E	Fall	Control
J	B056	A	44.179	44.179	F	Red	T00	E	Fall	Control
J	B056	A	44.3014	44.3014	F	Red	T00	E	Fall	Control
J	B056	A	44.4034	44.4034	F	Red	T00	E	Fall	Control
J	B056	A	44.4238	44.4238	F	Red	T00	E	Fall	Control
J	B056	A	44.4238	44.4238	F	Red	T00	E	Fall	Control
J	B056	A	44.4442	44.4442	F	Red	T00	E	Fall	Control
J	B056	A	44.485	44.485	F	Red	T00	E	Fall	Control
J	B056	A	44.6074	44.6074	F	Red	T00	E	Fall	Control
J	B056	A	44.791	44.791	F	Red	T00	E	Fall	Control
J	B056	A	45.0358	45.0358	F	Red	T00	E	Fall	Control
J	B056	A	45.0358	45.0358	F	Red	T00	E	Fall	Control
J	B056	A	45.1582	45.1582	F	Red	T00	E	Fall	Control
J	B056	A	45.1786	45.1786	F	Red	T00	E	Fall	Control
J	B056	A	45.2398	45.2398	F	Red	T00	E	Fall	Control
J	B056	A	45.2602	45.2602	F	Red	T00	E	Fall	Control
J	B056	A	45.301	45.301	F	Red	T00	E	Fall	Control
J	B056	A	45.301	45.301	F	Red	T00	E	Fall	Control
J	B056	A	45.3214	45.3214	F	Red	T00	E	Fall	Control
J	B056	A	45.505	45.505	F	Red	T00	E	Fall	Control
J	B056	A	45.6478	45.6478	F	Red	T00	E	Fall	Control
J	B056	A	45.8518	45.8518	F	Red	T00	E	Fall	Control
J	B056	A	45.913	45.913	F	Red	T00	E	Fall	Control
J	B056	A	46.4638	46.4638	F	Red	T00	E	Fall	Control
J	B056	A	47.0554	47.0554	F	Red	T00	E	Fall	Control
J	B056	A	47.1166	47.1166	F	Red	T00	E	Fall	Control
J	B056	A	47.1166	47.1166	F	Red	T00	E	Fall	Control
J	B056	A	47.2186	47.2186	F	Red	T00	E	Fall	Control
J	B056	A	47.9326	47.9326	F	Red	T00	E	Fall	Control
J	B056	A	48.1366	48.1366	F	Red	T00	E	Fall	Control
J	B056	A	48.157	48.157	F	Red	T00	E	Fall	Control
J	B056	A	48.361	48.361	F	Red	T00	E	Fall	Control
J	B056	A	48.3814	48.3814	F	Red	T00	E	Fall	Control
J	B056	A	48.4426	48.4426	F	Red	T00	E	Fall	Control
J	B056	A	48.4834	48.4834	F	Red	T00	E	Fall	Control
J	B056	A	48.4834	48.4834	F	Red	T00	E	Fall	Control
J	B056	A	48.565	48.565	F	Red	T00	E	Fall	Control
J	B056	A	48.6058	48.6058	F	Red	T00	E	Fall	Control
J	B056	A	48.6262	48.6262	F	Red	T00	E	Fall	Control
J	B056	A	48.6874	48.6874	F	Red	T00	E	Fall	Control
J	B056	A	48.7078	48.7078	F	Red	T00	E	Fall	Control
J	B056	A	48.7282	48.7282	F	Red	T00	E	Fall	Control
J	B056	A	48.7486	48.7486	F	Red	T00	E	Fall	Control
J	B056	A	48.7486	48.7486	F	Red	T00	E	Fall	Control
J	B056	A	49.1566	49.1566	F	Red	T00	E	Fall	Control
J	B056	A	49.1566	49.1566	F	Red	T00	E	Fall	Control
J	B056	A	49.177	49.177	F	Red	T00	E	Fall	Control
J	B056	A	49.2178	49.2178	F	Red	T00	E	Fall	Control
J	B056	A	49.3402	49.3402	F	Red	T00	E	Fall	Control
J	B056	A	49.6054	49.6054	F	Red	T00	E	Fall	Control
J	B056	A	49.6258	49.6258	F	Red	T00	E	Fall	Control
J	B056	A	49.7686	49.7686	F	Red	T00	E	Fall	Control
J	B056	A	50.0746	50.0746	F	Red	T00	E	Fall	Control
J	B056	A	50.2378	50.2378	F	Red	T00	E	Fall	Control
J	B056	A	50.6254	50.6254	F	Red	T00	E	Fall	Control
J	B056	A	51.4006	51.4006	F	Red	T00	E	Fall	Control
J	B056	A	51.421	51.421	F	Red	T00	E	Fall	Control
J	B056	A	51.4618	51.4618	F	Red	T00	E	Fall	Control
J	B056	A	51.6046	51.6046	F	Red	T00	E	Fall	Control
J	B056	A	51.6454	51.6454	F	Red	T00	E	Fall	Control
J	B056	A	51.6658	51.6658	F	Red	T00	E	Fall	Control
J	B056	A	52.0126	52.0126	F	Red	T00	E	Fall	Control
J	B056	A	52.1962	52.1962	F	Red	T00	E	Fall	Control
J	B056	A	52.2778	52.2778	F	Red	T00	E	Fall	Control
J	B056	A	52.3186	52.3186	F	Red	T00	E	Fall	Control
J	B056	A	52.339	52.339	F	Red	T00	E	Fall	Control
J	B056	A	52.3594	52.3594	F	Red	T00	E	Fall	Control
J	B056	A	52.4614	52.4614	F	Red	T00	E	Fall	Control
J	B056	A	52.5226	52.5226	F	Red	T00	E	Fall	Control
J	B056	A	52.5634	52.5634	F	Red	T00	E	Fall	Control
J	B056	A	52.6042	52.6042	F	Red	T00	E	Fall	Control
J	B056	A	52.6042	52.6042	F	Red	T00	E	Fall	Control
J	B056	A	52.6858	52.6858	F	Red	T00	E	Fall	Control
J	B056	A	52.6858	52.6858	F	Red	T00	E	Fall	Control
J	B056	A	52.747	52.747	F	Red	T00	E	Fall	Control
J	B056	A	52.7674	52.7674	F	Red	T00	E	Fall	Control
J	B056	A	52.8286	52.8286	F	Red	T00	E	Fall	Control
J	B056	A	52.9102	52.9102	F	Red	T00	E	Fall	Control
J	B056	A	52.9102	52.9102	F	Red	T00	E	Fall	Control
J	B056	A	52.9306	52.9306	F	Red	T00	E	Fall	Control
J	B056	A	52.9714	52.9714	F	Red	T00	E	Fall	Control
J	B056	A	53.2774	53.2774	F	Red	T00	E	Fall	Control
J	B056	A	53.3182	53.3182	F	Red	T00	E	Fall	Control
J	B056	A	53.3794	53.3794	F	Red	T00	E	Fall	Control
J	B056	A	53.3998	53.3998	F	Red	T00	E	Fall	Control
J	B056	A	53.4814	53.4814	F	Red	T00	E	Fall	Control
J	B056	A	53.5018	53.5018	F	Red	T00	E	Fall	Control
J	B056	A	53.5018	53.5018	F	Red	T00	E	Fall	Control
J	B056	A	53.6038	53.6038	F	Red	T00	E	Fall	Control
J	B056	A	53.7262	53.7262	F	Red	T00	E	Fall	Control
J	B056	A	53.7466	53.7466	F	Red	T00	E	Fall	Control
J	B056	A	53.9098	53.9098	F	Red	T00	E	Fall	Control
J	B056	A	53.971	53.971	F	Red	T00	E	Fall	Control
J	B056	A	54.073	54.073	F	Red	T00	E	Fall	Control
J	B056	A	54.0934	54.0934	F	Red	T00	E	Fall	Control
J	B056	A	54.1342	54.1342	F	Red	T00	E	Fall	Control
J	B056	A	54.2362	54.2362	F	Red	T00	E	Fall	Control
J	B056	A	54.379	54.379	F	Red	T00	E	Fall	Control
J	B056	A	54.4402	54.4402	F	Red	T00	E	Fall	Control
J	B056	A	54.4402	54.4402	F	Red	T00	E	Fall	Control
J	B056	A	54.481	54.481	F	Red	T00	E	Fall	Control
J	B056	A	54.6646	54.6646	F	Red	T00	E	Fall	Control
J	B056	A	54.685	54.685	F	Red	T00	E	Fall	Control
J	B056	A	54.7054	54.7054	F	Red	T00	E	Fall	Control
J	B056	A	54.7666	54.7666	F	Red	T00	E	Fall	Control
J	B056	A	54.787	54.787	F	Red	T00	E	Fall	Control
J	B056	A	55.0114	55.0114	F	Red	T00	E	Fall	Control
J	B056	A	55.0522	55.0522	F	Red	T00	E	Fall	Control
J	B056	A	55.1134	55.1134	F	Red	T00	E	Fall	Control
J	B056	A	55.3582	55.3582	F	Red	T00	E	Fall	Control
J	B056	A	55.4194	55.4194	F	Red	T00	E	Fall	Control
J	B056	A	55.6234	55.6234	F	Red	T00	E	Fall	Control
J	B056	A	55.6846	55.6846	F	Red	T00	E	Fall	Control
J	B056	A	55.8682	55.8682	F	Red	T00	E	Fall	Control
J	B056	A	55.9294	55.9294	F	Red	T00	E	Fall	Control
J	B056	A	56.1334	56.1334	F	Red	T00	E	Fall	Control
J	B056	A	56.5618	56.5618	F	Red	T00	E	Fall	Control
J	B056	A	56.7454	56.7454	F	Red	T00	E	Fall	Control
J	B056	A	56.8066	56.8066	F	Red	T00	E	Fall	Control
J	B056	A	56.8474	56.8474	F	Red	T00	E	Fall	Control
J	B056	A	56.9494	56.9494	F	Red	T00	E	Fall	Control
J	B056	A	57.1942	57.1942	F	Red	T00	E	Fall	Control
J	B056	A	57.3574	57.3574	F	Red	T00	E	Fall	Control
J	B056	A	58.255	58.255	F	Red	T00	E	Fall	Control
J	B056	A	58.7854	58.7854	F	Red	T00	E	Fall	Control
J	B056	A	58.8466	58.8466	F	Red	T00	E	Fall	Control
J	B056	A	59.0506	59.0506	F	Red	T00	E	Fall	Control
J	B056	A	59.2138	59.2138	F	Red	T00	E	Fall	Control
J	B056	A	59.3362	59.3362	F	Red	T00	E	Fall	Control
J	B056	A	59.377	59.377	F	Red	T00	E	Fall	Control
J	B056	A	59.4178	59.4178	F	Red	T00	E	Fall	Control
J	B056	A	59.4382	59.4382	F	Red	T00	E	Fall	Control
J	B056	A	60.1726	60.1726	F	Red	T00	E	Fall	Control
J	B056	A	60.18	60.18	F	Red	T00	E	Fall	Control
J	B064	D	0	1	M	Red	T00	E	Fall	Control
J	B064	D	0	1	M	Red	T00	E	Fall	Control
J	B064	D	0	1	M	Red	T00	E	Fall	Control
J	B064	D	0	1	M	Red	T00	E	Fall	Control
J	B064	D	0	1	M	Red	T00	E	Fall	Control
J	B064	D	0	1	M	Red	T00	E	Fall	Control
J	B064	D	0	1	M	Red	T00	E	Fall	Control
J	B064	D	0	1	M	Red	T00	E	Fall	Control
J	B064	D	0	1	M	Red	T00	E	Fall	Control
J	B064	D	0	1	M	Red	T00	E	Fall	Control
J	B064	D	0	1	M	Red	T00	E	Fall	Control
J	B064	D	0	1	M	Red	T00	E	Fall	Control
J	B064	D	0	1	M	Red	T00	E	Fall	Control
J	B064	D	0	1	M	Red	T00	E	Fall	Control
J	B064	D	0	1	M	Red	T00	E	Fall	Control
J	B064	D	0	1	M	Red	T00	E	Fall	Control
J	B064	D	0	1	M	Red	T00	E	Fall	Control
J	B064	D	0	1	M	Red	T00	E	Fall	Control
J	B064	D	0	1	M	Red	T00	E	Fall	Control
J	B064	D	0	1	M	Red	T00	E	Fall	Control
J	B064	D	0	1	M	Red	T00	E	Fall	Control
J	B064	D	0	1	M	Red	T00	E	Fall	Control
J	B064	D	0	1	M	Red	T00	E	Fall	Control
J	B064	D	0	1	M	Red	T00	E	Fall	Control
J	B064	D	0	1	M	Red	T00	E	Fall	Control
J	B064	D	0	1	M	Red	T00	E	Fall	Control
J	B064	D	0	1	M	Red	T00	E	Fall	Control
J	B064	D	0	1	M	Red	T00	E	Fall	Control
J	B064	D	0	1	M	Red	T00	E	Fall	Control
J	B064	D	0	1	M	Red	T00	E	Fall	Control
J	B064	D	0	1	M	Red	T00	E	Fall	Control
J	B064	D	0	1	M	Red	T00	E	Fall	Control
J	B064	D	0	1	M	Red	T00	E	Fall	Control
J	B064	D	0	1	M	Red	T00	E	Fall	Control
J	B064	D	0	1	M	Red	T00	E	Fall	Control
J	B064	D	0	1	M	Red	T00	E	Fall	Control
J	B064	D	0	1	M	Red	T00	E	Fall	Control
J	B064	D	0	1	M	Red	T00	E	Fall	Control
J	B064	D	0	1	M	Red	T00	E	Fall	Control
J	B064	D	0	1	M	Red	T00	E	Fall	Control
J	B064	D	0	1	M	Red	T00	E	Fall	Control
J	B064	D	0	1	M	Red	T00	E	Fall	Control
J	B064	D	0	1	M	Red	T00	E	Fall	Control
J	B064	D	0	1	M	Red	T00	E	Fall	Control
J	B064	D	0	1	M	Red	T00	E	Fall	Control
J	B064	D	0	1	M	Red	T00	E	Fall	Control
J	B064	D	0	1	M	Red	T00	E	Fall	Control
J	B064	D	0	1	M	Red	T00	E	Fall	Control
J	B064	D	0	1	M	Red	T00	E	Fall	Control
J	B064	D	0	1	M	Red	T00	E	Fall	Control
J	B064	D	0	1	M	Red	T00	E	Fall	Control
J	B064	D	0	1	M	Red	T00	E	Fall	Control
J	B064	D	0	1	M	Red	T00	E	Fall	Control
J	B064	D	0	1	M	Red	T00	E	Fall	Control
J	B064	D	0	1	M	Red	T00	E	Fall	Control
J	B064	D	0	1	M	Red	T00	E	Fall	Control
J	B064	D	0	1	M	Red	T00	E	Fall	Control
J	B064	D	0	1	M	Red	T00	E	Fall	Control
J	B064	D	0	1	M	Red	T00	E	Fall	Control
J	B064	D	0	1	M	Red	T00	E	Fall	Control
J	B064	D	0	1	M	Red	T00	E	Fall	Control
J	B064	D	0	1	M	Red	T00	E	Fall	Control
J	B064	D	0	1	M	Red	T00	E	Fall	Control
J	B064	D	0	1	M	Red	T00	E	Fall	Control
J	B064	D	0	1	M	Red	T00	E	Fall	Control
J	B064	D	0	1	M	Red	T00	E	Fall	Control
J	B064	D	0	1	M	Red	T00	E	Fall	Control
J	B064	D	0	1	M	Red	T00	E	Fall	Control
J	B064	D	0	1	M	Red	T00	E	Fall	Control
J	B064	D	0	1	M	Red	T00	E	Fall	Control
J	B064	D	0	1	M	Red	T00	E	Fall	Control
J	B064	D	0	1	M	Red	T00	E	Fall	Control
J	B064	D	0	1	M	Red	T00	E	Fall	Control
J	B064	D	0	1	M	Red	T00	E	Fall	Control
J	B064	D	0	1	M	Red	T00	E	Fall	Control
J	B064	D	0	1	M	Red	T00	E	Fall	Control
J	B064	D	0	1	M	Red	T00	E	Fall	Control
J	B064	D	0	1	M	Red	T00	E	Fall	Control
J	B064	D	0	1	M	Red	T00	E	Fall	Control
J	B064	D	0	1	M	Red	T00	E	Fall	Control
J	B064	D	0	1	M	Red	T00	E	Fall	Control
J	B064	D	0	1	M	Red	T00	E	Fall	Control
J	B064	D	0	1	M	Red	T00	E	Fall	Control
J	B064	D	0	1	M	Red	T00	E	Fall	Control
J	B064	D	0	1	M	Red	T00	E	Fall	Control
J	B064	D	0	1	M	Red	T00	E	Fall	Control
J	B064	D	0	1	M	Red	T00	E	Fall	Control
J	B064	D	0	1	M	Red	T00	E	Fall	Control
J	B064	D	0	1	M	Red	T00	E	Fall	Control
J	B064	D	0	1	M	Red	T00	E	Fall	Control
J	B064	D	0	1	M	Red	T00	E	Fall	Control
J	B064	D	0	1	M	Red	T00	E	Fall	Control
J	B064	D	0	1	M	Red	T00	E	Fall	Control
J	B064	D	0	1	M	Red	T00	E	Fall	Control
J	B064	D	0.0032	1	M	Red	T00	E	Fall	Control
J	B064	D	0.0239	1	M	Red	T00	E	Fall	Control
J	B064	D	0.0239	1	M	Red	T00	E	Fall	Control
J	B064	D	0.0239	1	M	Red	T00	E	Fall	Control
J	B064	D	0.0239	1	M	Red	T00	E	Fall	Control
J	B064	D	0.0446	1	M	Red	T00	E	Fall	Control
J	B064	D	0.0653	1	M	Red	T00	E	Fall	Control
J	B064	D	0.0653	1	M	Red	T00	E	Fall	Control
J	B064	D	0.086	1	M	Red	T00	E	Fall	Control
J	B064	D	0.086	1	M	Red	T00	E	Fall	Control
J	B064	D	0.086	1	M	Red	T00	E	Fall	Control
J	B064	D	0.1067	1	M	Red	T00	E	Fall	Control
J	B064	D	0.1274	1	M	Red	T00	E	Fall	Control
J	B064	D	0.1274	1	M	Red	T00	E	Fall	Control
J	B064	D	0.1274	1	M	Red	T00	E	Fall	Control
J	B064	D	0.1481	1	M	Red	T00	E	Fall	Control
J	B064	D	0.1688	1	M	Red	T00	E	Fall	Control
J	B064	D	0.1688	1	M	Red	T00	E	Fall	Control
J	B064	D	0.1688	1	M	Red	T00	E	Fall	Control
J	B064	D	0.1688	1	M	Red	T00	E	Fall	Control
J	B064	D	0.1688	1	M	Red	T00	E	Fall	Control
J	B064	D	0.1688	1	M	Red	T00	E	Fall	Control
J	B064	D	0.2102	1	M	Red	T00	E	Fall	Control
J	B064	D	0.2102	1	M	Red	T00	E	Fall	Control
J	B064	D	0.2309	1	M	Red	T00	E	Fall	Control
J	B064	D	0.2309	1	M	Red	T00	E	Fall	Control
J	B064	D	0.2309	1	M	Red	T00	E	Fall	Control
J	B064	D	0.2516	1	M	Red	T00	E	Fall	Control
J	B064	D	0.2516	1	M	Red	T00	E	Fall	Control
J	B064	D	0.2516	1	M	Red	T00	E	Fall	Control
J	B064	D	0.2516	1	M	Red	T00	E	Fall	Control
J	B064	D	0.2516	1	M	Red	T00	E	Fall	Control
J	B064	D	0.2516	1	M	Red	T00	E	Fall	Control
J	B064	D	0.2516	1	M	Red	T00	E	Fall	Control
J	B064	D	0.2723	1	M	Red	T00	E	Fall	Control
J	B064	D	0.293	1	M	Red	T00	E	Fall	Control
J	B064	D	0.293	1	M	Red	T00	E	Fall	Control
J	B064	D	0.293	1	M	Red	T00	E	Fall	Control
J	B064	D	0.3137	1	M	Red	T00	E	Fall	Control
J	B064	D	0.3344	1	M	Red	T00	E	Fall	Control
J	B064	D	0.3344	1	M	Red	T00	E	Fall	Control
J	B064	D	0.3551	1	M	Red	T00	E	Fall	Control
J	B064	D	0.3758	1	M	Red	T00	E	Fall	Control
J	B064	D	0.3758	1	M	Red	T00	E	Fall	Control
J	B064	D	0.3758	1	M	Red	T00	E	Fall	Control
J	B064	D	0.3965	1	M	Red	T00	E	Fall	Control
J	B064	D	0.3965	1	M	Red	T00	E	Fall	Control
J	B064	D	0.4172	1	M	Red	T00	E	Fall	Control
J	B064	D	0.4172	1	M	Red	T00	E	Fall	Control
J	B064	D	0.4586	1	M	Red	T00	E	Fall	Control
J	B064	D	0.4793	1	M	Red	T00	E	Fall	Control
J	B064	D	0.5	1	M	Red	T00	E	Fall	Control
J	B064	D	0.5207	1	M	Red	T00	E	Fall	Control
J	B064	D	0.5207	1	M	Red	T00	E	Fall	Control
J	B064	D	0.5207	1	M	Red	T00	E	Fall	Control
J	B064	D	0.5207	1	M	Red	T00	E	Fall	Control
J	B064	D	0.5414	1	M	Red	T00	E	Fall	Control
J	B064	D	0.5414	1	M	Red	T00	E	Fall	Control
J	B064	D	0.5414	1	M	Red	T00	E	Fall	Control
J	B064	D	0.5414	1	M	Red	T00	E	Fall	Control
J	B064	D	0.5414	1	M	Red	T00	E	Fall	Control
J	B064	D	0.5621	1	M	Red	T00	E	Fall	Control
J	B064	D	0.5621	1	M	Red	T00	E	Fall	Control
J	B064	D	0.5621	1	M	Red	T00	E	Fall	Control
J	B064	D	0.5828	1	M	Red	T00	E	Fall	Control
J	B064	D	0.5828	1	M	Red	T00	E	Fall	Control
J	B064	D	0.5828	1	M	Red	T00	E	Fall	Control
J	B064	D	0.5828	1	M	Red	T00	E	Fall	Control
J	B064	D	0.6242	1	M	Red	T00	E	Fall	Control
J	B064	D	0.6242	1	M	Red	T00	E	Fall	Control
J	B064	D	0.6449	1	M	Red	T00	E	Fall	Control
J	B064	D	0.6449	1	M	Red	T00	E	Fall	Control
J	B064	D	0.6449	1	M	Red	T00	E	Fall	Control
J	B064	D	0.6656	1	M	Red	T00	E	Fall	Control
J	B064	D	0.6656	1	M	Red	T00	E	Fall	Control
J	B064	D	0.6656	1	M	Red	T00	E	Fall	Control
J	B064	D	0.6656	1	M	Red	T00	E	Fall	Control
J	B064	D	0.6863	1	M	Red	T00	E	Fall	Control
J	B064	D	0.6863	1	M	Red	T00	E	Fall	Control
J	B064	D	0.6863	1	M	Red	T00	E	Fall	Control
J	B064	D	0.6863	1	M	Red	T00	E	Fall	Control
J	B064	D	0.707	1	M	Red	T00	E	Fall	Control
J	B064	D	0.707	1	M	Red	T00	E	Fall	Control
J	B064	D	0.7277	1	M	Red	T00	E	Fall	Control
J	B064	D	0.7484	1	M	Red	T00	E	Fall	Control
J	B064	D	0.7484	1	M	Red	T00	E	Fall	Control
J	B064	D	0.7691	1	M	Red	T00	E	Fall	Control
J	B064	D	0.7691	1	M	Red	T00	E	Fall	Control
J	B064	D	0.7691	1	M	Red	T00	E	Fall	Control
J	B064	D	0.7691	1	M	Red	T00	E	Fall	Control
J	B064	D	0.7691	1	M	Red	T00	E	Fall	Control
J	B064	D	0.7898	1	M	Red	T00	E	Fall	Control
J	B064	D	0.7898	1	M	Red	T00	E	Fall	Control
J	B064	D	0.7898	1	M	Red	T00	E	Fall	Control
J	B064	D	0.7898	1	M	Red	T00	E	Fall	Control
J	B064	D	0.7898	1	M	Red	T00	E	Fall	Control
J	B064	D	0.8105	1	M	Red	T00	E	Fall	Control
J	B064	D	0.8105	1	M	Red	T00	E	Fall	Control
J	B064	D	0.8312	1	M	Red	T00	E	Fall	Control
J	B064	D	0.8312	1	M	Red	T00	E	Fall	Control
J	B064	D	0.8312	1	M	Red	T00	E	Fall	Control
J	B064	D	0.8519	1	M	Red	T00	E	Fall	Control
J	B064	D	0.8726	1	M	Red	T00	E	Fall	Control
J	B064	D	0.8726	1	M	Red	T00	E	Fall	Control
J	B064	D	0.8726	1	M	Red	T00	E	Fall	Control
J	B064	D	0.8726	1	M	Red	T00	E	Fall	Control
J	B064	D	0.8726	1	M	Red	T00	E	Fall	Control
J	B064	D	0.8726	1	M	Red	T00	E	Fall	Control
J	B064	D	0.8933	1	M	Red	T00	E	Fall	Control
J	B064	D	0.8933	1	M	Red	T00	E	Fall	Control
J	B064	D	0.8933	1	M	Red	T00	E	Fall	Control
J	B064	D	0.914	1	M	Red	T00	E	Fall	Control
J	B064	D	0.9347	1	M	Red	T00	E	Fall	Control
J	B064	D	0.9968	1	M	Red	T00	E	Fall	Control
J	B064	D	0.9968	1	M	Red	T00	E	Fall	Control
J	B064	D	0.9968	1	M	Red	T00	E	Fall	Control
J	B064	D	1.0175	1.0175	M	Red	T00	E	Fall	Control
J	B064	D	1.0382	1.0382	M	Red	T00	E	Fall	Control
J	B064	D	1.0382	1.0382	M	Red	T00	E	Fall	Control
J	B064	D	1.0589	1.0589	M	Red	T00	E	Fall	Control
J	B064	D	1.0589	1.0589	M	Red	T00	E	Fall	Control
J	B064	D	1.1003	1.1003	M	Red	T00	E	Fall	Control
J	B064	D	1.1003	1.1003	M	Red	T00	E	Fall	Control
J	B064	D	1.121	1.121	M	Red	T00	E	Fall	Control
J	B064	D	1.1417	1.1417	M	Red	T00	E	Fall	Control
J	B064	D	1.1624	1.1624	M	Red	T00	E	Fall	Control
J	B064	D	1.1831	1.1831	M	Red	T00	E	Fall	Control
J	B064	D	1.1831	1.1831	M	Red	T00	E	Fall	Control
J	B064	D	1.2245	1.2245	M	Red	T00	E	Fall	Control
J	B064	D	1.2452	1.2452	M	Red	T00	E	Fall	Control
J	B064	D	1.2452	1.2452	M	Red	T00	E	Fall	Control
J	B064	D	1.3073	1.3073	M	Red	T00	E	Fall	Control
J	B064	D	1.3073	1.3073	M	Red	T00	E	Fall	Control
J	B064	D	1.328	1.328	M	Red	T00	E	Fall	Control
J	B064	D	1.328	1.328	M	Red	T00	E	Fall	Control
J	B064	D	1.328	1.328	M	Red	T00	E	Fall	Control
J	B064	D	1.328	1.328	M	Red	T00	E	Fall	Control
J	B064	D	1.3694	1.3694	M	Red	T00	E	Fall	Control
J	B064	D	1.3901	1.3901	M	Red	T00	E	Fall	Control
J	B064	D	1.3901	1.3901	M	Red	T00	E	Fall	Control
J	B064	D	1.4315	1.4315	M	Red	T00	E	Fall	Control
J	B064	D	1.4315	1.4315	M	Red	T00	E	Fall	Control
J	B064	D	1.4315	1.4315	M	Red	T00	E	Fall	Control
J	B064	D	1.4315	1.4315	M	Red	T00	E	Fall	Control
J	B064	D	1.4522	1.4522	M	Red	T00	E	Fall	Control
J	B064	D	1.4729	1.4729	M	Red	T00	E	Fall	Control
J	B064	D	1.4729	1.4729	M	Red	T00	E	Fall	Control
J	B064	D	1.4936	1.4936	M	Red	T00	E	Fall	Control
J	B064	D	1.5143	1.5143	M	Red	T00	E	Fall	Control
J	B064	D	1.5143	1.5143	M	Red	T00	E	Fall	Control
J	B064	D	1.5557	1.5557	M	Red	T00	E	Fall	Control
J	B064	D	1.6178	1.6178	M	Red	T00	E	Fall	Control
J	B064	D	1.6385	1.6385	M	Red	T00	E	Fall	Control
J	B064	D	1.6592	1.6592	M	Red	T00	E	Fall	Control
J	B064	D	1.6799	1.6799	M	Red	T00	E	Fall	Control
J	B064	D	1.7006	1.7006	M	Red	T00	E	Fall	Control
J	B064	D	1.742	1.742	M	Red	T00	E	Fall	Control
J	B064	D	1.742	1.742	M	Red	T00	E	Fall	Control
J	B064	D	1.8041	1.8041	M	Red	T00	E	Fall	Control
J	B064	D	1.8041	1.8041	M	Red	T00	E	Fall	Control
J	B064	D	1.8248	1.8248	M	Red	T00	E	Fall	Control
J	B064	D	1.8248	1.8248	M	Red	T00	E	Fall	Control
J	B064	D	1.8248	1.8248	M	Red	T00	E	Fall	Control
J	B064	D	1.8662	1.8662	M	Red	T00	E	Fall	Control
J	B064	D	1.8662	1.8662	M	Red	T00	E	Fall	Control
J	B064	D	1.8662	1.8662	M	Red	T00	E	Fall	Control
J	B064	D	1.8662	1.8662	M	Red	T00	E	Fall	Control
J	B064	D	1.8869	1.8869	M	Red	T00	E	Fall	Control
J	B064	D	1.9076	1.9076	M	Red	T00	E	Fall	Control
J	B064	D	1.9283	1.9283	M	Red	T00	E	Fall	Control
J	B064	D	1.949	1.949	M	Red	T00	E	Fall	Control
J	B064	D	1.9904	1.9904	M	Red	T00	E	Fall	Control
J	B064	D	1.9904	1.9904	M	Red	T00	E	Fall	Control
J	B064	D	1.9904	1.9904	M	Red	T00	E	Fall	Control
J	B064	D	2.0318	2.0318	M	Red	T00	E	Fall	Control
J	B064	D	2.0525	2.0525	M	Red	T00	E	Fall	Control
J	B064	D	2.0939	2.0939	M	Red	T00	E	Fall	Control
J	B064	D	2.1353	2.1353	M	Red	T00	E	Fall	Control
J	B064	D	2.1353	2.1353	M	Red	T00	E	Fall	Control
J	B064	D	2.1974	2.1974	M	Red	T00	E	Fall	Control
J	B064	D	2.2181	2.2181	M	Red	T00	E	Fall	Control
J	B064	D	2.3009	2.3009	M	Red	T00	E	Fall	Control
J	B064	D	2.3216	2.3216	M	Red	T00	E	Fall	Control
J	B064	D	2.8391	2.8391	M	Red	T00	E	Fall	Control
J	B064	D	2.9219	2.9219	M	Red	T00	E	Fall	Control
J	B064	D	2.9426	2.9426	M	Red	T00	E	Fall	Control
J	B064	D	3.1496	3.1496	M	Red	T00	E	Fall	Control
J	B064	D	3.2324	3.2324	M	Red	T00	E	Fall	Control
J	B064	D	3.2738	3.2738	M	Red	T00	E	Fall	Control
J	B064	D	3.2945	3.2945	M	Red	T00	E	Fall	Control
J	B064	D	3.3566	3.3566	M	Red	T00	E	Fall	Control
J	B064	D	3.3773	3.3773	M	Red	T00	E	Fall	Control
J	B064	D	3.4187	3.4187	M	Red	T00	E	Fall	Control
J	B064	D	3.4394	3.4394	M	Red	T00	E	Fall	Control
J	B064	D	3.4808	3.4808	M	Red	T00	E	Fall	Control
J	B064	D	3.6257	3.6257	M	Red	T00	E	Fall	Control
J	B064	D	3.6671	3.6671	M	Red	T00	E	Fall	Control
J	B064	D	8.0555	8.0555	M	Red	T00	E	Fall	Control
J	B064	D	8.4902	8.4902	M	Red	T00	E	Fall	Control
J	B064	D	8.573	8.573	M	Red	T00	E	Fall	Control
J	B064	D	8.6765	8.6765	M	Red	T00	E	Fall	Control
J	B064	D	8.6765	8.6765	M	Red	T00	E	Fall	Control
J	B064	D	8.9042	8.9042	M	Red	T00	E	Fall	Control
J	B064	D	8.9042	8.9042	M	Red	T00	E	Fall	Control
J	B064	D	9.2561	9.2561	M	Red	T00	E	Fall	Control
J	B064	D	9.3803	9.3803	M	Red	T00	E	Fall	Control
J	B064	D	9.4631	9.4631	M	Red	T00	E	Fall	Control
J	B064	D	9.608	9.608	M	Red	T00	E	Fall	Control
J	B064	D	9.6908	9.6908	M	Red	T00	E	Fall	Control
J	B064	D	10.2083	10.2083	M	Red	T00	E	Fall	Control
J	B064	D	10.3325	10.3325	M	Red	T00	E	Fall	Control
J	B064	D	10.436	10.436	M	Red	T00	E	Fall	Control
J	B064	D	10.5602	10.5602	M	Red	T00	E	Fall	Control
J	B064	C	12.0854	12.0854	M	Red	T00	E	Fall	Control
J	B064	C	12.1068	12.1068	M	Red	T00	E	Fall	Control
J	B064	C	13.2196	13.2196	M	Red	T00	E	Fall	Control
J	B064	C	16.4082	16.4082	M	Red	T00	E	Fall	Control
J	B064	C	16.5152	16.5152	M	Red	T00	E	Fall	Control
J	B064	C	16.6436	16.6436	M	Red	T00	E	Fall	Control
J	B064	C	16.7292	16.7292	M	Red	T00	E	Fall	Control
J	B064	C	16.9218	16.9218	M	Red	T00	E	Fall	Control
J	B064	C	17.0288	17.0288	M	Red	T00	E	Fall	Control
J	B064	C	17.1572	17.1572	M	Red	T00	E	Fall	Control
J	B064	C	17.2856	17.2856	M	Red	T00	E	Fall	Control
J	B064	C	17.3712	17.3712	M	Red	T00	E	Fall	Control
J	B064	C	17.414	17.414	M	Red	T00	E	Fall	Control
J	B064	C	17.5424	17.5424	M	Red	T00	E	Fall	Control
J	B064	C	17.7564	17.7564	M	Red	T00	E	Fall	Control
J	B064	C	17.7778	17.7778	M	Red	T00	E	Fall	Control
J	B064	C	17.9276	17.9276	M	Red	T00	E	Fall	Control
J	B064	C	18.4626	18.4626	M	Red	T00	E	Fall	Control
J	B064	C	20.0676	20.0676	M	Red	T00	E	Fall	Control
J	B064	C	20.1746	20.1746	M	Red	T00	E	Fall	Control
J	B064	C	20.7524	20.7524	M	Red	T00	E	Fall	Control
J	B064	C	20.9664	20.9664	M	Red	T00	E	Fall	Control
J	B064	C	21.6084	21.6084	M	Red	T00	E	Fall	Control
J	B064	C	21.6298	21.6298	M	Red	T00	E	Fall	Control
J	B064	C	21.7796	21.7796	M	Red	T00	E	Fall	Control
J	B064	C	21.8866	21.8866	M	Red	T00	E	Fall	Control
J	B064	C	21.8866	21.8866	M	Red	T00	E	Fall	Control
J	B064	C	22.015	22.015	M	Red	T00	E	Fall	Control
J	B064	C	22.0364	22.0364	M	Red	T00	E	Fall	Control
J	B064	C	22.1648	22.1648	M	Red	T00	E	Fall	Control
J	B064	C	22.1862	22.1862	M	Red	T00	E	Fall	Control
J	B064	C	22.2932	22.2932	M	Red	T00	E	Fall	Control
J	B064	C	22.4002	22.4002	M	Red	T00	E	Fall	Control
J	B064	C	22.5072	22.5072	M	Red	T00	E	Fall	Control
J	B064	C	22.5286	22.5286	M	Red	T00	E	Fall	Control
J	B064	C	22.6142	22.6142	M	Red	T00	E	Fall	Control
J	B064	C	22.6784	22.6784	M	Red	T00	E	Fall	Control
J	B064	C	22.7212	22.7212	M	Red	T00	E	Fall	Control
J	B064	C	22.8068	22.8068	M	Red	T00	E	Fall	Control
J	B064	C	22.9138	22.9138	M	Red	T00	E	Fall	Control
J	B064	C	22.9352	22.9352	M	Red	T00	E	Fall	Control
J	B064	C	23.0208	23.0208	M	Red	T00	E	Fall	Control
J	B064	C	23.0636	23.0636	M	Red	T00	E	Fall	Control
J	B064	C	23.1278	23.1278	M	Red	T00	E	Fall	Control
J	B064	C	23.2348	23.2348	M	Red	T00	E	Fall	Control
J	B064	C	23.3632	23.3632	M	Red	T00	E	Fall	Control
J	B064	C	23.4916	23.4916	M	Red	T00	E	Fall	Control
J	B064	C	23.5986	23.5986	M	Red	T00	E	Fall	Control
J	B064	C	24.0052	24.0052	M	Red	T00	E	Fall	Control
J	B064	C	24.0052	24.0052	M	Red	T00	E	Fall	Control
J	B064	C	24.155	24.155	M	Red	T00	E	Fall	Control
J	B064	C	24.2406	24.2406	M	Red	T00	E	Fall	Control
J	B064	C	24.262	24.262	M	Red	T00	E	Fall	Control
J	B064	C	24.3476	24.3476	M	Red	T00	E	Fall	Control
J	B064	C	24.4546	24.4546	M	Red	T00	E	Fall	Control
J	B064	C	24.5402	24.5402	M	Red	T00	E	Fall	Control
J	B064	C	24.6258	24.6258	M	Red	T00	E	Fall	Control
J	B064	C	24.7114	24.7114	M	Red	T00	E	Fall	Control
J	B064	C	24.7328	24.7328	M	Red	T00	E	Fall	Control
J	B064	C	24.8826	24.8826	M	Red	T00	E	Fall	Control
J	B064	C	24.9682	24.9682	M	Red	T00	E	Fall	Control
J	B064	C	25.0752	25.0752	M	Red	T00	E	Fall	Control
J	B064	C	25.118	25.118	M	Red	T00	E	Fall	Control
J	B064	C	25.1394	25.1394	M	Red	T00	E	Fall	Control
J	B064	C	25.1608	25.1608	M	Red	T00	E	Fall	Control
J	B064	C	25.2036	25.2036	M	Red	T00	E	Fall	Control
J	B064	C	25.2036	25.2036	M	Red	T00	E	Fall	Control
J	B064	C	25.225	25.225	M	Red	T00	E	Fall	Control
J	B064	C	25.225	25.225	M	Red	T00	E	Fall	Control
J	B064	B	27.4821	27.4821	M	Red	T00	E	Fall	Control
J	B064	B	27.5028	27.5028	M	Red	T00	E	Fall	Control
J	B064	B	27.5235	27.5235	M	Red	T00	E	Fall	Control
J	B064	B	27.5442	27.5442	M	Red	T00	E	Fall	Control
J	B064	B	27.9789	27.9789	M	Red	T00	E	Fall	Control
J	B064	B	32.3052	32.3052	M	Red	T00	E	Fall	Control
J	B064	B	32.4294	32.4294	M	Red	T00	E	Fall	Control
J	B064	B	36.6108	36.6108	M	Red	T00	E	Fall	Control
J	B064	B	37.6044	37.6044	M	Red	T00	E	Fall	Control
J	B064	B	37.6872	37.6872	M	Red	T00	E	Fall	Control
J	B064	B	39.012	39.012	M	Red	T00	E	Fall	Control
J	B064	B	42.0342	42.0342	M	Red	T00	E	Fall	Control
J	B064	B	42.1584	42.1584	M	Red	T00	E	Fall	Control
J	B064	B	42.2826	42.2826	M	Red	T00	E	Fall	Control
J	B064	B	42.7587	42.7587	M	Red	T00	E	Fall	Control
J	B064	B	42.8622	42.8622	M	Red	T00	E	Fall	Control
J	B064	B	43.0278	43.0278	M	Red	T00	E	Fall	Control
J	B064	B	43.4418	43.4418	M	Red	T00	E	Fall	Control
J	B064	B	43.566	43.566	M	Red	T00	E	Fall	Control
J	B064	B	43.6695	43.6695	M	Red	T00	E	Fall	Control
J	B064	B	43.6902	43.6902	M	Red	T00	E	Fall	Control
J	B064	B	43.6902	43.6902	M	Red	T00	E	Fall	Control
J	B064	B	43.7937	43.7937	M	Red	T00	E	Fall	Control
J	B064	B	43.8144	43.8144	M	Red	T00	E	Fall	Control
J	B064	B	43.8351	43.8351	M	Red	T00	E	Fall	Control
J	B064	B	43.8558	43.8558	M	Red	T00	E	Fall	Control
J	B064	B	43.8972	43.8972	M	Red	T00	E	Fall	Control
J	B064	A	44.1382	44.1382	M	Red	T00	E	Fall	Control
J	B064	A	44.1586	44.1586	M	Red	T00	E	Fall	Control
J	B064	A	44.2198	44.2198	M	Red	T00	E	Fall	Control
J	B064	A	44.3422	44.3422	M	Red	T00	E	Fall	Control
J	B064	A	44.4442	44.4442	M	Red	T00	E	Fall	Control
J	B064	A	44.7706	44.7706	M	Red	T00	E	Fall	Control
J	B064	A	44.791	44.791	M	Red	T00	E	Fall	Control
J	B064	A	46.3822	46.3822	M	Red	T00	E	Fall	Control
J	B064	A	46.4842	46.4842	M	Red	T00	E	Fall	Control
J	B064	A	46.5862	46.5862	M	Red	T00	E	Fall	Control
J	B064	A	46.7086	46.7086	M	Red	T00	E	Fall	Control
J	B064	A	46.8514	46.8514	M	Red	T00	E	Fall	Control
J	B064	A	48.0958	48.0958	M	Red	T00	E	Fall	Control
J	B064	A	49.2586	49.2586	M	Red	T00	E	Fall	Control
J	B064	A	49.4014	49.4014	M	Red	T00	E	Fall	Control
J	B064	A	49.5442	49.5442	M	Red	T00	E	Fall	Control
J	B064	A	49.7482	49.7482	M	Red	T00	E	Fall	Control
J	B064	A	49.789	49.789	M	Red	T00	E	Fall	Control
J	B064	A	49.8502	49.8502	M	Red	T00	E	Fall	Control
J	B064	A	49.9114	49.9114	M	Red	T00	E	Fall	Control
J	B064	A	49.9726	49.9726	M	Red	T00	E	Fall	Control
J	B064	A	50.0134	50.0134	M	Red	T00	E	Fall	Control
J	B064	A	50.1154	50.1154	M	Red	T00	E	Fall	Control
J	B064	A	50.1766	50.1766	M	Red	T00	E	Fall	Control
J	B064	A	50.2174	50.2174	M	Red	T00	E	Fall	Control
J	B064	A	50.2582	50.2582	M	Red	T00	E	Fall	Control
J	B064	A	50.3398	50.3398	M	Red	T00	E	Fall	Control
J	B064	A	50.401	50.401	M	Red	T00	E	Fall	Control
J	B064	A	50.5438	50.5438	M	Red	T00	E	Fall	Control
J	B064	A	50.707	50.707	M	Red	T00	E	Fall	Control
J	B064	A	50.7478	50.7478	M	Red	T00	E	Fall	Control
J	B064	A	50.809	50.809	M	Red	T00	E	Fall	Control
J	B064	A	50.9518	50.9518	M	Red	T00	E	Fall	Control
J	B064	A	51.0742	51.0742	M	Red	T00	E	Fall	Control
J	B064	A	51.319	51.319	M	Red	T00	E	Fall	Control
J	B064	A	51.3598	51.3598	M	Red	T00	E	Fall	Control
J	B064	A	51.5434	51.5434	M	Red	T00	E	Fall	Control
J	B064	A	51.6658	51.6658	M	Red	T00	E	Fall	Control
J	B064	A	51.6862	51.6862	M	Red	T00	E	Fall	Control
J	B064	A	51.7678	51.7678	M	Red	T00	E	Fall	Control
J	B064	A	51.7882	51.7882	M	Red	T00	E	Fall	Control
J	B064	A	51.829	51.829	M	Red	T00	E	Fall	Control
J	B064	A	51.8698	51.8698	M	Red	T00	E	Fall	Control
J	B064	A	51.9922	51.9922	M	Red	T00	E	Fall	Control
J	B064	A	52.0126	52.0126	M	Red	T00	E	Fall	Control
J	B064	A	52.0942	52.0942	M	Red	T00	E	Fall	Control
J	B064	A	52.135	52.135	M	Red	T00	E	Fall	Control
J	B064	A	52.2166	52.2166	M	Red	T00	E	Fall	Control
J	B064	A	52.2166	52.2166	M	Red	T00	E	Fall	Control
J	B064	A	52.2574	52.2574	M	Red	T00	E	Fall	Control
J	B064	A	52.3186	52.3186	M	Red	T00	E	Fall	Control
J	B064	A	52.339	52.339	M	Red	T00	E	Fall	Control
J	B064	A	52.3798	52.3798	M	Red	T00	E	Fall	Control
J	B064	A	52.4206	52.4206	M	Red	T00	E	Fall	Control
J	B064	A	52.4818	52.4818	M	Red	T00	E	Fall	Control
J	B064	A	52.543	52.543	M	Red	T00	E	Fall	Control
J	B064	A	52.5838	52.5838	M	Red	T00	E	Fall	Control
J	B064	A	52.7266	52.7266	M	Red	T00	E	Fall	Control
J	B064	A	52.8082	52.8082	M	Red	T00	E	Fall	Control
J	B064	A	52.8082	52.8082	M	Red	T00	E	Fall	Control
J	B064	A	52.849	52.849	M	Red	T00	E	Fall	Control
J	B064	A	52.849	52.849	M	Red	T00	E	Fall	Control
J	B064	A	53.0122	53.0122	M	Red	T00	E	Fall	Control
J	B064	A	53.0938	53.0938	M	Red	T00	E	Fall	Control
J	B064	A	53.3386	53.3386	M	Red	T00	E	Fall	Control
J	B064	A	53.3794	53.3794	M	Red	T00	E	Fall	Control
J	B064	A	53.6446	53.6446	M	Red	T00	E	Fall	Control
J	B064	A	53.7058	53.7058	M	Red	T00	E	Fall	Control
J	B064	A	53.8282	53.8282	M	Red	T00	E	Fall	Control
J	B064	A	53.971	53.971	M	Red	T00	E	Fall	Control
J	B064	A	54.073	54.073	M	Red	T00	E	Fall	Control
J	B064	A	54.1342	54.1342	M	Red	T00	E	Fall	Control
J	B064	A	54.3382	54.3382	M	Red	T00	E	Fall	Control
J	B064	A	54.4198	54.4198	M	Red	T00	E	Fall	Control
J	B064	A	54.4606	54.4606	M	Red	T00	E	Fall	Control
J	B064	A	54.5218	54.5218	M	Red	T00	E	Fall	Control
J	B064	A	54.583	54.583	M	Red	T00	E	Fall	Control
J	B064	A	54.583	54.583	M	Red	T00	E	Fall	Control
J	B064	A	54.6034	54.6034	M	Red	T00	E	Fall	Control
J	B064	A	54.7054	54.7054	M	Red	T00	E	Fall	Control
J	B064	A	54.8686	54.8686	M	Red	T00	E	Fall	Control
J	B064	A	54.9094	54.9094	M	Red	T00	E	Fall	Control
J	B064	A	54.9298	54.9298	M	Red	T00	E	Fall	Control
J	B064	A	54.9706	54.9706	M	Red	T00	E	Fall	Control
J	B064	A	55.5418	55.5418	M	Red	T00	E	Fall	Control
J	B064	A	55.6234	55.6234	M	Red	T00	E	Fall	Control
J	B064	A	55.6642	55.6642	M	Red	T00	E	Fall	Control
J	B064	A	55.6846	55.6846	M	Red	T00	E	Fall	Control
J	B064	A	55.7866	55.7866	M	Red	T00	E	Fall	Control
J	B064	A	55.7866	55.7866	M	Red	T00	E	Fall	Control
J	B064	A	55.7866	55.7866	M	Red	T00	E	Fall	Control
J	B064	A	55.8682	55.8682	M	Red	T00	E	Fall	Control
J	B064	A	55.8886	55.8886	M	Red	T00	E	Fall	Control
J	B064	A	55.909	55.909	M	Red	T00	E	Fall	Control
J	B064	A	55.9294	55.9294	M	Red	T00	E	Fall	Control
J	B064	A	55.9906	55.9906	M	Red	T00	E	Fall	Control
J	B064	A	56.011	56.011	M	Red	T00	E	Fall	Control
J	B064	A	56.0314	56.0314	M	Red	T00	E	Fall	Control
J	B064	A	56.0518	56.0518	M	Red	T00	E	Fall	Control
J	B064	A	56.0518	56.0518	M	Red	T00	E	Fall	Control
J	B064	A	56.0722	56.0722	M	Red	T00	E	Fall	Control
J	B064	A	56.0926	56.0926	M	Red	T00	E	Fall	Control
J	B064	A	56.0926	56.0926	M	Red	T00	E	Fall	Control
J	B064	A	56.1538	56.1538	M	Red	T00	E	Fall	Control
J	B064	A	56.1742	56.1742	M	Red	T00	E	Fall	Control
J	B064	A	56.2354	56.2354	M	Red	T00	E	Fall	Control
J	B064	A	56.2354	56.2354	M	Red	T00	E	Fall	Control
J	B064	A	56.2762	56.2762	M	Red	T00	E	Fall	Control
J	B064	A	56.317	56.317	M	Red	T00	E	Fall	Control
J	B064	A	56.3578	56.3578	M	Red	T00	E	Fall	Control
J	B064	A	56.3986	56.3986	M	Red	T00	E	Fall	Control
J	B064	A	56.4802	56.4802	M	Red	T00	E	Fall	Control
J	B064	A	56.623	56.623	M	Red	T00	E	Fall	Control
J	B064	A	56.7454	56.7454	M	Red	T00	E	Fall	Control
J	B064	A	56.9086	56.9086	M	Red	T00	E	Fall	Control
J	B064	A	56.9494	56.9494	M	Red	T00	E	Fall	Control
J	B064	A	56.9902	56.9902	M	Red	T00	E	Fall	Control
J	B064	A	57.1534	57.1534	M	Red	T00	E	Fall	Control
J	B064	A	57.2962	57.2962	M	Red	T00	E	Fall	Control
J	B064	A	57.5206	57.5206	M	Red	T00	E	Fall	Control
J	B064	A	57.541	57.541	M	Red	T00	E	Fall	Control
J	B064	A	57.5614	57.5614	M	Red	T00	E	Fall	Control
J	B064	A	57.5614	57.5614	M	Red	T00	E	Fall	Control
J	B064	A	57.5818	57.5818	M	Red	T00	E	Fall	Control
J	B064	A	57.6022	57.6022	M	Red	T00	E	Fall	Control
J	B064	A	57.6022	57.6022	M	Red	T00	E	Fall	Control
J	B064	A	57.6838	57.6838	M	Red	T00	E	Fall	Control
J	B064	A	57.7042	57.7042	M	Red	T00	E	Fall	Control
J	B064	A	57.7042	57.7042	M	Red	T00	E	Fall	Control
J	B064	A	57.7042	57.7042	M	Red	T00	E	Fall	Control
J	B064	A	57.7042	57.7042	M	Red	T00	E	Fall	Control
J	B064	A	57.7246	57.7246	M	Red	T00	E	Fall	Control
J	B064	A	57.7246	57.7246	M	Red	T00	E	Fall	Control
J	B064	A	57.745	57.745	M	Red	T00	E	Fall	Control
J	B064	A	57.7654	57.7654	M	Red	T00	E	Fall	Control
J	B064	A	57.7654	57.7654	M	Red	T00	E	Fall	Control
J	B064	A	57.7858	57.7858	M	Red	T00	E	Fall	Control
J	B064	A	57.7858	57.7858	M	Red	T00	E	Fall	Control
J	B064	A	57.7858	57.7858	M	Red	T00	E	Fall	Control
J	B064	A	57.7858	57.7858	M	Red	T00	E	Fall	Control
J	B064	A	57.847	57.847	M	Red	T00	E	Fall	Control
J	B064	A	57.8674	57.8674	M	Red	T00	E	Fall	Control
J	B064	A	57.9082	57.9082	M	Red	T00	E	Fall	Control
J	B064	A	57.9082	57.9082	M	Red	T00	E	Fall	Control
J	B064	A	57.9082	57.9082	M	Red	T00	E	Fall	Control
J	B064	A	57.9082	57.9082	M	Red	T00	E	Fall	Control
J	B064	A	57.9286	57.9286	M	Red	T00	E	Fall	Control
J	B064	A	57.9286	57.9286	M	Red	T00	E	Fall	Control
J	B064	A	57.9694	57.9694	M	Red	T00	E	Fall	Control
J	B064	A	57.9898	57.9898	M	Red	T00	E	Fall	Control
J	B064	A	57.9898	57.9898	M	Red	T00	E	Fall	Control
J	B064	A	57.9898	57.9898	M	Red	T00	E	Fall	Control
J	B064	A	58.0102	58.0102	M	Red	T00	E	Fall	Control
J	B064	A	58.0102	58.0102	M	Red	T00	E	Fall	Control
J	B064	A	58.0306	58.0306	M	Red	T00	E	Fall	Control
J	B064	A	58.0306	58.0306	M	Red	T00	E	Fall	Control
J	B064	A	58.0714	58.0714	M	Red	T00	E	Fall	Control
J	B064	A	58.0714	58.0714	M	Red	T00	E	Fall	Control
J	B064	A	58.0714	58.0714	M	Red	T00	E	Fall	Control
J	B064	A	58.0714	58.0714	M	Red	T00	E	Fall	Control
J	B064	A	58.0714	58.0714	M	Red	T00	E	Fall	Control
J	B064	A	58.0918	58.0918	M	Red	T00	E	Fall	Control
J	B064	A	58.0918	58.0918	M	Red	T00	E	Fall	Control
J	B064	A	58.0918	58.0918	M	Red	T00	E	Fall	Control
J	B064	A	58.0918	58.0918	M	Red	T00	E	Fall	Control
J	B064	A	58.1326	58.1326	M	Red	T00	E	Fall	Control
J	B064	A	58.153	58.153	M	Red	T00	E	Fall	Control
J	B064	A	58.1938	58.1938	M	Red	T00	E	Fall	Control
J	B064	A	58.1938	58.1938	M	Red	T00	E	Fall	Control
J	B064	A	58.1938	58.1938	M	Red	T00	E	Fall	Control
J	B064	A	58.1938	58.1938	M	Red	T00	E	Fall	Control
J	B064	A	58.2142	58.2142	M	Red	T00	E	Fall	Control
J	B064	A	58.2142	58.2142	M	Red	T00	E	Fall	Control
J	B064	A	58.2142	58.2142	M	Red	T00	E	Fall	Control
J	B064	A	58.2142	58.2142	M	Red	T00	E	Fall	Control
J	B064	A	58.2346	58.2346	M	Red	T00	E	Fall	Control
J	B064	A	58.255	58.255	M	Red	T00	E	Fall	Control
J	B064	A	58.255	58.255	M	Red	T00	E	Fall	Control
J	B064	A	58.2754	58.2754	M	Red	T00	E	Fall	Control
J	B064	A	58.2754	58.2754	M	Red	T00	E	Fall	Control
J	B064	A	58.2958	58.2958	M	Red	T00	E	Fall	Control
J	B064	A	58.2958	58.2958	M	Red	T00	E	Fall	Control
J	B064	A	58.2958	58.2958	M	Red	T00	E	Fall	Control
J	B064	A	58.2958	58.2958	M	Red	T00	E	Fall	Control
J	B064	A	58.3162	58.3162	M	Red	T00	E	Fall	Control
J	B064	A	58.3162	58.3162	M	Red	T00	E	Fall	Control
J	B064	A	58.3366	58.3366	M	Red	T00	E	Fall	Control
J	B064	A	58.3366	58.3366	M	Red	T00	E	Fall	Control
J	B064	A	58.3366	58.3366	M	Red	T00	E	Fall	Control
J	B064	A	58.3366	58.3366	M	Red	T00	E	Fall	Control
J	B064	A	58.3366	58.3366	M	Red	T00	E	Fall	Control
J	B064	A	58.357	58.357	M	Red	T00	E	Fall	Control
J	B064	A	58.357	58.357	M	Red	T00	E	Fall	Control
J	B064	A	58.357	58.357	M	Red	T00	E	Fall	Control
J	B064	A	58.3774	58.3774	M	Red	T00	E	Fall	Control
J	B064	A	58.3774	58.3774	M	Red	T00	E	Fall	Control
J	B064	A	58.3978	58.3978	M	Red	T00	E	Fall	Control
J	B064	A	58.3978	58.3978	M	Red	T00	E	Fall	Control
J	B064	A	58.4182	58.4182	M	Red	T00	E	Fall	Control
J	B064	A	58.4386	58.4386	M	Red	T00	E	Fall	Control
J	B064	A	58.459	58.459	M	Red	T00	E	Fall	Control
J	B064	A	58.459	58.459	M	Red	T00	E	Fall	Control
J	B064	A	58.459	58.459	M	Red	T00	E	Fall	Control
J	B064	A	58.459	58.459	M	Red	T00	E	Fall	Control
J	B064	A	58.459	58.459	M	Red	T00	E	Fall	Control
J	B064	A	58.4794	58.4794	M	Red	T00	E	Fall	Control
J	B064	A	58.4998	58.4998	M	Red	T00	E	Fall	Control
J	B064	A	58.5202	58.5202	M	Red	T00	E	Fall	Control
J	B064	A	58.5202	58.5202	M	Red	T00	E	Fall	Control
J	B064	A	58.5202	58.5202	M	Red	T00	E	Fall	Control
J	B064	A	58.5406	58.5406	M	Red	T00	E	Fall	Control
J	B064	A	58.5406	58.5406	M	Red	T00	E	Fall	Control
J	B064	A	58.5406	58.5406	M	Red	T00	E	Fall	Control
J	B064	A	58.5406	58.5406	M	Red	T00	E	Fall	Control
J	B064	A	58.561	58.561	M	Red	T00	E	Fall	Control
J	B064	A	58.561	58.561	M	Red	T00	E	Fall	Control
J	B064	A	58.561	58.561	M	Red	T00	E	Fall	Control
J	B064	A	58.5814	58.5814	M	Red	T00	E	Fall	Control
J	B064	A	58.5814	58.5814	M	Red	T00	E	Fall	Control
J	B064	A	58.5814	58.5814	M	Red	T00	E	Fall	Control
J	B064	A	58.6018	58.6018	M	Red	T00	E	Fall	Control
J	B064	A	58.6018	58.6018	M	Red	T00	E	Fall	Control
J	B064	A	58.6426	58.6426	M	Red	T00	E	Fall	Control
J	B064	A	58.6426	58.6426	M	Red	T00	E	Fall	Control
J	B064	A	58.6426	58.6426	M	Red	T00	E	Fall	Control
J	B064	A	58.6426	58.6426	M	Red	T00	E	Fall	Control
J	B064	A	58.663	58.663	M	Red	T00	E	Fall	Control
J	B064	A	58.663	58.663	M	Red	T00	E	Fall	Control
J	B064	A	58.663	58.663	M	Red	T00	E	Fall	Control
J	B064	A	58.7446	58.7446	M	Red	T00	E	Fall	Control
J	B064	A	58.7446	58.7446	M	Red	T00	E	Fall	Control
J	B064	A	58.7446	58.7446	M	Red	T00	E	Fall	Control
J	B064	A	58.7854	58.7854	M	Red	T00	E	Fall	Control
J	B064	A	58.8058	58.8058	M	Red	T00	E	Fall	Control
J	B064	A	58.8058	58.8058	M	Red	T00	E	Fall	Control
J	B064	A	58.8262	58.8262	M	Red	T00	E	Fall	Control
J	B064	A	58.8466	58.8466	M	Red	T00	E	Fall	Control
J	B064	A	58.8466	58.8466	M	Red	T00	E	Fall	Control
J	B064	A	58.867	58.867	M	Red	T00	E	Fall	Control
J	B064	A	58.8874	58.8874	M	Red	T00	E	Fall	Control
J	B064	A	58.8874	58.8874	M	Red	T00	E	Fall	Control
J	B064	A	58.8874	58.8874	M	Red	T00	E	Fall	Control
J	B064	A	58.9282	58.9282	M	Red	T00	E	Fall	Control
J	B064	A	58.9486	58.9486	M	Red	T00	E	Fall	Control
J	B064	A	58.969	58.969	M	Red	T00	E	Fall	Control
J	B064	A	58.969	58.969	M	Red	T00	E	Fall	Control
J	B064	A	58.969	58.969	M	Red	T00	E	Fall	Control
J	B064	A	58.969	58.969	M	Red	T00	E	Fall	Control
J	B064	A	58.969	58.969	M	Red	T00	E	Fall	Control
J	B064	A	58.9894	58.9894	M	Red	T00	E	Fall	Control
J	B064	A	58.9894	58.9894	M	Red	T00	E	Fall	Control
J	B064	A	58.9894	58.9894	M	Red	T00	E	Fall	Control
J	B064	A	59.0098	59.0098	M	Red	T00	E	Fall	Control
J	B064	A	59.0098	59.0098	M	Red	T00	E	Fall	Control
J	B064	A	59.0098	59.0098	M	Red	T00	E	Fall	Control
J	B064	A	59.0098	59.0098	M	Red	T00	E	Fall	Control
J	B064	A	59.0098	59.0098	M	Red	T00	E	Fall	Control
J	B064	A	59.0302	59.0302	M	Red	T00	E	Fall	Control
J	B064	A	59.0302	59.0302	M	Red	T00	E	Fall	Control
J	B064	A	59.0302	59.0302	M	Red	T00	E	Fall	Control
J	B064	A	59.0506	59.0506	M	Red	T00	E	Fall	Control
J	B064	A	59.0506	59.0506	M	Red	T00	E	Fall	Control
J	B064	A	59.0506	59.0506	M	Red	T00	E	Fall	Control
J	B064	A	59.071	59.071	M	Red	T00	E	Fall	Control
J	B064	A	59.0914	59.0914	M	Red	T00	E	Fall	Control
J	B064	A	59.1526	59.1526	M	Red	T00	E	Fall	Control
J	B064	A	59.173	59.173	M	Red	T00	E	Fall	Control
J	B064	A	59.173	59.173	M	Red	T00	E	Fall	Control
J	B064	A	59.1934	59.1934	M	Red	T00	E	Fall	Control
J	B064	A	59.2138	59.2138	M	Red	T00	E	Fall	Control
J	B064	A	59.2138	59.2138	M	Red	T00	E	Fall	Control
J	B064	A	59.2138	59.2138	M	Red	T00	E	Fall	Control
J	B064	A	59.275	59.275	M	Red	T00	E	Fall	Control
J	B064	A	59.275	59.275	M	Red	T00	E	Fall	Control
J	B064	A	59.2954	59.2954	M	Red	T00	E	Fall	Control
J	B064	A	59.3158	59.3158	M	Red	T00	E	Fall	Control
J	B064	A	59.3362	59.3362	M	Red	T00	E	Fall	Control
J	B064	A	59.3566	59.3566	M	Red	T00	E	Fall	Control
J	B064	A	59.3974	59.3974	M	Red	T00	E	Fall	Control
J	B064	A	59.4586	59.4586	M	Red	T00	E	Fall	Control
J	B064	A	59.4586	59.4586	M	Red	T00	E	Fall	Control
J	B064	A	59.4586	59.4586	M	Red	T00	E	Fall	Control
J	B064	A	59.4586	59.4586	M	Red	T00	E	Fall	Control
J	B064	A	59.479	59.479	M	Red	T00	E	Fall	Control
J	B064	A	59.4994	59.4994	M	Red	T00	E	Fall	Control
J	B064	A	59.4994	59.4994	M	Red	T00	E	Fall	Control
J	B064	A	59.5198	59.5198	M	Red	T00	E	Fall	Control
J	B064	A	59.5198	59.5198	M	Red	T00	E	Fall	Control
J	B064	A	59.5198	59.5198	M	Red	T00	E	Fall	Control
J	B064	A	59.5402	59.5402	M	Red	T00	E	Fall	Control
J	B064	A	59.6014	59.6014	M	Red	T00	E	Fall	Control
J	B064	A	59.6014	59.6014	M	Red	T00	E	Fall	Control
J	B064	A	59.6626	59.6626	M	Red	T00	E	Fall	Control
J	B064	A	59.683	59.683	M	Red	T00	E	Fall	Control
J	B064	A	59.7238	59.7238	M	Red	T00	E	Fall	Control
J	B064	A	59.7442	59.7442	M	Red	T00	E	Fall	Control
J	B064	A	59.7646	59.7646	M	Red	T00	E	Fall	Control
J	B064	A	59.7646	59.7646	M	Red	T00	E	Fall	Control
J	B064	A	59.785	59.785	M	Red	T00	E	Fall	Control
J	B064	A	59.785	59.785	M	Red	T00	E	Fall	Control
J	B064	A	59.8054	59.8054	M	Red	T00	E	Fall	Control
J	B064	A	59.8258	59.8258	M	Red	T00	E	Fall	Control
J	B064	A	59.8462	59.8462	M	Red	T00	E	Fall	Control
J	B064	A	59.8462	59.8462	M	Red	T00	E	Fall	Control
J	B064	A	59.9278	59.9278	M	Red	T00	E	Fall	Control
J	B064	A	59.9278	59.9278	M	Red	T00	E	Fall	Control
J	B064	A	59.9482	59.9482	M	Red	T00	E	Fall	Control
J	B064	A	59.9686	59.9686	M	Red	T00	E	Fall	Control
J	B064	A	59.9686	59.9686	M	Red	T00	E	Fall	Control
J	B064	A	59.989	59.989	M	Red	T00	E	Fall	Control
J	B064	A	60.0094	60.0094	M	Red	T00	E	Fall	Control
J	B064	A	60.0298	60.0298	M	Red	T00	E	Fall	Control
J	B064	A	60.0298	60.0298	M	Red	T00	E	Fall	Control
J	B064	A	60.0706	60.0706	M	Red	T00	E	Fall	Control
J	B064	A	60.091	60.091	M	Red	T00	E	Fall	Control
J	B064	A	60.091	60.091	M	Red	T00	E	Fall	Control
J	B064	A	60.1114	60.1114	M	Red	T00	E	Fall	Control
J	B064	A	60.1318	60.1318	M	Red	T00	E	Fall	Control
J	B064	A	60.1318	60.1318	M	Red	T00	E	Fall	Control
J	B064	A	60.1318	60.1318	M	Red	T00	E	Fall	Control
J	B064	A	60.1318	60.1318	M	Red	T00	E	Fall	Control
J	B064	A	60.1522	60.1522	M	Red	T00	E	Fall	Control
J	B064	A	60.1726	60.1726	M	Red	T00	E	Fall	Control
J	B064	A	60.18	60.18	M	Red	T00	E	Fall	Control
J	B064	A	60.18	60.18	M	Red	T00	E	Fall	Control
J	B064	A	60.18	60.18	M	Red	T00	E	Fall	Control
J	B064	A	60.18	60.18	M	Red	T00	E	Fall	Control
J	B064	A	60.18	60.18	M	Red	T00	E	Fall	Control
J	B064	A	60.18	60.18	M	Red	T00	E	Fall	Control
J	B064	A	60.18	60.18	M	Red	T00	E	Fall	Control
J	B064	A	60.18	60.18	M	Red	T00	E	Fall	Control
J	B064	A	60.18	60.18	M	Red	T00	E	Fall	Control
J	B064	A	60.18	60.18	M	Red	T00	E	Fall	Control
J	B066	A	0.0612	1	F	Red	T00	W	Fall	Control
J	B066	A	0.4284	1	F	Red	T00	W	Fall	Control
J	B066	A	0.7752	1	F	Red	T00	W	Fall	Control
J	B066	A	0.816	1	F	Red	T00	W	Fall	Control
J	B066	A	0.8568	1	F	Red	T00	W	Fall	Control
J	B066	A	0.918	1	F	Red	T00	W	Fall	Control
J	B066	A	0.9996	1	F	Red	T00	W	Fall	Control
J	B066	A	1.02	1.02	F	Red	T00	W	Fall	Control
J	B066	A	1.0404	1.0404	F	Red	T00	W	Fall	Control
J	B066	A	1.0404	1.0404	F	Red	T00	W	Fall	Control
J	B066	A	1.0608	1.0608	F	Red	T00	W	Fall	Control
J	B066	A	1.0812	1.0812	F	Red	T00	W	Fall	Control
J	B066	A	1.0812	1.0812	F	Red	T00	W	Fall	Control
J	B066	A	1.122	1.122	F	Red	T00	W	Fall	Control
J	B066	A	1.1424	1.1424	F	Red	T00	W	Fall	Control
J	B066	A	1.1424	1.1424	F	Red	T00	W	Fall	Control
J	B066	A	1.1832	1.1832	F	Red	T00	W	Fall	Control
J	B066	A	1.2036	1.2036	F	Red	T00	W	Fall	Control
J	B066	A	1.224	1.224	F	Red	T00	W	Fall	Control
J	B066	A	1.2444	1.2444	F	Red	T00	W	Fall	Control
J	B066	A	1.2648	1.2648	F	Red	T00	W	Fall	Control
J	B066	A	1.2648	1.2648	F	Red	T00	W	Fall	Control
J	B066	A	1.2852	1.2852	F	Red	T00	W	Fall	Control
J	B066	A	1.2852	1.2852	F	Red	T00	W	Fall	Control
J	B066	A	1.3056	1.3056	F	Red	T00	W	Fall	Control
J	B066	A	1.326	1.326	F	Red	T00	W	Fall	Control
J	B066	A	1.3464	1.3464	F	Red	T00	W	Fall	Control
J	B066	A	1.3464	1.3464	F	Red	T00	W	Fall	Control
J	B066	A	1.3668	1.3668	F	Red	T00	W	Fall	Control
J	B066	A	1.3872	1.3872	F	Red	T00	W	Fall	Control
J	B066	A	1.4076	1.4076	F	Red	T00	W	Fall	Control
J	B066	A	1.4484	1.4484	F	Red	T00	W	Fall	Control
J	B066	A	1.4688	1.4688	F	Red	T00	W	Fall	Control
J	B066	A	1.4688	1.4688	F	Red	T00	W	Fall	Control
J	B066	A	1.4688	1.4688	F	Red	T00	W	Fall	Control
J	B066	A	1.4892	1.4892	F	Red	T00	W	Fall	Control
J	B066	A	1.53	1.53	F	Red	T00	W	Fall	Control
J	B066	A	1.53	1.53	F	Red	T00	W	Fall	Control
J	B066	A	1.5912	1.5912	F	Red	T00	W	Fall	Control
J	B066	A	1.632	1.632	F	Red	T00	W	Fall	Control
J	B066	A	1.632	1.632	F	Red	T00	W	Fall	Control
J	B066	A	1.6728	1.6728	F	Red	T00	W	Fall	Control
J	B066	A	1.6932	1.6932	F	Red	T00	W	Fall	Control
J	B066	A	1.7136	1.7136	F	Red	T00	W	Fall	Control
J	B066	A	1.734	1.734	F	Red	T00	W	Fall	Control
J	B066	A	1.7748	1.7748	F	Red	T00	W	Fall	Control
J	B066	A	1.7748	1.7748	F	Red	T00	W	Fall	Control
J	B066	A	1.7952	1.7952	F	Red	T00	W	Fall	Control
J	B066	A	1.8156	1.8156	F	Red	T00	W	Fall	Control
J	B066	A	1.836	1.836	F	Red	T00	W	Fall	Control
J	B066	A	1.8564	1.8564	F	Red	T00	W	Fall	Control
J	B066	A	1.8972	1.8972	F	Red	T00	W	Fall	Control
J	B066	A	1.9176	1.9176	F	Red	T00	W	Fall	Control
J	B066	A	1.9176	1.9176	F	Red	T00	W	Fall	Control
J	B066	A	1.938	1.938	F	Red	T00	W	Fall	Control
J	B066	A	1.938	1.938	F	Red	T00	W	Fall	Control
J	B066	A	1.938	1.938	F	Red	T00	W	Fall	Control
J	B066	A	1.938	1.938	F	Red	T00	W	Fall	Control
J	B066	A	1.9584	1.9584	F	Red	T00	W	Fall	Control
J	B066	A	1.9788	1.9788	F	Red	T00	W	Fall	Control
J	B066	A	2.0196	2.0196	F	Red	T00	W	Fall	Control
J	B066	A	2.0604	2.0604	F	Red	T00	W	Fall	Control
J	B066	A	2.0604	2.0604	F	Red	T00	W	Fall	Control
J	B066	A	2.0808	2.0808	F	Red	T00	W	Fall	Control
J	B066	A	2.1012	2.1012	F	Red	T00	W	Fall	Control
J	B066	A	2.1012	2.1012	F	Red	T00	W	Fall	Control
J	B066	A	2.1828	2.1828	F	Red	T00	W	Fall	Control
J	B066	A	2.2236	2.2236	F	Red	T00	W	Fall	Control
J	B066	A	2.2236	2.2236	F	Red	T00	W	Fall	Control
J	B066	A	2.2644	2.2644	F	Red	T00	W	Fall	Control
J	B066	A	2.2644	2.2644	F	Red	T00	W	Fall	Control
J	B066	A	2.3052	2.3052	F	Red	T00	W	Fall	Control
J	B066	A	2.3256	2.3256	F	Red	T00	W	Fall	Control
J	B066	A	2.3868	2.3868	F	Red	T00	W	Fall	Control
J	B066	A	2.4072	2.4072	F	Red	T00	W	Fall	Control
J	B066	A	2.4072	2.4072	F	Red	T00	W	Fall	Control
J	B066	A	2.448	2.448	F	Red	T00	W	Fall	Control
J	B066	A	2.5296	2.5296	F	Red	T00	W	Fall	Control
J	B066	A	2.5704	2.5704	F	Red	T00	W	Fall	Control
J	B066	A	2.5908	2.5908	F	Red	T00	W	Fall	Control
J	B066	A	2.6112	2.6112	F	Red	T00	W	Fall	Control
J	B066	A	2.652	2.652	F	Red	T00	W	Fall	Control
J	B066	A	2.652	2.652	F	Red	T00	W	Fall	Control
J	B066	A	2.7744	2.7744	F	Red	T00	W	Fall	Control
J	B066	A	2.8152	2.8152	F	Red	T00	W	Fall	Control
J	B066	A	2.8152	2.8152	F	Red	T00	W	Fall	Control
J	B066	A	2.8152	2.8152	F	Red	T00	W	Fall	Control
J	B066	A	2.8152	2.8152	F	Red	T00	W	Fall	Control
J	B066	A	2.8152	2.8152	F	Red	T00	W	Fall	Control
J	B066	A	2.8152	2.8152	F	Red	T00	W	Fall	Control
J	B066	A	2.8356	2.8356	F	Red	T00	W	Fall	Control
J	B066	A	2.8356	2.8356	F	Red	T00	W	Fall	Control
J	B066	A	2.8764	2.8764	F	Red	T00	W	Fall	Control
J	B066	A	2.8764	2.8764	F	Red	T00	W	Fall	Control
J	B066	A	2.9172	2.9172	F	Red	T00	W	Fall	Control
J	B066	A	2.958	2.958	F	Red	T00	W	Fall	Control
J	B066	A	2.9988	2.9988	F	Red	T00	W	Fall	Control
J	B066	A	3.0192	3.0192	F	Red	T00	W	Fall	Control
J	B066	A	3.0396	3.0396	F	Red	T00	W	Fall	Control
J	B066	A	3.06	3.06	F	Red	T00	W	Fall	Control
J	B066	A	3.06	3.06	F	Red	T00	W	Fall	Control
J	B066	A	3.0804	3.0804	F	Red	T00	W	Fall	Control
J	B066	A	3.0804	3.0804	F	Red	T00	W	Fall	Control
J	B066	A	3.1008	3.1008	F	Red	T00	W	Fall	Control
J	B066	A	3.1416	3.1416	F	Red	T00	W	Fall	Control
J	B066	A	3.1416	3.1416	F	Red	T00	W	Fall	Control
J	B066	A	3.1416	3.1416	F	Red	T00	W	Fall	Control
J	B066	A	3.162	3.162	F	Red	T00	W	Fall	Control
J	B066	A	3.162	3.162	F	Red	T00	W	Fall	Control
J	B066	A	3.162	3.162	F	Red	T00	W	Fall	Control
J	B066	A	3.162	3.162	F	Red	T00	W	Fall	Control
J	B066	A	3.1824	3.1824	F	Red	T00	W	Fall	Control
J	B066	A	3.1824	3.1824	F	Red	T00	W	Fall	Control
J	B066	A	3.264	3.264	F	Red	T00	W	Fall	Control
J	B066	A	3.2844	3.2844	F	Red	T00	W	Fall	Control
J	B066	A	3.3048	3.3048	F	Red	T00	W	Fall	Control
J	B066	A	3.3048	3.3048	F	Red	T00	W	Fall	Control
J	B066	A	3.3456	3.3456	F	Red	T00	W	Fall	Control
J	B066	A	3.3864	3.3864	F	Red	T00	W	Fall	Control
J	B066	A	3.4476	3.4476	F	Red	T00	W	Fall	Control
J	B066	A	3.4884	3.4884	F	Red	T00	W	Fall	Control
J	B066	A	3.4884	3.4884	F	Red	T00	W	Fall	Control
J	B066	A	3.5088	3.5088	F	Red	T00	W	Fall	Control
J	B066	A	3.5496	3.5496	F	Red	T00	W	Fall	Control
J	B066	A	3.5496	3.5496	F	Red	T00	W	Fall	Control
J	B066	A	3.672	3.672	F	Red	T00	W	Fall	Control
J	B066	A	3.6924	3.6924	F	Red	T00	W	Fall	Control
J	B066	A	3.7128	3.7128	F	Red	T00	W	Fall	Control
J	B066	A	3.8352	3.8352	F	Red	T00	W	Fall	Control
J	B066	A	3.8556	3.8556	F	Red	T00	W	Fall	Control
J	B066	A	3.8556	3.8556	F	Red	T00	W	Fall	Control
J	B066	A	3.9168	3.9168	F	Red	T00	W	Fall	Control
J	B066	A	3.9372	3.9372	F	Red	T00	W	Fall	Control
J	B066	A	3.9576	3.9576	F	Red	T00	W	Fall	Control
J	B066	A	3.978	3.978	F	Red	T00	W	Fall	Control
J	B066	A	3.978	3.978	F	Red	T00	W	Fall	Control
J	B066	A	4.0188	4.0188	F	Red	T00	W	Fall	Control
J	B066	A	4.0188	4.0188	F	Red	T00	W	Fall	Control
J	B066	A	4.0392	4.0392	F	Red	T00	W	Fall	Control
J	B066	A	4.08	4.08	F	Red	T00	W	Fall	Control
J	B066	A	4.08	4.08	F	Red	T00	W	Fall	Control
J	B066	A	4.08	4.08	F	Red	T00	W	Fall	Control
J	B066	A	4.1004	4.1004	F	Red	T00	W	Fall	Control
J	B066	A	4.1004	4.1004	F	Red	T00	W	Fall	Control
J	B066	A	4.1004	4.1004	F	Red	T00	W	Fall	Control
J	B066	A	4.1004	4.1004	F	Red	T00	W	Fall	Control
J	B066	A	4.1412	4.1412	F	Red	T00	W	Fall	Control
J	B066	A	4.1412	4.1412	F	Red	T00	W	Fall	Control
J	B066	A	4.1616	4.1616	F	Red	T00	W	Fall	Control
J	B066	A	4.182	4.182	F	Red	T00	W	Fall	Control
J	B066	A	4.182	4.182	F	Red	T00	W	Fall	Control
J	B066	A	4.182	4.182	F	Red	T00	W	Fall	Control
J	B066	A	4.182	4.182	F	Red	T00	W	Fall	Control
J	B066	A	4.2024	4.2024	F	Red	T00	W	Fall	Control
J	B066	A	4.2024	4.2024	F	Red	T00	W	Fall	Control
J	B066	A	4.2432	4.2432	F	Red	T00	W	Fall	Control
J	B066	A	4.2432	4.2432	F	Red	T00	W	Fall	Control
J	B066	A	4.2636	4.2636	F	Red	T00	W	Fall	Control
J	B066	A	4.2636	4.2636	F	Red	T00	W	Fall	Control
J	B066	A	4.2636	4.2636	F	Red	T00	W	Fall	Control
J	B066	A	4.284	4.284	F	Red	T00	W	Fall	Control
J	B066	A	4.3044	4.3044	F	Red	T00	W	Fall	Control
J	B066	A	4.3044	4.3044	F	Red	T00	W	Fall	Control
J	B066	A	4.3248	4.3248	F	Red	T00	W	Fall	Control
J	B066	A	4.3248	4.3248	F	Red	T00	W	Fall	Control
J	B066	A	4.3656	4.3656	F	Red	T00	W	Fall	Control
J	B066	A	4.386	4.386	F	Red	T00	W	Fall	Control
J	B066	A	4.4268	4.4268	F	Red	T00	W	Fall	Control
J	B066	A	4.4268	4.4268	F	Red	T00	W	Fall	Control
J	B066	A	4.4676	4.4676	F	Red	T00	W	Fall	Control
J	B066	A	4.5084	4.5084	F	Red	T00	W	Fall	Control
J	B066	A	4.5492	4.5492	F	Red	T00	W	Fall	Control
J	B066	A	4.5492	4.5492	F	Red	T00	W	Fall	Control
J	B066	A	4.5696	4.5696	F	Red	T00	W	Fall	Control
J	B066	A	4.59	4.59	F	Red	T00	W	Fall	Control
J	B066	A	4.6104	4.6104	F	Red	T00	W	Fall	Control
J	B066	A	4.6104	4.6104	F	Red	T00	W	Fall	Control
J	B066	A	4.6308	4.6308	F	Red	T00	W	Fall	Control
J	B066	A	4.6308	4.6308	F	Red	T00	W	Fall	Control
J	B066	A	4.6512	4.6512	F	Red	T00	W	Fall	Control
J	B066	A	4.6716	4.6716	F	Red	T00	W	Fall	Control
J	B066	A	4.7328	4.7328	F	Red	T00	W	Fall	Control
J	B066	A	4.7532	4.7532	F	Red	T00	W	Fall	Control
J	B066	A	4.7736	4.7736	F	Red	T00	W	Fall	Control
J	B066	A	4.7736	4.7736	F	Red	T00	W	Fall	Control
J	B066	A	4.794	4.794	F	Red	T00	W	Fall	Control
J	B066	A	4.8348	4.8348	F	Red	T00	W	Fall	Control
J	B066	A	4.8552	4.8552	F	Red	T00	W	Fall	Control
J	B066	A	4.8756	4.8756	F	Red	T00	W	Fall	Control
J	B066	A	4.896	4.896	F	Red	T00	W	Fall	Control
J	B066	A	4.9368	4.9368	F	Red	T00	W	Fall	Control
J	B066	A	4.9368	4.9368	F	Red	T00	W	Fall	Control
J	B066	A	5.2224	5.2224	F	Red	T00	W	Fall	Control
J	B066	A	5.2428	5.2428	F	Red	T00	W	Fall	Control
J	B066	A	5.2632	5.2632	F	Red	T00	W	Fall	Control
J	B066	A	5.304	5.304	F	Red	T00	W	Fall	Control
J	B066	A	5.3244	5.3244	F	Red	T00	W	Fall	Control
J	B066	A	5.3244	5.3244	F	Red	T00	W	Fall	Control
J	B066	A	5.3856	5.3856	F	Red	T00	W	Fall	Control
J	B066	A	5.4264	5.4264	F	Red	T00	W	Fall	Control
J	B066	A	5.4672	5.4672	F	Red	T00	W	Fall	Control
J	B066	A	5.4876	5.4876	F	Red	T00	W	Fall	Control
J	B066	A	5.4876	5.4876	F	Red	T00	W	Fall	Control
J	B066	A	5.5284	5.5284	F	Red	T00	W	Fall	Control
J	B066	A	5.5692	5.5692	F	Red	T00	W	Fall	Control
J	B066	A	5.5692	5.5692	F	Red	T00	W	Fall	Control
J	B066	A	5.61	5.61	F	Red	T00	W	Fall	Control
J	B066	A	5.61	5.61	F	Red	T00	W	Fall	Control
J	B066	A	5.6916	5.6916	F	Red	T00	W	Fall	Control
J	B066	A	5.7528	5.7528	F	Red	T00	W	Fall	Control
J	B066	A	5.7732	5.7732	F	Red	T00	W	Fall	Control
J	B066	A	5.7732	5.7732	F	Red	T00	W	Fall	Control
J	B066	A	5.7936	5.7936	F	Red	T00	W	Fall	Control
J	B066	A	5.8548	5.8548	F	Red	T00	W	Fall	Control
J	B066	A	5.8752	5.8752	F	Red	T00	W	Fall	Control
J	B066	A	5.8956	5.8956	F	Red	T00	W	Fall	Control
J	B066	A	5.8956	5.8956	F	Red	T00	W	Fall	Control
J	B066	A	5.916	5.916	F	Red	T00	W	Fall	Control
J	B066	A	5.9364	5.9364	F	Red	T00	W	Fall	Control
J	B066	A	5.9364	5.9364	F	Red	T00	W	Fall	Control
J	B066	A	5.9568	5.9568	F	Red	T00	W	Fall	Control
J	B066	A	5.9772	5.9772	F	Red	T00	W	Fall	Control
J	B066	A	5.9772	5.9772	F	Red	T00	W	Fall	Control
J	B066	A	5.9772	5.9772	F	Red	T00	W	Fall	Control
J	B066	A	5.9976	5.9976	F	Red	T00	W	Fall	Control
J	B066	A	6.018	6.018	F	Red	T00	W	Fall	Control
J	B066	A	6.018	6.018	F	Red	T00	W	Fall	Control
J	B066	A	6.018	6.018	F	Red	T00	W	Fall	Control
J	B066	A	6.0588	6.0588	F	Red	T00	W	Fall	Control
J	B066	A	6.0792	6.0792	F	Red	T00	W	Fall	Control
J	B066	A	6.0792	6.0792	F	Red	T00	W	Fall	Control
J	B066	A	6.0996	6.0996	F	Red	T00	W	Fall	Control
J	B066	A	6.0996	6.0996	F	Red	T00	W	Fall	Control
J	B066	A	6.0996	6.0996	F	Red	T00	W	Fall	Control
J	B066	A	6.12	6.12	F	Red	T00	W	Fall	Control
J	B066	A	6.12	6.12	F	Red	T00	W	Fall	Control
J	B066	A	6.1404	6.1404	F	Red	T00	W	Fall	Control
J	B066	A	6.1608	6.1608	F	Red	T00	W	Fall	Control
J	B066	A	6.1812	6.1812	F	Red	T00	W	Fall	Control
J	B066	A	6.222	6.222	F	Red	T00	W	Fall	Control
J	B066	A	6.2628	6.2628	F	Red	T00	W	Fall	Control
J	B066	A	6.2628	6.2628	F	Red	T00	W	Fall	Control
J	B066	A	6.2628	6.2628	F	Red	T00	W	Fall	Control
J	B066	A	6.2832	6.2832	F	Red	T00	W	Fall	Control
J	B066	A	6.3036	6.3036	F	Red	T00	W	Fall	Control
J	B066	A	6.3444	6.3444	F	Red	T00	W	Fall	Control
J	B066	A	6.3444	6.3444	F	Red	T00	W	Fall	Control
J	B066	A	6.3852	6.3852	F	Red	T00	W	Fall	Control
J	B066	A	6.3852	6.3852	F	Red	T00	W	Fall	Control
J	B066	A	6.4056	6.4056	F	Red	T00	W	Fall	Control
J	B066	A	6.426	6.426	F	Red	T00	W	Fall	Control
J	B066	A	6.4464	6.4464	F	Red	T00	W	Fall	Control
J	B066	A	6.4668	6.4668	F	Red	T00	W	Fall	Control
J	B066	A	6.4872	6.4872	F	Red	T00	W	Fall	Control
J	B066	A	6.5076	6.5076	F	Red	T00	W	Fall	Control
J	B066	A	6.528	6.528	F	Red	T00	W	Fall	Control
J	B066	A	6.528	6.528	F	Red	T00	W	Fall	Control
J	B066	A	6.5484	6.5484	F	Red	T00	W	Fall	Control
J	B066	A	6.5484	6.5484	F	Red	T00	W	Fall	Control
J	B066	A	6.5892	6.5892	F	Red	T00	W	Fall	Control
J	B066	A	6.5892	6.5892	F	Red	T00	W	Fall	Control
J	B066	A	6.6096	6.6096	F	Red	T00	W	Fall	Control
J	B066	A	6.6096	6.6096	F	Red	T00	W	Fall	Control
J	B066	A	6.6708	6.6708	F	Red	T00	W	Fall	Control
J	B066	A	6.7116	6.7116	F	Red	T00	W	Fall	Control
J	B066	A	6.7116	6.7116	F	Red	T00	W	Fall	Control
J	B066	A	6.7116	6.7116	F	Red	T00	W	Fall	Control
J	B066	A	6.7116	6.7116	F	Red	T00	W	Fall	Control
J	B066	A	6.7116	6.7116	F	Red	T00	W	Fall	Control
J	B066	A	6.732	6.732	F	Red	T00	W	Fall	Control
J	B066	A	6.7728	6.7728	F	Red	T00	W	Fall	Control
J	B066	A	6.7728	6.7728	F	Red	T00	W	Fall	Control
J	B066	A	6.7932	6.7932	F	Red	T00	W	Fall	Control
J	B066	A	6.8136	6.8136	F	Red	T00	W	Fall	Control
J	B066	A	6.8544	6.8544	F	Red	T00	W	Fall	Control
J	B066	A	6.9156	6.9156	F	Red	T00	W	Fall	Control
J	B066	A	6.9156	6.9156	F	Red	T00	W	Fall	Control
J	B066	A	6.936	6.936	F	Red	T00	W	Fall	Control
J	B066	A	6.936	6.936	F	Red	T00	W	Fall	Control
J	B066	A	6.9564	6.9564	F	Red	T00	W	Fall	Control
J	B066	A	6.9768	6.9768	F	Red	T00	W	Fall	Control
J	B066	A	6.9972	6.9972	F	Red	T00	W	Fall	Control
J	B066	A	7.0176	7.0176	F	Red	T00	W	Fall	Control
J	B066	A	7.0176	7.0176	F	Red	T00	W	Fall	Control
J	B066	A	7.038	7.038	F	Red	T00	W	Fall	Control
J	B066	A	7.0788	7.0788	F	Red	T00	W	Fall	Control
J	B066	A	7.1196	7.1196	F	Red	T00	W	Fall	Control
J	B066	A	7.1196	7.1196	F	Red	T00	W	Fall	Control
J	B066	A	7.14	7.14	F	Red	T00	W	Fall	Control
J	B066	A	7.1604	7.1604	F	Red	T00	W	Fall	Control
J	B066	A	7.2216	7.2216	F	Red	T00	W	Fall	Control
J	B066	A	7.2216	7.2216	F	Red	T00	W	Fall	Control
J	B066	A	7.242	7.242	F	Red	T00	W	Fall	Control
J	B066	A	7.242	7.242	F	Red	T00	W	Fall	Control
J	B066	A	7.2624	7.2624	F	Red	T00	W	Fall	Control
J	B066	A	7.3236	7.3236	F	Red	T00	W	Fall	Control
J	B066	A	7.3236	7.3236	F	Red	T00	W	Fall	Control
J	B066	A	7.3644	7.3644	F	Red	T00	W	Fall	Control
J	B066	A	7.3848	7.3848	F	Red	T00	W	Fall	Control
J	B066	A	7.3848	7.3848	F	Red	T00	W	Fall	Control
J	B066	A	7.3848	7.3848	F	Red	T00	W	Fall	Control
J	B066	A	7.4256	7.4256	F	Red	T00	W	Fall	Control
J	B066	A	7.446	7.446	F	Red	T00	W	Fall	Control
J	B066	A	7.4868	7.4868	F	Red	T00	W	Fall	Control
J	B066	A	7.4868	7.4868	F	Red	T00	W	Fall	Control
J	B066	A	7.5276	7.5276	F	Red	T00	W	Fall	Control
J	B066	A	7.548	7.548	F	Red	T00	W	Fall	Control
J	B066	A	7.5888	7.5888	F	Red	T00	W	Fall	Control
J	B066	A	7.6092	7.6092	F	Red	T00	W	Fall	Control
J	B066	A	7.6296	7.6296	F	Red	T00	W	Fall	Control
J	B066	A	7.65	7.65	F	Red	T00	W	Fall	Control
J	B066	A	7.7112	7.7112	F	Red	T00	W	Fall	Control
J	B066	A	7.7316	7.7316	F	Red	T00	W	Fall	Control
J	B066	A	7.7316	7.7316	F	Red	T00	W	Fall	Control
J	B066	A	7.752	7.752	F	Red	T00	W	Fall	Control
J	B066	A	7.752	7.752	F	Red	T00	W	Fall	Control
J	B066	A	7.7928	7.7928	F	Red	T00	W	Fall	Control
J	B066	A	7.8132	7.8132	F	Red	T00	W	Fall	Control
J	B066	A	7.8132	7.8132	F	Red	T00	W	Fall	Control
J	B066	A	7.8132	7.8132	F	Red	T00	W	Fall	Control
J	B066	A	7.8132	7.8132	F	Red	T00	W	Fall	Control
J	B066	A	7.8132	7.8132	F	Red	T00	W	Fall	Control
J	B066	A	7.8336	7.8336	F	Red	T00	W	Fall	Control
J	B066	A	7.8336	7.8336	F	Red	T00	W	Fall	Control
J	B066	A	7.854	7.854	F	Red	T00	W	Fall	Control
J	B066	A	7.854	7.854	F	Red	T00	W	Fall	Control
J	B066	A	7.854	7.854	F	Red	T00	W	Fall	Control
J	B066	A	7.854	7.854	F	Red	T00	W	Fall	Control
J	B066	A	7.854	7.854	F	Red	T00	W	Fall	Control
J	B066	A	7.8744	7.8744	F	Red	T00	W	Fall	Control
J	B066	A	7.8744	7.8744	F	Red	T00	W	Fall	Control
J	B066	A	7.8948	7.8948	F	Red	T00	W	Fall	Control
J	B066	A	7.8948	7.8948	F	Red	T00	W	Fall	Control
J	B066	A	7.9152	7.9152	F	Red	T00	W	Fall	Control
J	B066	A	7.9356	7.9356	F	Red	T00	W	Fall	Control
J	B066	A	7.9356	7.9356	F	Red	T00	W	Fall	Control
J	B066	A	7.9356	7.9356	F	Red	T00	W	Fall	Control
J	B066	A	7.956	7.956	F	Red	T00	W	Fall	Control
J	B066	A	7.9764	7.9764	F	Red	T00	W	Fall	Control
J	B066	A	8.0172	8.0172	F	Red	T00	W	Fall	Control
J	B066	A	8.058	8.058	F	Red	T00	W	Fall	Control
J	B066	A	8.0784	8.0784	F	Red	T00	W	Fall	Control
J	B066	A	8.0784	8.0784	F	Red	T00	W	Fall	Control
J	B066	A	8.1192	8.1192	F	Red	T00	W	Fall	Control
J	B066	A	8.1396	8.1396	F	Red	T00	W	Fall	Control
J	B066	A	8.1396	8.1396	F	Red	T00	W	Fall	Control
J	B066	A	8.1396	8.1396	F	Red	T00	W	Fall	Control
J	B066	A	8.16	8.16	F	Red	T00	W	Fall	Control
J	B066	A	8.2008	8.2008	F	Red	T00	W	Fall	Control
J	B066	A	8.2008	8.2008	F	Red	T00	W	Fall	Control
J	B066	A	8.2416	8.2416	F	Red	T00	W	Fall	Control
J	B066	A	8.262	8.262	F	Red	T00	W	Fall	Control
J	B066	A	8.2824	8.2824	F	Red	T00	W	Fall	Control
J	B066	A	8.3028	8.3028	F	Red	T00	W	Fall	Control
J	B066	A	8.3232	8.3232	F	Red	T00	W	Fall	Control
J	B066	A	8.3436	8.3436	F	Red	T00	W	Fall	Control
J	B066	A	8.3844	8.3844	F	Red	T00	W	Fall	Control
J	B066	A	8.3844	8.3844	F	Red	T00	W	Fall	Control
J	B066	A	8.4048	8.4048	F	Red	T00	W	Fall	Control
J	B066	A	8.4252	8.4252	F	Red	T00	W	Fall	Control
J	B066	A	8.4252	8.4252	F	Red	T00	W	Fall	Control
J	B066	A	8.4456	8.4456	F	Red	T00	W	Fall	Control
J	B066	A	8.4456	8.4456	F	Red	T00	W	Fall	Control
J	B066	A	8.466	8.466	F	Red	T00	W	Fall	Control
J	B066	A	8.466	8.466	F	Red	T00	W	Fall	Control
J	B066	A	8.4864	8.4864	F	Red	T00	W	Fall	Control
J	B066	A	8.5272	8.5272	F	Red	T00	W	Fall	Control
J	B066	A	8.5272	8.5272	F	Red	T00	W	Fall	Control
J	B066	A	8.568	8.568	F	Red	T00	W	Fall	Control
J	B066	A	8.568	8.568	F	Red	T00	W	Fall	Control
J	B066	A	8.568	8.568	F	Red	T00	W	Fall	Control
J	B066	A	8.6496	8.6496	F	Red	T00	W	Fall	Control
J	B066	A	8.6496	8.6496	F	Red	T00	W	Fall	Control
J	B066	A	8.67	8.67	F	Red	T00	W	Fall	Control
J	B066	A	8.67	8.67	F	Red	T00	W	Fall	Control
J	B066	A	8.6904	8.6904	F	Red	T00	W	Fall	Control
J	B066	A	8.7108	8.7108	F	Red	T00	W	Fall	Control
J	B066	A	8.7312	8.7312	F	Red	T00	W	Fall	Control
J	B066	A	8.7312	8.7312	F	Red	T00	W	Fall	Control
J	B066	A	8.7516	8.7516	F	Red	T00	W	Fall	Control
J	B066	A	8.772	8.772	F	Red	T00	W	Fall	Control
J	B066	A	8.7924	8.7924	F	Red	T00	W	Fall	Control
J	B066	A	8.8128	8.8128	F	Red	T00	W	Fall	Control
J	B066	A	8.8332	8.8332	F	Red	T00	W	Fall	Control
J	B066	A	8.8536	8.8536	F	Red	T00	W	Fall	Control
J	B066	A	8.8536	8.8536	F	Red	T00	W	Fall	Control
J	B066	A	8.874	8.874	F	Red	T00	W	Fall	Control
J	B066	A	8.8944	8.8944	F	Red	T00	W	Fall	Control
J	B066	A	8.8944	8.8944	F	Red	T00	W	Fall	Control
J	B066	A	8.8944	8.8944	F	Red	T00	W	Fall	Control
J	B066	A	8.9148	8.9148	F	Red	T00	W	Fall	Control
J	B066	A	8.9352	8.9352	F	Red	T00	W	Fall	Control
J	B066	A	8.976	8.976	F	Red	T00	W	Fall	Control
J	B066	A	9.0372	9.0372	F	Red	T00	W	Fall	Control
J	B066	A	9.0576	9.0576	F	Red	T00	W	Fall	Control
J	B066	A	9.0576	9.0576	F	Red	T00	W	Fall	Control
J	B066	A	9.3432	9.3432	F	Red	T00	W	Fall	Control
J	B066	A	9.3432	9.3432	F	Red	T00	W	Fall	Control
J	B066	A	9.3432	9.3432	F	Red	T00	W	Fall	Control
J	B066	A	9.3636	9.3636	F	Red	T00	W	Fall	Control
J	B066	A	9.3636	9.3636	F	Red	T00	W	Fall	Control
J	B066	A	9.384	9.384	F	Red	T00	W	Fall	Control
J	B066	A	9.4044	9.4044	F	Red	T00	W	Fall	Control
J	B066	A	9.4044	9.4044	F	Red	T00	W	Fall	Control
J	B066	A	9.4248	9.4248	F	Red	T00	W	Fall	Control
J	B066	A	9.4656	9.4656	F	Red	T00	W	Fall	Control
J	B066	A	9.486	9.486	F	Red	T00	W	Fall	Control
J	B066	A	9.486	9.486	F	Red	T00	W	Fall	Control
J	B066	A	9.5064	9.5064	F	Red	T00	W	Fall	Control
J	B066	A	9.5268	9.5268	F	Red	T00	W	Fall	Control
J	B066	A	9.5268	9.5268	F	Red	T00	W	Fall	Control
J	B066	A	9.5268	9.5268	F	Red	T00	W	Fall	Control
J	B066	A	9.6084	9.6084	F	Red	T00	W	Fall	Control
J	B066	A	9.6492	9.6492	F	Red	T00	W	Fall	Control
J	B066	A	9.6696	9.6696	F	Red	T00	W	Fall	Control
J	B066	A	9.69	9.69	F	Red	T00	W	Fall	Control
J	B066	A	9.69	9.69	F	Red	T00	W	Fall	Control
J	B066	A	9.7104	9.7104	F	Red	T00	W	Fall	Control
J	B066	A	9.7308	9.7308	F	Red	T00	W	Fall	Control
J	B066	A	9.7308	9.7308	F	Red	T00	W	Fall	Control
J	B066	A	9.7308	9.7308	F	Red	T00	W	Fall	Control
J	B066	A	9.7308	9.7308	F	Red	T00	W	Fall	Control
J	B066	A	9.792	9.792	F	Red	T00	W	Fall	Control
J	B066	A	9.8124	9.8124	F	Red	T00	W	Fall	Control
J	B066	A	9.8328	9.8328	F	Red	T00	W	Fall	Control
J	B066	A	9.8532	9.8532	F	Red	T00	W	Fall	Control
J	B066	A	9.8532	9.8532	F	Red	T00	W	Fall	Control
J	B066	A	9.8736	9.8736	F	Red	T00	W	Fall	Control
J	B066	A	9.894	9.894	F	Red	T00	W	Fall	Control
J	B066	A	9.894	9.894	F	Red	T00	W	Fall	Control
J	B066	A	9.9144	9.9144	F	Red	T00	W	Fall	Control
J	B066	A	9.9144	9.9144	F	Red	T00	W	Fall	Control
J	B066	A	9.9144	9.9144	F	Red	T00	W	Fall	Control
J	B066	A	9.9348	9.9348	F	Red	T00	W	Fall	Control
J	B066	A	9.9552	9.9552	F	Red	T00	W	Fall	Control
J	B066	A	10.0368	10.0368	F	Red	T00	W	Fall	Control
J	B066	A	10.0572	10.0572	F	Red	T00	W	Fall	Control
J	B066	A	10.1388	10.1388	F	Red	T00	W	Fall	Control
J	B066	A	10.1388	10.1388	F	Red	T00	W	Fall	Control
J	B066	A	10.2816	10.2816	F	Red	T00	W	Fall	Control
J	B066	A	10.3224	10.3224	F	Red	T00	W	Fall	Control
[truncated: 120,904 more rows]
