# Supplementary material for: Experimental trials of species-specific bat flight responses to an ultrasonic deterrent
Source: PeerJ. 2024 Jan 3;12:e16718. doi: 10.7717/peerj.16718 (PMC10771094; doi:10.7717/peerj.16718)
Supplement: Supplemental Information 1 [file peerj-12-16718-s001.zip › S4_MYVE_COvsCom_om.csv]

Age	BatID	CameraID	Dist	Dist_corr	Sex	Species	Treat	UADID	Season	Treatment
J	B063	D	0	0.01	F	MYVE	T00	E	Fall	Control
J	B063	D	0	0.01	F	MYVE	T00	E	Fall	Control
J	B063	D	0	0.01	F	MYVE	T00	E	Fall	Control
J	B063	D	0	0.01	F	MYVE	T00	E	Fall	Control
J	B063	D	0	0.01	F	MYVE	T00	E	Fall	Control
J	B063	D	0	0.01	F	MYVE	T00	E	Fall	Control
J	B063	D	0	0.01	F	MYVE	T00	E	Fall	Control
J	B063	D	0	0.01	F	MYVE	T00	E	Fall	Control
J	B063	D	0	0.01	F	MYVE	T00	E	Fall	Control
J	B063	D	0	0.01	F	MYVE	T00	E	Fall	Control
J	B063	D	0	0.01	F	MYVE	T00	E	Fall	Control
J	B063	D	0	0.01	F	MYVE	T00	E	Fall	Control
J	B063	D	0	0.01	F	MYVE	T00	E	Fall	Control
J	B063	D	0	0.01	F	MYVE	T00	E	Fall	Control
J	B063	D	0	0.01	F	MYVE	T00	E	Fall	Control
J	B063	D	0	0.01	F	MYVE	T00	E	Fall	Control
J	B063	D	0	0.01	F	MYVE	T00	E	Fall	Control
J	B063	D	0	0.01	F	MYVE	T00	E	Fall	Control
J	B063	D	0	0.01	F	MYVE	T00	E	Fall	Control
J	B063	D	0	0.01	F	MYVE	T00	E	Fall	Control
J	B063	D	0	0.01	F	MYVE	T00	E	Fall	Control
J	B063	D	0	0.01	F	MYVE	T00	E	Fall	Control
J	B063	D	0	0.01	F	MYVE	T00	E	Fall	Control
J	B063	D	0	0.01	F	MYVE	T00	E	Fall	Control
J	B063	D	0	0.01	F	MYVE	T00	E	Fall	Control
J	B063	D	0	0.01	F	MYVE	T00	E	Fall	Control
J	B063	D	0	0.01	F	MYVE	T00	E	Fall	Control
J	B063	D	0	0.01	F	MYVE	T00	E	Fall	Control
J	B063	D	0	0.01	F	MYVE	T00	E	Fall	Control
J	B063	D	0	0.01	F	MYVE	T00	E	Fall	Control
J	B063	D	0	0.01	F	MYVE	T00	E	Fall	Control
J	B063	D	0	0.01	F	MYVE	T00	E	Fall	Control
J	B063	D	0	0.01	F	MYVE	T00	E	Fall	Control
J	B063	D	0	0.01	F	MYVE	T00	E	Fall	Control
J	B063	D	0	0.01	F	MYVE	T00	E	Fall	Control
J	B063	D	0	0.01	F	MYVE	T00	E	Fall	Control
J	B063	D	0	0.01	F	MYVE	T00	E	Fall	Control
J	B063	D	0	0.01	F	MYVE	T00	E	Fall	Control
J	B063	D	0	0.01	F	MYVE	T00	E	Fall	Control
J	B063	D	0	0.01	F	MYVE	T00	E	Fall	Control
J	B063	D	0	0.01	F	MYVE	T00	E	Fall	Control
A	B071	D	0	0.01	F	MYVE	T00	E	Fall	Control
A	B071	D	0	0.01	F	MYVE	T00	E	Fall	Control
A	B071	D	0	0.01	F	MYVE	T00	E	Fall	Control
A	B071	D	0	0.01	F	MYVE	T00	E	Fall	Control
A	B071	D	0	0.01	F	MYVE	T00	E	Fall	Control
A	B079	D	0	0.01	F	MYVE	T00	E	Fall	Control
A	B079	D	0	0.01	F	MYVE	T00	E	Fall	Control
A	B079	D	0	0.01	F	MYVE	T00	E	Fall	Control
A	B079	D	0	0.01	F	MYVE	T00	E	Fall	Control
A	B079	D	0	0.01	F	MYVE	T00	E	Fall	Control
A	B079	D	0	0.01	F	MYVE	T00	E	Fall	Control
A	B079	D	0	0.01	F	MYVE	T00	E	Fall	Control
A	B079	D	0	0.01	F	MYVE	T00	E	Fall	Control
A	B079	D	0	0.01	F	MYVE	T00	E	Fall	Control
A	B079	D	0	0.01	F	MYVE	T00	E	Fall	Control
A	B079	D	0	0.01	F	MYVE	T00	E	Fall	Control
A	B079	D	0	0.01	F	MYVE	T00	E	Fall	Control
A	B079	D	0	0.01	F	MYVE	T00	E	Fall	Control
A	B079	D	0	0.01	F	MYVE	T00	E	Fall	Control
A	B079	D	0	0.01	F	MYVE	T00	E	Fall	Control
A	B079	D	0	0.01	F	MYVE	T00	E	Fall	Control
A	B079	D	0	0.01	F	MYVE	T00	E	Fall	Control
A	B079	D	0	0.01	F	MYVE	T00	E	Fall	Control
A	B079	D	0	0.01	F	MYVE	T00	E	Fall	Control
A	B079	D	0	0.01	F	MYVE	T00	E	Fall	Control
A	B079	D	0	0.01	F	MYVE	T00	E	Fall	Control
A	B079	D	0	0.01	F	MYVE	T00	E	Fall	Control
A	B079	D	0	0.01	F	MYVE	T00	E	Fall	Control
A	B079	D	0	0.01	F	MYVE	T00	E	Fall	Control
A	B079	D	0	0.01	F	MYVE	T00	E	Fall	Control
A	B079	D	0	0.01	F	MYVE	T00	E	Fall	Control
A	B079	D	0	0.01	F	MYVE	T00	E	Fall	Control
A	B079	D	0	0.01	F	MYVE	T00	E	Fall	Control
A	B079	D	0	0.01	F	MYVE	T00	E	Fall	Control
A	B079	D	0	0.01	F	MYVE	T00	E	Fall	Control
A	B079	D	0	0.01	F	MYVE	T00	E	Fall	Control
A	B079	D	0	0.01	F	MYVE	T00	E	Fall	Control
A	B079	D	0	0.01	F	MYVE	T00	E	Fall	Control
A	B079	D	0	0.01	F	MYVE	T00	E	Fall	Control
A	B079	D	0	0.01	F	MYVE	T00	E	Fall	Control
A	B079	D	0	0.01	F	MYVE	T00	E	Fall	Control
A	B079	D	0	0.01	F	MYVE	T00	E	Fall	Control
A	B079	D	0	0.01	F	MYVE	T00	E	Fall	Control
A	B079	D	0	0.01	F	MYVE	T00	E	Fall	Control
A	B079	D	0	0.01	F	MYVE	T00	E	Fall	Control
A	B079	D	0	0.01	F	MYVE	T00	E	Fall	Control
A	B084	D	0	0.01	M	MYVE	T00	E	Fall	Control
A	B084	D	0	0.01	M	MYVE	T00	E	Fall	Control
A	B084	D	0	0.01	M	MYVE	T00	E	Fall	Control
A	B084	D	0	0.01	M	MYVE	T00	E	Fall	Control
A	B084	D	0	0.01	M	MYVE	T00	E	Fall	Control
A	B084	D	0	0.01	M	MYVE	T00	E	Fall	Control
A	B084	D	0	0.01	M	MYVE	T00	E	Fall	Control
A	B084	D	0	0.01	M	MYVE	T00	E	Fall	Control
A	B084	D	0	0.01	M	MYVE	T00	E	Fall	Control
A	B084	D	0	0.01	M	MYVE	T00	E	Fall	Control
A	B084	D	0	0.01	M	MYVE	T00	E	Fall	Control
A	B084	D	0	0.01	M	MYVE	T00	E	Fall	Control
A	B084	D	0	0.01	M	MYVE	T00	E	Fall	Control
A	B084	D	0	0.01	M	MYVE	T00	E	Fall	Control
A	B084	D	0	0.01	M	MYVE	T00	E	Fall	Control
A	B084	D	0	0.01	M	MYVE	T00	E	Fall	Control
A	B084	D	0	0.01	M	MYVE	T00	E	Fall	Control
A	B084	D	0	0.01	M	MYVE	T00	E	Fall	Control
A	B084	D	0	0.01	M	MYVE	T00	E	Fall	Control
A	B084	D	0	0.01	M	MYVE	T00	E	Fall	Control
A	B084	D	0	0.01	M	MYVE	T00	E	Fall	Control
A	B084	D	0	0.01	M	MYVE	T00	E	Fall	Control
A	B084	D	0	0.01	M	MYVE	T00	E	Fall	Control
A	B084	D	0	0.01	M	MYVE	T00	E	Fall	Control
A	B084	D	0	0.01	M	MYVE	T00	E	Fall	Control
A	B084	D	0	0.01	M	MYVE	T00	E	Fall	Control
A	B084	D	0	0.01	M	MYVE	T00	E	Fall	Control
A	B084	D	0	0.01	M	MYVE	T00	E	Fall	Control
A	B084	D	0	0.01	M	MYVE	T00	E	Fall	Control
A	B084	D	0	0.01	M	MYVE	T00	E	Fall	Control
A	B084	D	0	0.01	M	MYVE	T00	E	Fall	Control
A	B084	D	0	0.01	M	MYVE	T00	E	Fall	Control
A	B084	D	0	0.01	M	MYVE	T00	E	Fall	Control
A	B084	D	0	0.01	M	MYVE	T00	E	Fall	Control
A	B084	D	0	0.01	M	MYVE	T00	E	Fall	Control
A	B084	D	0	0.01	M	MYVE	T00	E	Fall	Control
A	B084	D	0	0.01	M	MYVE	T00	E	Fall	Control
A	B084	D	0	0.01	M	MYVE	T00	E	Fall	Control
A	B084	D	0	0.01	M	MYVE	T00	E	Fall	Control
A	B084	D	0	0.01	M	MYVE	T00	E	Fall	Control
A	B084	D	0	0.01	M	MYVE	T00	E	Fall	Control
A	B084	D	0	0.01	M	MYVE	T00	E	Fall	Control
A	B084	D	0	0.01	M	MYVE	T00	E	Fall	Control
A	B084	D	0	0.01	M	MYVE	T00	E	Fall	Control
A	B084	D	0	0.01	M	MYVE	T00	E	Fall	Control
A	B084	D	0	0.01	M	MYVE	T00	E	Fall	Control
A	B084	D	0	0.01	M	MYVE	T00	E	Fall	Control
A	B084	D	0	0.01	M	MYVE	T00	E	Fall	Control
A	B084	D	0	0.01	M	MYVE	T00	E	Fall	Control
A	B084	D	0	0.01	M	MYVE	T00	E	Fall	Control
A	B084	D	0	0.01	M	MYVE	T00	E	Fall	Control
A	B084	D	0	0.01	M	MYVE	T00	E	Fall	Control
A	B084	D	0	0.01	M	MYVE	T00	E	Fall	Control
A	B084	D	0	0.01	M	MYVE	T00	E	Fall	Control
A	B084	D	0	0.01	M	MYVE	T00	E	Fall	Control
A	B084	D	0	0.01	M	MYVE	T00	E	Fall	Control
A	B084	D	0	0.01	M	MYVE	T00	E	Fall	Control
A	B084	D	0	0.01	M	MYVE	T00	E	Fall	Control
A	B084	D	0	0.01	M	MYVE	T00	E	Fall	Control
A	B085	D	0	0.01	M	MYVE	T00	E	Fall	Control
A	B085	D	0	0.01	M	MYVE	T00	E	Fall	Control
A	B085	D	0	0.01	M	MYVE	T00	E	Fall	Control
A	B085	D	0	0.01	M	MYVE	T00	E	Fall	Control
A	B085	D	0	0.01	M	MYVE	T00	E	Fall	Control
A	B085	D	0	0.01	M	MYVE	T00	E	Fall	Control
A	B085	D	0	0.01	M	MYVE	T00	E	Fall	Control
A	B085	D	0	0.01	M	MYVE	T00	E	Fall	Control
A	B085	D	0	0.01	M	MYVE	T00	E	Fall	Control
A	B085	D	0	0.01	M	MYVE	T00	E	Fall	Control
A	B085	D	0	0.01	M	MYVE	T00	E	Fall	Control
A	B085	D	0	0.01	M	MYVE	T00	E	Fall	Control
A	B085	D	0	0.01	M	MYVE	T00	E	Fall	Control
A	B085	D	0	0.01	M	MYVE	T00	E	Fall	Control
A	B085	D	0	0.01	M	MYVE	T00	E	Fall	Control
A	B085	D	0	0.01	M	MYVE	T00	E	Fall	Control
A	B085	D	0	0.01	M	MYVE	T00	E	Fall	Control
A	B085	D	0	0.01	M	MYVE	T00	E	Fall	Control
A	B085	D	0	0.01	M	MYVE	T00	E	Fall	Control
A	B085	D	0	0.01	M	MYVE	T00	E	Fall	Control
A	B085	D	0	0.01	M	MYVE	T00	E	Fall	Control
A	B085	D	0	0.01	M	MYVE	T00	E	Fall	Control
A	B085	D	0	0.01	M	MYVE	T00	E	Fall	Control
A	B085	D	0	0.01	M	MYVE	T00	E	Fall	Control
A	B085	D	0	0.01	M	MYVE	T00	E	Fall	Control
A	B086	D	0	0.01	M	MYVE	T00	E	Fall	Control
A	B086	D	0	0.01	M	MYVE	T00	E	Fall	Control
A	B086	D	0	0.01	M	MYVE	T00	E	Fall	Control
A	B086	D	0	0.01	M	MYVE	T00	E	Fall	Control
A	B086	D	0	0.01	M	MYVE	T00	E	Fall	Control
A	B086	D	0	0.01	M	MYVE	T00	E	Fall	Control
A	B086	D	0	0.01	M	MYVE	T00	E	Fall	Control
A	B086	D	0	0.01	M	MYVE	T00	E	Fall	Control
A	B086	D	0	0.01	M	MYVE	T00	E	Fall	Control
A	B086	D	0	0.01	M	MYVE	T00	E	Fall	Control
A	B086	D	0	0.01	M	MYVE	T00	E	Fall	Control
A	B086	D	0	0.01	M	MYVE	T00	E	Fall	Control
A	B086	D	0	0.01	M	MYVE	T00	E	Fall	Control
A	B086	D	0	0.01	M	MYVE	T00	E	Fall	Control
A	B086	D	0	0.01	M	MYVE	T00	E	Fall	Control
A	B086	D	0	0.01	M	MYVE	T00	E	Fall	Control
A	B086	D	0	0.01	M	MYVE	T00	E	Fall	Control
A	B086	D	0	0.01	M	MYVE	T00	E	Fall	Control
A	B086	D	0	0.01	M	MYVE	T00	E	Fall	Control
A	B086	D	0	0.01	M	MYVE	T00	E	Fall	Control
A	B086	D	0	0.01	M	MYVE	T00	E	Fall	Control
A	B086	D	0	0.01	M	MYVE	T00	E	Fall	Control
A	B086	D	0	0.01	M	MYVE	T00	E	Fall	Control
A	B086	D	0	0.01	M	MYVE	T00	E	Fall	Control
A	B086	D	0	0.01	M	MYVE	T00	E	Fall	Control
A	B086	D	0	0.01	M	MYVE	T00	E	Fall	Control
A	B086	D	0	0.01	M	MYVE	T00	E	Fall	Control
A	B086	D	0	0.01	M	MYVE	T00	E	Fall	Control
A	B086	D	0	0.01	M	MYVE	T00	E	Fall	Control
A	B086	D	0	0.01	M	MYVE	T00	E	Fall	Control
A	B086	D	0	0.01	M	MYVE	T00	E	Fall	Control
A	B086	D	0	0.01	M	MYVE	T00	E	Fall	Control
A	B086	D	0	0.01	M	MYVE	T00	E	Fall	Control
A	B086	D	0	0.01	M	MYVE	T00	E	Fall	Control
A	B086	D	0	0.01	M	MYVE	T00	E	Fall	Control
A	B086	D	0	0.01	M	MYVE	T00	E	Fall	Control
A	B086	D	0	0.01	M	MYVE	T00	E	Fall	Control
A	B086	D	0	0.01	M	MYVE	T00	E	Fall	Control
A	B086	D	0	0.01	M	MYVE	T00	E	Fall	Control
A	B086	D	0	0.01	M	MYVE	T00	E	Fall	Control
A	B086	D	0	0.01	M	MYVE	T00	E	Fall	Control
A	B086	D	0	0.01	M	MYVE	T00	E	Fall	Control
A	B086	D	0	0.01	M	MYVE	T00	E	Fall	Control
A	B086	D	0	0.01	M	MYVE	T00	E	Fall	Control
A	B086	D	0	0.01	M	MYVE	T00	E	Fall	Control
A	B086	D	0	0.01	M	MYVE	T00	E	Fall	Control
A	B086	D	0	0.01	M	MYVE	T00	E	Fall	Control
A	B086	D	0	0.01	M	MYVE	T00	E	Fall	Control
A	B086	D	0	0.01	M	MYVE	T00	E	Fall	Control
A	B086	D	0	0.01	M	MYVE	T00	E	Fall	Control
A	B086	D	0	0.01	M	MYVE	T00	E	Fall	Control
A	B086	D	0	0.01	M	MYVE	T00	E	Fall	Control
A	B089	D	0	0.01	M	MYVE	T00	E	Fall	Control
A	B089	D	0	0.01	M	MYVE	T00	E	Fall	Control
A	B089	D	0	0.01	M	MYVE	T00	E	Fall	Control
A	B089	D	0	0.01	M	MYVE	T00	E	Fall	Control
A	B089	D	0	0.01	M	MYVE	T00	E	Fall	Control
A	B089	D	0	0.01	M	MYVE	T00	E	Fall	Control
A	B089	D	0	0.01	M	MYVE	T00	E	Fall	Control
A	B089	D	0	0.01	M	MYVE	T00	E	Fall	Control
A	B089	D	0	0.01	M	MYVE	T00	E	Fall	Control
A	B089	D	0	0.01	M	MYVE	T00	E	Fall	Control
A	B089	D	0	0.01	M	MYVE	T00	E	Fall	Control
A	B089	D	0	0.01	M	MYVE	T00	E	Fall	Control
A	B089	D	0	0.01	M	MYVE	T00	E	Fall	Control
A	B089	D	0	0.01	M	MYVE	T00	E	Fall	Control
A	B089	D	0	0.01	M	MYVE	T00	E	Fall	Control
A	B089	D	0	0.01	M	MYVE	T00	E	Fall	Control
A	B089	D	0	0.01	M	MYVE	T00	E	Fall	Control
A	B089	D	0	0.01	M	MYVE	T00	E	Fall	Control
A	B089	D	0	0.01	M	MYVE	T00	E	Fall	Control
A	B089	D	0	0.01	M	MYVE	T00	E	Fall	Control
A	B089	D	0	0.01	M	MYVE	T00	E	Fall	Control
A	B089	D	0	0.01	M	MYVE	T00	E	Fall	Control
A	B089	D	0	0.01	M	MYVE	T00	E	Fall	Control
A	B089	D	0	0.01	M	MYVE	T00	E	Fall	Control
A	B089	D	0	0.01	M	MYVE	T00	E	Fall	Control
A	B089	D	0	0.01	M	MYVE	T00	E	Fall	Control
A	B089	D	0	0.01	M	MYVE	T00	E	Fall	Control
A	B089	D	0	0.01	M	MYVE	T00	E	Fall	Control
A	B089	D	0	0.01	M	MYVE	T00	E	Fall	Control
A	B089	D	0	0.01	M	MYVE	T00	E	Fall	Control
A	B089	D	0	0.01	M	MYVE	T00	E	Fall	Control
A	B089	D	0	0.01	M	MYVE	T00	E	Fall	Control
A	B089	D	0	0.01	M	MYVE	T00	E	Fall	Control
A	B089	D	0	0.01	M	MYVE	T00	E	Fall	Control
A	B089	D	0	0.01	M	MYVE	T00	E	Fall	Control
A	B089	D	0	0.01	M	MYVE	T00	E	Fall	Control
A	B089	D	0	0.01	M	MYVE	T00	E	Fall	Control
A	B089	D	0	0.01	M	MYVE	T00	E	Fall	Control
A	B089	D	0	0.01	M	MYVE	T00	E	Fall	Control
A	B089	D	0	0.01	M	MYVE	T00	E	Fall	Control
A	B089	D	0	0.01	M	MYVE	T00	E	Fall	Control
A	B089	D	0	0.01	M	MYVE	T00	E	Fall	Control
A	B089	D	0	0.01	M	MYVE	T00	E	Fall	Control
A	B089	D	0	0.01	M	MYVE	T00	E	Fall	Control
A	B089	D	0	0.01	M	MYVE	T00	E	Fall	Control
A	B089	D	0	0.01	M	MYVE	T00	E	Fall	Control
A	B089	D	0	0.01	M	MYVE	T00	E	Fall	Control
A	B089	D	0	0.01	M	MYVE	T00	E	Fall	Control
A	B089	D	0	0.01	M	MYVE	T00	E	Fall	Control
A	B089	D	0	0.01	M	MYVE	T00	E	Fall	Control
A	B089	D	0	0.01	M	MYVE	T00	E	Fall	Control
A	B089	D	0	0.01	M	MYVE	T00	E	Fall	Control
A	B089	D	0	0.01	M	MYVE	T00	E	Fall	Control
A	B089	D	0	0.01	M	MYVE	T00	E	Fall	Control
A	B089	D	0	0.01	M	MYVE	T00	E	Fall	Control
A	B089	D	0	0.01	M	MYVE	T00	E	Fall	Control
A	B089	D	0	0.01	M	MYVE	T00	E	Fall	Control
A	B089	D	0	0.01	M	MYVE	T00	E	Fall	Control
A	B089	D	0	0.01	M	MYVE	T00	E	Fall	Control
A	B089	D	0	0.01	M	MYVE	T00	E	Fall	Control
A	B089	D	0	0.01	M	MYVE	T00	E	Fall	Control
A	B089	D	0	0.01	M	MYVE	T00	E	Fall	Control
A	B089	D	0	0.01	M	MYVE	T00	E	Fall	Control
A	B089	D	0	0.01	M	MYVE	T00	E	Fall	Control
A	B089	D	0	0.01	M	MYVE	T00	E	Fall	Control
A	B089	D	0	0.01	M	MYVE	T00	E	Fall	Control
A	B089	D	0	0.01	M	MYVE	T00	E	Fall	Control
A	B089	D	0	0.01	M	MYVE	T00	E	Fall	Control
A	B089	D	0	0.01	M	MYVE	T00	E	Fall	Control
A	B089	D	0	0.01	M	MYVE	T00	E	Fall	Control
A	B089	D	0	0.01	M	MYVE	T00	E	Fall	Control
A	B089	D	0	0.01	M	MYVE	T00	E	Fall	Control
A	B089	D	0	0.01	M	MYVE	T00	E	Fall	Control
A	B089	D	0	0.01	M	MYVE	T00	E	Fall	Control
A	B089	D	0	0.01	M	MYVE	T00	E	Fall	Control
A	B089	D	0	0.01	M	MYVE	T00	E	Fall	Control
A	B089	D	0	0.01	M	MYVE	T00	E	Fall	Control
A	B089	D	0	0.01	M	MYVE	T00	E	Fall	Control
A	B089	D	0	0.01	M	MYVE	T00	E	Fall	Control
A	B089	D	0	0.01	M	MYVE	T00	E	Fall	Control
A	B089	D	0	0.01	M	MYVE	T00	E	Fall	Control
A	B089	D	0	0.01	M	MYVE	T00	E	Fall	Control
A	B089	D	0	0.01	M	MYVE	T00	E	Fall	Control
A	B089	D	0	0.01	M	MYVE	T00	E	Fall	Control
A	B089	D	0	0.01	M	MYVE	T00	E	Fall	Control
A	B089	D	0	0.01	M	MYVE	T00	E	Fall	Control
A	B089	D	0	0.01	M	MYVE	T00	E	Fall	Control
A	B089	D	0	0.01	M	MYVE	T00	E	Fall	Control
A	B089	D	0	0.01	M	MYVE	T00	E	Fall	Control
A	B089	D	0	0.01	M	MYVE	T00	E	Fall	Control
A	B089	D	0	0.01	M	MYVE	T00	E	Fall	Control
A	B089	D	0	0.01	M	MYVE	T00	E	Fall	Control
A	B089	D	0	0.01	M	MYVE	T00	E	Fall	Control
A	B089	D	0	0.01	M	MYVE	T00	E	Fall	Control
A	B089	D	0	0.01	M	MYVE	T00	E	Fall	Control
A	B089	D	0	0.01	M	MYVE	T00	E	Fall	Control
A	B089	D	0	0.01	M	MYVE	T00	E	Fall	Control
A	B089	D	0	0.01	M	MYVE	T00	E	Fall	Control
A	B089	D	0	0.01	M	MYVE	T00	E	Fall	Control
A	B089	D	0	0.01	M	MYVE	T00	E	Fall	Control
A	B089	D	0	0.01	M	MYVE	T00	E	Fall	Control
A	B089	D	0	0.01	M	MYVE	T00	E	Fall	Control
A	B089	D	0	0.01	M	MYVE	T00	E	Fall	Control
A	B089	D	0	0.01	M	MYVE	T00	E	Fall	Control
A	B089	D	0	0.01	M	MYVE	T00	E	Fall	Control
A	B089	D	0	0.01	M	MYVE	T00	E	Fall	Control
A	B089	D	0	0.01	M	MYVE	T00	E	Fall	Control
A	B089	D	0	0.01	M	MYVE	T00	E	Fall	Control
A	B089	D	0	0.01	M	MYVE	T00	E	Fall	Control
A	B089	D	0	0.01	M	MYVE	T00	E	Fall	Control
A	B089	D	0	0.01	M	MYVE	T00	E	Fall	Control
A	B089	D	0	0.01	M	MYVE	T00	E	Fall	Control
A	B089	D	0	0.01	M	MYVE	T00	E	Fall	Control
A	B089	D	0	0.01	M	MYVE	T00	E	Fall	Control
A	B089	D	0	0.01	M	MYVE	T00	E	Fall	Control
A	B089	D	0	0.01	M	MYVE	T00	E	Fall	Control
A	B089	D	0	0.01	M	MYVE	T00	E	Fall	Control
A	B089	D	0	0.01	M	MYVE	T00	E	Fall	Control
A	B089	D	0	0.01	M	MYVE	T00	E	Fall	Control
A	B089	D	0	0.01	M	MYVE	T00	E	Fall	Control
A	B089	D	0	0.01	M	MYVE	T00	E	Fall	Control
A	B089	D	0	0.01	M	MYVE	T00	E	Fall	Control
A	B089	D	0	0.01	M	MYVE	T00	E	Fall	Control
A	B089	D	0	0.01	M	MYVE	T00	E	Fall	Control
A	B089	D	0	0.01	M	MYVE	T00	E	Fall	Control
A	B089	D	0	0.01	M	MYVE	T00	E	Fall	Control
A	B089	D	0	0.01	M	MYVE	T00	E	Fall	Control
A	B089	D	0	0.01	M	MYVE	T00	E	Fall	Control
A	B089	D	0	0.01	M	MYVE	T00	E	Fall	Control
A	B089	D	0	0.01	M	MYVE	T00	E	Fall	Control
A	B089	D	0	0.01	M	MYVE	T00	E	Fall	Control
A	B089	D	0	0.01	M	MYVE	T00	E	Fall	Control
A	B089	D	0	0.01	M	MYVE	T00	E	Fall	Control
A	B089	D	0	0.01	M	MYVE	T00	E	Fall	Control
A	B089	D	0	0.01	M	MYVE	T00	E	Fall	Control
A	B089	D	0	0.01	M	MYVE	T00	E	Fall	Control
A	B089	D	0	0.01	M	MYVE	T00	E	Fall	Control
A	B089	D	0	0.01	M	MYVE	T00	E	Fall	Control
A	B089	D	0	0.01	M	MYVE	T00	E	Fall	Control
A	B089	D	0	0.01	M	MYVE	T00	E	Fall	Control
A	B089	D	0	0.01	M	MYVE	T00	E	Fall	Control
A	B089	D	0	0.01	M	MYVE	T00	E	Fall	Control
A	B089	D	0	0.01	M	MYVE	T00	E	Fall	Control
A	B089	D	0	0.01	M	MYVE	T00	E	Fall	Control
A	B089	D	0	0.01	M	MYVE	T00	E	Fall	Control
A	B089	D	0	0.01	M	MYVE	T00	E	Fall	Control
A	B089	D	0	0.01	M	MYVE	T00	E	Fall	Control
A	B089	D	0	0.01	M	MYVE	T00	E	Fall	Control
A	B089	D	0	0.01	M	MYVE	T00	E	Fall	Control
A	B089	D	0	0.01	M	MYVE	T00	E	Fall	Control
A	B089	D	0	0.01	M	MYVE	T00	E	Fall	Control
A	B089	D	0	0.01	M	MYVE	T00	E	Fall	Control
A	B089	D	0	0.01	M	MYVE	T00	E	Fall	Control
A	B089	D	0	0.01	M	MYVE	T00	E	Fall	Control
A	B089	D	0	0.01	M	MYVE	T00	E	Fall	Control
A	B089	D	0	0.01	M	MYVE	T00	E	Fall	Control
A	B089	D	0	0.01	M	MYVE	T00	E	Fall	Control
A	B089	D	0	0.01	M	MYVE	T00	E	Fall	Control
A	B089	D	0	0.01	M	MYVE	T00	E	Fall	Control
A	B089	D	0	0.01	M	MYVE	T00	E	Fall	Control
A	B089	D	0	0.01	M	MYVE	T00	E	Fall	Control
A	B089	D	0	0.01	M	MYVE	T00	E	Fall	Control
A	B089	D	0	0.01	M	MYVE	T00	E	Fall	Control
A	B089	D	0	0.01	M	MYVE	T00	E	Fall	Control
A	B089	D	0	0.01	M	MYVE	T00	E	Fall	Control
A	B089	D	0	0.01	M	MYVE	T00	E	Fall	Control
A	B089	D	0	0.01	M	MYVE	T00	E	Fall	Control
A	B089	D	0	0.01	M	MYVE	T00	E	Fall	Control
A	B089	D	0	0.01	M	MYVE	T00	E	Fall	Control
A	B089	D	0	0.01	M	MYVE	T00	E	Fall	Control
A	B089	D	0	0.01	M	MYVE	T00	E	Fall	Control
A	B089	D	0	0.01	M	MYVE	T00	E	Fall	Control
A	B089	D	0	0.01	M	MYVE	T00	E	Fall	Control
A	B089	D	0	0.01	M	MYVE	T00	E	Fall	Control
A	B089	D	0	0.01	M	MYVE	T00	E	Fall	Control
A	B089	D	0	0.01	M	MYVE	T00	E	Fall	Control
A	B089	D	0	0.01	M	MYVE	T00	E	Fall	Control
A	B089	D	0	0.01	M	MYVE	T00	E	Fall	Control
A	B089	D	0	0.01	M	MYVE	T00	E	Fall	Control
A	B089	D	0	0.01	M	MYVE	T00	E	Fall	Control
A	B089	D	0	0.01	M	MYVE	T00	E	Fall	Control
A	B089	D	0	0.01	M	MYVE	T00	E	Fall	Control
A	B089	D	0	0.01	M	MYVE	T00	E	Fall	Control
A	B089	D	0	0.01	M	MYVE	T00	E	Fall	Control
A	B089	D	0	0.01	M	MYVE	T00	E	Fall	Control
A	B089	D	0	0.01	M	MYVE	T00	E	Fall	Control
A	B089	D	0	0.01	M	MYVE	T00	E	Fall	Control
A	B089	D	0	0.01	M	MYVE	T00	E	Fall	Control
J	B102	D	0	0.01	M	MYVE	T00	E	Fall	Control
J	B102	D	0	0.01	M	MYVE	T00	E	Fall	Control
J	B102	D	0	0.01	M	MYVE	T00	E	Fall	Control
J	B102	D	0	0.01	M	MYVE	T00	E	Fall	Control
J	B102	D	0	0.01	M	MYVE	T00	E	Fall	Control
J	B102	D	0	0.01	M	MYVE	T00	E	Fall	Control
J	B102	D	0	0.01	M	MYVE	T00	E	Fall	Control
J	B102	D	0	0.01	M	MYVE	T00	E	Fall	Control
J	B102	D	0	0.01	M	MYVE	T00	E	Fall	Control
J	B102	D	0	0.01	M	MYVE	T00	E	Fall	Control
J	B102	D	0	0.01	M	MYVE	T00	E	Fall	Control
J	B102	D	0	0.01	M	MYVE	T00	E	Fall	Control
J	B102	D	0	0.01	M	MYVE	T00	E	Fall	Control
J	B102	D	0	0.01	M	MYVE	T00	E	Fall	Control
J	B102	D	0	0.01	M	MYVE	T00	E	Fall	Control
J	B102	D	0	0.01	M	MYVE	T00	E	Fall	Control
J	B102	D	0	0.01	M	MYVE	T00	E	Fall	Control
J	B102	D	0	0.01	M	MYVE	T00	E	Fall	Control
J	B102	D	0	0.01	M	MYVE	T00	E	Fall	Control
J	B102	D	0	0.01	M	MYVE	T00	E	Fall	Control
J	B102	D	0	0.01	M	MYVE	T00	E	Fall	Control
J	B102	D	0	0.01	M	MYVE	T00	E	Fall	Control
J	B102	D	0	0.01	M	MYVE	T00	E	Fall	Control
J	B102	D	0	0.01	M	MYVE	T00	E	Fall	Control
J	B102	D	0	0.01	M	MYVE	T00	E	Fall	Control
J	B102	D	0	0.01	M	MYVE	T00	E	Fall	Control
J	B102	D	0	0.01	M	MYVE	T00	E	Fall	Control
J	B102	D	0	0.01	M	MYVE	T00	E	Fall	Control
J	B102	D	0	0.01	M	MYVE	T00	E	Fall	Control
J	B102	D	0	0.01	M	MYVE	T00	E	Fall	Control
J	B102	D	0	0.01	M	MYVE	T00	E	Fall	Control
J	B102	D	0	0.01	M	MYVE	T00	E	Fall	Control
J	B102	D	0	0.01	M	MYVE	T00	E	Fall	Control
J	B102	D	0	0.01	M	MYVE	T00	E	Fall	Control
J	B102	D	0	0.01	M	MYVE	T00	E	Fall	Control
J	B102	D	0	0.01	M	MYVE	T00	E	Fall	Control
J	B102	D	0	0.01	M	MYVE	T00	E	Fall	Control
J	B102	D	0	0.01	M	MYVE	T00	E	Fall	Control
J	B102	D	0	0.01	M	MYVE	T00	E	Fall	Control
J	B102	D	0	0.01	M	MYVE	T00	E	Fall	Control
J	B102	D	0	0.01	M	MYVE	T00	E	Fall	Control
J	B102	D	0	0.01	M	MYVE	T00	E	Fall	Control
J	B102	D	0	0.01	M	MYVE	T00	E	Fall	Control
J	B102	D	0	0.01	M	MYVE	T00	E	Fall	Control
J	B102	D	0	0.01	M	MYVE	T00	E	Fall	Control
J	B102	D	0	0.01	M	MYVE	T00	E	Fall	Control
J	B102	D	0	0.01	M	MYVE	T00	E	Fall	Control
J	B102	D	0	0.01	M	MYVE	T00	E	Fall	Control
J	B102	D	0	0.01	M	MYVE	T00	E	Fall	Control
J	B102	D	0	0.01	M	MYVE	T00	E	Fall	Control
J	B102	D	0	0.01	M	MYVE	T00	E	Fall	Control
J	B102	D	0	0.01	M	MYVE	T00	E	Fall	Control
J	B102	D	0	0.01	M	MYVE	T00	E	Fall	Control
J	B102	D	0	0.01	M	MYVE	T00	E	Fall	Control
J	B102	D	0	0.01	M	MYVE	T00	E	Fall	Control
J	B102	D	0	0.01	M	MYVE	T00	E	Fall	Control
J	B102	D	0	0.01	M	MYVE	T00	E	Fall	Control
J	B102	D	0	0.01	M	MYVE	T00	E	Fall	Control
J	B102	D	0	0.01	M	MYVE	T00	E	Fall	Control
J	B102	D	0	0.01	M	MYVE	T00	E	Fall	Control
J	B102	D	0	0.01	M	MYVE	T00	E	Fall	Control
J	B102	D	0	0.01	M	MYVE	T00	E	Fall	Control
J	B102	D	0	0.01	M	MYVE	T00	E	Fall	Control
J	B102	D	0	0.01	M	MYVE	T00	E	Fall	Control
J	B102	D	0	0.01	M	MYVE	T00	E	Fall	Control
J	B102	D	0	0.01	M	MYVE	T00	E	Fall	Control
J	B102	D	0	0.01	M	MYVE	T00	E	Fall	Control
J	B102	D	0	0.01	M	MYVE	T00	E	Fall	Control
J	B102	D	0	0.01	M	MYVE	T00	E	Fall	Control
J	B102	D	0	0.01	M	MYVE	T00	E	Fall	Control
J	B102	D	0	0.01	M	MYVE	T00	E	Fall	Control
J	B102	D	0	0.01	M	MYVE	T00	E	Fall	Control
J	B102	D	0	0.01	M	MYVE	T00	E	Fall	Control
J	B102	D	0	0.01	M	MYVE	T00	E	Fall	Control
A	B118	D	0	0.01	F	MYVE	T00	E	Fall	Control
A	B118	D	0	0.01	F	MYVE	T00	E	Fall	Control
A	B118	D	0	0.01	F	MYVE	T00	E	Fall	Control
A	B118	D	0	0.01	F	MYVE	T00	E	Fall	Control
A	B118	D	0	0.01	F	MYVE	T00	E	Fall	Control
A	B118	D	0	0.01	F	MYVE	T00	E	Fall	Control
A	B118	D	0	0.01	F	MYVE	T00	E	Fall	Control
A	B118	D	0	0.01	F	MYVE	T00	E	Fall	Control
A	B118	D	0	0.01	F	MYVE	T00	E	Fall	Control
A	B118	D	0	0.01	F	MYVE	T00	E	Fall	Control
A	B118	D	0	0.01	F	MYVE	T00	E	Fall	Control
A	B118	D	0	0.01	F	MYVE	T00	E	Fall	Control
A	B118	D	0	0.01	F	MYVE	T00	E	Fall	Control
A	B118	D	0	0.01	F	MYVE	T00	E	Fall	Control
A	B119	D	0	0.01	F	MYVE	T00	E	Fall	Control
A	B119	D	0	0.01	F	MYVE	T00	E	Fall	Control
A	B119	D	0	0.01	F	MYVE	T00	E	Fall	Control
A	B119	D	0	0.01	F	MYVE	T00	E	Fall	Control
A	B119	D	0	0.01	F	MYVE	T00	E	Fall	Control
A	B119	D	0	0.01	F	MYVE	T00	E	Fall	Control
A	B119	D	0	0.01	F	MYVE	T00	E	Fall	Control
A	B119	D	0	0.01	F	MYVE	T00	E	Fall	Control
A	B119	D	0	0.01	F	MYVE	T00	E	Fall	Control
A	B120	D	0	0.01	F	MYVE	T00	E	Fall	Control
A	B120	D	0	0.01	F	MYVE	T00	E	Fall	Control
A	B120	D	0	0.01	F	MYVE	T00	E	Fall	Control
A	B120	D	0	0.01	F	MYVE	T00	E	Fall	Control
A	B120	D	0	0.01	F	MYVE	T00	E	Fall	Control
A	B120	D	0	0.01	F	MYVE	T00	E	Fall	Control
A	B120	D	0	0.01	F	MYVE	T00	E	Fall	Control
A	B120	D	0	0.01	F	MYVE	T00	E	Fall	Control
A	B120	D	0	0.01	F	MYVE	T00	E	Fall	Control
A	B120	D	0	0.01	F	MYVE	T00	E	Fall	Control
A	B120	D	0	0.01	F	MYVE	T00	E	Fall	Control
A	B120	D	0	0.01	F	MYVE	T00	E	Fall	Control
A	B120	D	0	0.01	F	MYVE	T00	E	Fall	Control
A	B120	D	0	0.01	F	MYVE	T00	E	Fall	Control
A	B120	D	0	0.01	F	MYVE	T00	E	Fall	Control
A	B120	D	0	0.01	F	MYVE	T00	E	Fall	Control
A	B120	D	0	0.01	F	MYVE	T00	E	Fall	Control
A	B120	D	0	0.01	F	MYVE	T00	E	Fall	Control
A	B120	D	0	0.01	F	MYVE	T00	E	Fall	Control
A	B120	D	0	0.01	F	MYVE	T00	E	Fall	Control
A	B120	D	0	0.01	F	MYVE	T00	E	Fall	Control
A	B120	D	0	0.01	F	MYVE	T00	E	Fall	Control
A	B120	D	0	0.01	F	MYVE	T00	E	Fall	Control
A	B120	D	0	0.01	F	MYVE	T00	E	Fall	Control
A	B120	D	0	0.01	F	MYVE	T00	E	Fall	Control
A	B120	D	0	0.01	F	MYVE	T00	E	Fall	Control
A	B120	D	0	0.01	F	MYVE	T00	E	Fall	Control
A	B120	D	0	0.01	F	MYVE	T00	E	Fall	Control
A	B120	D	0	0.01	F	MYVE	T00	E	Fall	Control
A	B120	D	0	0.01	F	MYVE	T00	E	Fall	Control
A	B120	D	0	0.01	F	MYVE	T00	E	Fall	Control
A	B120	D	0	0.01	F	MYVE	T00	E	Fall	Control
A	B120	D	0	0.01	F	MYVE	T00	E	Fall	Control
A	B120	D	0	0.01	F	MYVE	T00	E	Fall	Control
A	B120	D	0	0.01	F	MYVE	T00	E	Fall	Control
A	B120	D	0	0.01	F	MYVE	T00	E	Fall	Control
A	B120	D	0	0.01	F	MYVE	T00	E	Fall	Control
A	B120	D	0	0.01	F	MYVE	T00	E	Fall	Control
A	B120	D	0	0.01	F	MYVE	T00	E	Fall	Control
A	B120	D	0	0.01	F	MYVE	T00	E	Fall	Control
A	B120	D	0	0.01	F	MYVE	T00	E	Fall	Control
A	B120	D	0	0.01	F	MYVE	T00	E	Fall	Control
A	B120	D	0	0.01	F	MYVE	T00	E	Fall	Control
A	B120	D	0	0.01	F	MYVE	T00	E	Fall	Control
A	B120	D	0	0.01	F	MYVE	T00	E	Fall	Control
A	B120	D	0	0.01	F	MYVE	T00	E	Fall	Control
A	B120	D	0	0.01	F	MYVE	T00	E	Fall	Control
A	B120	D	0	0.01	F	MYVE	T00	E	Fall	Control
A	B120	D	0	0.01	F	MYVE	T00	E	Fall	Control
A	B120	D	0	0.01	F	MYVE	T00	E	Fall	Control
A	B120	D	0	0.01	F	MYVE	T00	E	Fall	Control
A	B120	D	0	0.01	F	MYVE	T00	E	Fall	Control
A	B120	D	0	0.01	F	MYVE	T00	E	Fall	Control
A	B120	D	0	0.01	F	MYVE	T00	E	Fall	Control
A	B120	D	0	0.01	F	MYVE	T00	E	Fall	Control
A	B120	D	0	0.01	F	MYVE	T00	E	Fall	Control
A	B120	D	0	0.01	F	MYVE	T00	E	Fall	Control
A	B120	D	0	0.01	F	MYVE	T00	E	Fall	Control
A	B120	D	0	0.01	F	MYVE	T00	E	Fall	Control
A	B120	D	0	0.01	F	MYVE	T00	E	Fall	Control
A	B120	D	0	0.01	F	MYVE	T00	E	Fall	Control
A	B120	D	0	0.01	F	MYVE	T00	E	Fall	Control
A	B120	D	0	0.01	F	MYVE	T00	E	Fall	Control
A	B120	D	0	0.01	F	MYVE	T00	E	Fall	Control
A	B120	D	0	0.01	F	MYVE	T00	E	Fall	Control
A	B120	D	0	0.01	F	MYVE	T00	E	Fall	Control
A	B121	D	0	0.01	F	MYVE	T00	E	Fall	Control
A	B121	D	0	0.01	F	MYVE	T00	E	Fall	Control
A	B121	D	0	0.01	F	MYVE	T00	E	Fall	Control
A	B121	D	0	0.01	F	MYVE	T00	E	Fall	Control
A	B121	D	0	0.01	F	MYVE	T00	E	Fall	Control
A	B121	D	0	0.01	F	MYVE	T00	E	Fall	Control
A	B121	D	0	0.01	F	MYVE	T00	E	Fall	Control
A	B121	D	0	0.01	F	MYVE	T00	E	Fall	Control
A	B121	D	0	0.01	F	MYVE	T00	E	Fall	Control
A	B121	D	0	0.01	F	MYVE	T00	E	Fall	Control
A	B121	D	0	0.01	F	MYVE	T00	E	Fall	Control
A	B121	D	0	0.01	F	MYVE	T00	E	Fall	Control
A	B121	D	0	0.01	F	MYVE	T00	E	Fall	Control
A	B121	D	0	0.01	F	MYVE	T00	E	Fall	Control
A	B121	D	0	0.01	F	MYVE	T00	E	Fall	Control
A	B121	D	0	0.01	F	MYVE	T00	E	Fall	Control
A	B121	D	0	0.01	F	MYVE	T00	E	Fall	Control
A	B121	D	0	0.01	F	MYVE	T00	E	Fall	Control
A	B121	D	0	0.01	F	MYVE	T00	E	Fall	Control
A	B121	D	0	0.01	F	MYVE	T00	E	Fall	Control
A	B121	D	0	0.01	F	MYVE	T00	E	Fall	Control
A	B121	D	0	0.01	F	MYVE	T00	E	Fall	Control
A	B121	D	0	0.01	F	MYVE	T00	E	Fall	Control
A	B121	D	0	0.01	F	MYVE	T00	E	Fall	Control
A	B121	D	0	0.01	F	MYVE	T00	E	Fall	Control
A	B121	D	0	0.01	F	MYVE	T00	E	Fall	Control
A	B121	D	0	0.01	F	MYVE	T00	E	Fall	Control
A	B121	D	0	0.01	F	MYVE	T00	E	Fall	Control
A	B121	D	0	0.01	F	MYVE	T00	E	Fall	Control
A	B121	D	0	0.01	F	MYVE	T00	E	Fall	Control
A	B121	D	0	0.01	F	MYVE	T00	E	Fall	Control
A	B121	D	0	0.01	F	MYVE	T00	E	Fall	Control
A	B121	D	0	0.01	F	MYVE	T00	E	Fall	Control
A	B121	D	0	0.01	F	MYVE	T00	E	Fall	Control
A	B121	D	0	0.01	F	MYVE	T00	E	Fall	Control
A	B121	D	0	0.01	F	MYVE	T00	E	Fall	Control
A	B121	D	0	0.01	F	MYVE	T00	E	Fall	Control
A	B121	D	0	0.01	F	MYVE	T00	E	Fall	Control
A	B121	D	0	0.01	F	MYVE	T00	E	Fall	Control
A	B121	D	0	0.01	F	MYVE	T00	E	Fall	Control
A	B121	D	0	0.01	F	MYVE	T00	E	Fall	Control
A	B121	D	0	0.01	F	MYVE	T00	E	Fall	Control
A	B121	D	0	0.01	F	MYVE	T00	E	Fall	Control
A	B121	D	0	0.01	F	MYVE	T00	E	Fall	Control
A	B121	D	0	0.01	F	MYVE	T00	E	Fall	Control
A	B121	D	0	0.01	F	MYVE	T00	E	Fall	Control
A	B121	D	0	0.01	F	MYVE	T00	E	Fall	Control
A	B121	D	0	0.01	F	MYVE	T00	E	Fall	Control
A	B121	D	0	0.01	F	MYVE	T00	E	Fall	Control
A	B121	D	0	0.01	F	MYVE	T00	E	Fall	Control
A	B121	D	0	0.01	F	MYVE	T00	E	Fall	Control
A	B121	D	0	0.01	F	MYVE	T00	E	Fall	Control
A	B121	D	0	0.01	F	MYVE	T00	E	Fall	Control
A	B121	D	0	0.01	F	MYVE	T00	E	Fall	Control
A	B121	D	0	0.01	F	MYVE	T00	E	Fall	Control
A	B121	D	0	0.01	F	MYVE	T00	E	Fall	Control
A	B121	D	0	0.01	F	MYVE	T00	E	Fall	Control
A	B121	D	0	0.01	F	MYVE	T00	E	Fall	Control
A	B121	D	0	0.01	F	MYVE	T00	E	Fall	Control
A	B121	D	0	0.01	F	MYVE	T00	E	Fall	Control
A	B121	D	0	0.01	F	MYVE	T00	E	Fall	Control
A	B121	D	0	0.01	F	MYVE	T00	E	Fall	Control
A	B121	D	0	0.01	F	MYVE	T00	E	Fall	Control
A	B121	D	0	0.01	F	MYVE	T00	E	Fall	Control
A	B121	D	0	0.01	F	MYVE	T00	E	Fall	Control
A	B121	D	0	0.01	F	MYVE	T00	E	Fall	Control
A	B121	D	0	0.01	F	MYVE	T00	E	Fall	Control
A	B121	D	0	0.01	F	MYVE	T00	E	Fall	Control
A	B121	D	0	0.01	F	MYVE	T00	E	Fall	Control
A	B121	D	0	0.01	F	MYVE	T00	E	Fall	Control
A	B121	D	0	0.01	F	MYVE	T00	E	Fall	Control
A	B121	D	0	0.01	F	MYVE	T00	E	Fall	Control
A	B121	D	0	0.01	F	MYVE	T00	E	Fall	Control
A	B121	D	0	0.01	F	MYVE	T00	E	Fall	Control
A	B121	D	0	0.01	F	MYVE	T00	E	Fall	Control
A	B121	D	0	0.01	F	MYVE	T00	E	Fall	Control
A	B121	D	0	0.01	F	MYVE	T00	E	Fall	Control
A	B121	D	0	0.01	F	MYVE	T00	E	Fall	Control
A	B121	D	0	0.01	F	MYVE	T00	E	Fall	Control
A	B121	D	0	0.01	F	MYVE	T00	E	Fall	Control
A	B121	D	0	0.01	F	MYVE	T00	E	Fall	Control
A	B121	D	0	0.01	F	MYVE	T00	E	Fall	Control
A	B121	D	0	0.01	F	MYVE	T00	E	Fall	Control
A	B121	D	0	0.01	F	MYVE	T00	E	Fall	Control
A	B121	D	0	0.01	F	MYVE	T00	E	Fall	Control
A	B121	D	0	0.01	F	MYVE	T00	E	Fall	Control
A	B121	D	0	0.01	F	MYVE	T00	E	Fall	Control
A	B121	D	0	0.01	F	MYVE	T00	E	Fall	Control
A	B121	D	0	0.01	F	MYVE	T00	E	Fall	Control
A	B121	D	0	0.01	F	MYVE	T00	E	Fall	Control
A	B122	D	0	0.01	M	MYVE	T00	E	Fall	Control
A	B122	D	0	0.01	M	MYVE	T00	E	Fall	Control
A	B122	D	0	0.01	M	MYVE	T00	E	Fall	Control
A	B122	D	0	0.01	M	MYVE	T00	E	Fall	Control
A	B122	D	0	0.01	M	MYVE	T00	E	Fall	Control
A	B122	D	0	0.01	M	MYVE	T00	E	Fall	Control
A	B122	D	0	0.01	M	MYVE	T00	E	Fall	Control
A	B122	D	0	0.01	M	MYVE	T00	E	Fall	Control
A	B122	D	0	0.01	M	MYVE	T00	E	Fall	Control
A	B122	D	0	0.01	M	MYVE	T00	E	Fall	Control
A	B122	D	0	0.01	M	MYVE	T00	E	Fall	Control
A	B122	D	0	0.01	M	MYVE	T00	E	Fall	Control
A	B122	D	0	0.01	M	MYVE	T00	E	Fall	Control
A	B122	D	0	0.01	M	MYVE	T00	E	Fall	Control
A	B122	D	0	0.01	M	MYVE	T00	E	Fall	Control
A	B122	D	0	0.01	M	MYVE	T00	E	Fall	Control
A	B122	D	0	0.01	M	MYVE	T00	E	Fall	Control
A	B122	D	0	0.01	M	MYVE	T00	E	Fall	Control
A	B122	D	0	0.01	M	MYVE	T00	E	Fall	Control
A	B122	D	0	0.01	M	MYVE	T00	E	Fall	Control
A	B122	D	0	0.01	M	MYVE	T00	E	Fall	Control
A	B122	D	0	0.01	M	MYVE	T00	E	Fall	Control
A	B122	D	0	0.01	M	MYVE	T00	E	Fall	Control
A	B122	D	0	0.01	M	MYVE	T00	E	Fall	Control
A	B122	D	0	0.01	M	MYVE	T00	E	Fall	Control
A	B122	D	0	0.01	M	MYVE	T00	E	Fall	Control
A	B122	D	0	0.01	M	MYVE	T00	E	Fall	Control
A	B122	D	0	0.01	M	MYVE	T00	E	Fall	Control
A	B122	D	0	0.01	M	MYVE	T00	E	Fall	Control
A	B122	D	0	0.01	M	MYVE	T00	E	Fall	Control
A	B122	D	0	0.01	M	MYVE	T00	E	Fall	Control
A	B122	D	0	0.01	M	MYVE	T00	E	Fall	Control
A	B122	D	0	0.01	M	MYVE	T00	E	Fall	Control
A	B122	D	0	0.01	M	MYVE	T00	E	Fall	Control
A	B122	D	0	0.01	M	MYVE	T00	E	Fall	Control
A	B122	D	0	0.01	M	MYVE	T00	E	Fall	Control
A	B122	D	0	0.01	M	MYVE	T00	E	Fall	Control
A	B122	D	0	0.01	M	MYVE	T00	E	Fall	Control
A	B122	D	0	0.01	M	MYVE	T00	E	Fall	Control
A	B122	D	0	0.01	M	MYVE	T00	E	Fall	Control
A	B122	D	0	0.01	M	MYVE	T00	E	Fall	Control
A	B122	D	0	0.01	M	MYVE	T00	E	Fall	Control
A	B122	D	0	0.01	M	MYVE	T00	E	Fall	Control
A	B122	D	0	0.01	M	MYVE	T00	E	Fall	Control
A	B122	D	0	0.01	M	MYVE	T00	E	Fall	Control
A	B122	D	0	0.01	M	MYVE	T00	E	Fall	Control
A	B122	D	0	0.01	M	MYVE	T00	E	Fall	Control
A	B122	D	0	0.01	M	MYVE	T00	E	Fall	Control
A	B122	D	0	0.01	M	MYVE	T00	E	Fall	Control
A	B122	D	0	0.01	M	MYVE	T00	E	Fall	Control
A	B122	D	0	0.01	M	MYVE	T00	E	Fall	Control
A	B122	D	0	0.01	M	MYVE	T00	E	Fall	Control
A	B122	D	0	0.01	M	MYVE	T00	E	Fall	Control
A	B122	D	0	0.01	M	MYVE	T00	E	Fall	Control
A	B122	D	0	0.01	M	MYVE	T00	E	Fall	Control
A	B122	D	0	0.01	M	MYVE	T00	E	Fall	Control
A	B122	D	0	0.01	M	MYVE	T00	E	Fall	Control
A	B122	D	0	0.01	M	MYVE	T00	E	Fall	Control
A	B122	D	0	0.01	M	MYVE	T00	E	Fall	Control
A	B122	D	0	0.01	M	MYVE	T00	E	Fall	Control
A	B122	D	0	0.01	M	MYVE	T00	E	Fall	Control
A	B122	D	0	0.01	M	MYVE	T00	E	Fall	Control
A	B122	D	0	0.01	M	MYVE	T00	E	Fall	Control
A	B122	D	0	0.01	M	MYVE	T00	E	Fall	Control
A	B122	D	0	0.01	M	MYVE	T00	E	Fall	Control
A	B122	D	0	0.01	M	MYVE	T00	E	Fall	Control
A	B122	D	0	0.01	M	MYVE	T00	E	Fall	Control
A	B122	D	0	0.01	M	MYVE	T00	E	Fall	Control
A	B122	D	0	0.01	M	MYVE	T00	E	Fall	Control
A	B122	D	0	0.01	M	MYVE	T00	E	Fall	Control
A	B122	D	0	0.01	M	MYVE	T00	E	Fall	Control
A	B122	D	0	0.01	M	MYVE	T00	E	Fall	Control
A	B122	D	0	0.01	M	MYVE	T00	E	Fall	Control
A	B122	D	0	0.01	M	MYVE	T00	E	Fall	Control
A	B122	D	0	0.01	M	MYVE	T00	E	Fall	Control
A	B122	D	0	0.01	M	MYVE	T00	E	Fall	Control
A	B122	D	0	0.01	M	MYVE	T00	E	Fall	Control
A	B122	D	0	0.01	M	MYVE	T00	E	Fall	Control
A	B122	D	0	0.01	M	MYVE	T00	E	Fall	Control
A	B122	D	0	0.01	M	MYVE	T00	E	Fall	Control
A	B122	D	0	0.01	M	MYVE	T00	E	Fall	Control
A	B122	D	0	0.01	M	MYVE	T00	E	Fall	Control
A	B122	D	0	0.01	M	MYVE	T00	E	Fall	Control
A	B122	D	0	0.01	M	MYVE	T00	E	Fall	Control
A	B122	D	0	0.01	M	MYVE	T00	E	Fall	Control
A	B122	D	0	0.01	M	MYVE	T00	E	Fall	Control
A	B122	D	0	0.01	M	MYVE	T00	E	Fall	Control
A	B122	D	0	0.01	M	MYVE	T00	E	Fall	Control
A	B122	D	0	0.01	M	MYVE	T00	E	Fall	Control
A	B122	D	0	0.01	M	MYVE	T00	E	Fall	Control
A	B122	D	0	0.01	M	MYVE	T00	E	Fall	Control
A	B122	D	0	0.01	M	MYVE	T00	E	Fall	Control
A	B122	D	0	0.01	M	MYVE	T00	E	Fall	Control
A	B122	D	0	0.01	M	MYVE	T00	E	Fall	Control
A	B122	D	0	0.01	M	MYVE	T00	E	Fall	Control
A	B122	D	0	0.01	M	MYVE	T00	E	Fall	Control
A	B122	D	0	0.01	M	MYVE	T00	E	Fall	Control
A	B122	D	0	0.01	M	MYVE	T00	E	Fall	Control
A	B122	D	0	0.01	M	MYVE	T00	E	Fall	Control
A	B122	D	0	0.01	M	MYVE	T00	E	Fall	Control
A	B122	D	0	0.01	M	MYVE	T00	E	Fall	Control
A	B123	D	0	0.01	F	MYVE	T00	E	Fall	Control
A	B123	D	0	0.01	F	MYVE	T00	E	Fall	Control
A	B123	D	0	0.01	F	MYVE	T00	E	Fall	Control
A	B123	D	0	0.01	F	MYVE	T00	E	Fall	Control
A	B123	D	0	0.01	F	MYVE	T00	E	Fall	Control
A	B123	D	0	0.01	F	MYVE	T00	E	Fall	Control
A	B123	D	0	0.01	F	MYVE	T00	E	Fall	Control
A	B123	D	0	0.01	F	MYVE	T00	E	Fall	Control
A	B123	D	0	0.01	F	MYVE	T00	E	Fall	Control
A	B123	D	0	0.01	F	MYVE	T00	E	Fall	Control
A	B123	D	0	0.01	F	MYVE	T00	E	Fall	Control
A	B123	D	0	0.01	F	MYVE	T00	E	Fall	Control
A	B123	D	0	0.01	F	MYVE	T00	E	Fall	Control
A	B123	D	0	0.01	F	MYVE	T00	E	Fall	Control
A	B123	D	0	0.01	F	MYVE	T00	E	Fall	Control
A	B123	D	0	0.01	F	MYVE	T00	E	Fall	Control
A	B123	D	0	0.01	F	MYVE	T00	E	Fall	Control
A	B123	D	0	0.01	F	MYVE	T00	E	Fall	Control
A	B123	D	0	0.01	F	MYVE	T00	E	Fall	Control
A	B123	D	0	0.01	F	MYVE	T00	E	Fall	Control
A	B123	D	0	0.01	F	MYVE	T00	E	Fall	Control
A	B123	D	0	0.01	F	MYVE	T00	E	Fall	Control
A	B123	D	0	0.01	F	MYVE	T00	E	Fall	Control
A	B123	D	0	0.01	F	MYVE	T00	E	Fall	Control
A	B123	D	0	0.01	F	MYVE	T00	E	Fall	Control
A	B123	D	0	0.01	F	MYVE	T00	E	Fall	Control
A	B123	D	0	0.01	F	MYVE	T00	E	Fall	Control
A	B123	D	0	0.01	F	MYVE	T00	E	Fall	Control
A	B123	D	0	0.01	F	MYVE	T00	E	Fall	Control
A	B123	D	0	0.01	F	MYVE	T00	E	Fall	Control
A	B123	D	0	0.01	F	MYVE	T00	E	Fall	Control
A	B123	D	0	0.01	F	MYVE	T00	E	Fall	Control
A	B123	D	0	0.01	F	MYVE	T00	E	Fall	Control
A	B123	D	0	0.01	F	MYVE	T00	E	Fall	Control
A	B123	D	0	0.01	F	MYVE	T00	E	Fall	Control
A	B123	D	0	0.01	F	MYVE	T00	E	Fall	Control
A	B123	D	0	0.01	F	MYVE	T00	E	Fall	Control
A	B126	D	0	0.01	F	MYVE	T00	E	Fall	Control
A	B126	D	0	0.01	F	MYVE	T00	E	Fall	Control
A	B126	D	0	0.01	F	MYVE	T00	E	Fall	Control
A	B126	D	0	0.01	F	MYVE	T00	E	Fall	Control
A	B126	D	0	0.01	F	MYVE	T00	E	Fall	Control
A	B126	D	0	0.01	F	MYVE	T00	E	Fall	Control
A	B126	D	0	0.01	F	MYVE	T00	E	Fall	Control
A	B126	D	0	0.01	F	MYVE	T00	E	Fall	Control
A	B126	D	0	0.01	F	MYVE	T00	E	Fall	Control
A	B126	D	0	0.01	F	MYVE	T00	E	Fall	Control
A	B127	D	0	0.01	M	MYVE	T00	E	Fall	Control
A	B127	D	0	0.01	M	MYVE	T00	E	Fall	Control
A	B127	D	0	0.01	M	MYVE	T00	E	Fall	Control
A	B127	D	0	0.01	M	MYVE	T00	E	Fall	Control
A	B127	D	0	0.01	M	MYVE	T00	E	Fall	Control
A	B127	D	0	0.01	M	MYVE	T00	E	Fall	Control
A	B127	D	0	0.01	M	MYVE	T00	E	Fall	Control
A	B127	D	0	0.01	M	MYVE	T00	E	Fall	Control
A	B127	D	0	0.01	M	MYVE	T00	E	Fall	Control
A	B127	D	0	0.01	M	MYVE	T00	E	Fall	Control
A	B127	D	0	0.01	M	MYVE	T00	E	Fall	Control
A	B127	D	0	0.01	M	MYVE	T00	E	Fall	Control
A	B127	D	0	0.01	M	MYVE	T00	E	Fall	Control
A	B127	D	0	0.01	M	MYVE	T00	E	Fall	Control
A	B127	D	0	0.01	M	MYVE	T00	E	Fall	Control
A	B127	D	0	0.01	M	MYVE	T00	E	Fall	Control
A	B127	D	0	0.01	M	MYVE	T00	E	Fall	Control
A	B127	D	0	0.01	M	MYVE	T00	E	Fall	Control
A	B127	D	0	0.01	M	MYVE	T00	E	Fall	Control
A	B127	D	0	0.01	M	MYVE	T00	E	Fall	Control
A	B127	D	0	0.01	M	MYVE	T00	E	Fall	Control
A	B127	D	0	0.01	M	MYVE	T00	E	Fall	Control
A	B127	D	0	0.01	M	MYVE	T00	E	Fall	Control
A	B127	D	0	0.01	M	MYVE	T00	E	Fall	Control
A	B127	D	0	0.01	M	MYVE	T00	E	Fall	Control
A	B127	D	0	0.01	M	MYVE	T00	E	Fall	Control
A	B127	D	0	0.01	M	MYVE	T00	E	Fall	Control
A	B127	D	0	0.01	M	MYVE	T00	E	Fall	Control
A	B127	D	0	0.01	M	MYVE	T00	E	Fall	Control
A	B127	D	0	0.01	M	MYVE	T00	E	Fall	Control
A	B127	D	0	0.01	M	MYVE	T00	E	Fall	Control
A	B127	D	0	0.01	M	MYVE	T00	E	Fall	Control
A	B127	D	0	0.01	M	MYVE	T00	E	Fall	Control
A	B127	D	0	0.01	M	MYVE	T00	E	Fall	Control
A	B127	D	0	0.01	M	MYVE	T00	E	Fall	Control
A	B127	D	0	0.01	M	MYVE	T00	E	Fall	Control
A	B127	D	0	0.01	M	MYVE	T00	E	Fall	Control
A	B127	D	0	0.01	M	MYVE	T00	E	Fall	Control
A	B132	D	0	0.01	M	MYVE	T00	E	Fall	Control
A	B132	D	0	0.01	M	MYVE	T00	E	Fall	Control
A	B132	D	0	0.01	M	MYVE	T00	E	Fall	Control
A	B132	D	0	0.01	M	MYVE	T00	E	Fall	Control
A	B132	D	0	0.01	M	MYVE	T00	E	Fall	Control
A	B132	D	0	0.01	M	MYVE	T00	E	Fall	Control
A	B132	D	0	0.01	M	MYVE	T00	E	Fall	Control
A	B132	D	0	0.01	M	MYVE	T00	E	Fall	Control
A	B132	D	0	0.01	M	MYVE	T00	E	Fall	Control
A	B132	D	0	0.01	M	MYVE	T00	E	Fall	Control
A	B132	D	0	0.01	M	MYVE	T00	E	Fall	Control
A	B132	D	0	0.01	M	MYVE	T00	E	Fall	Control
A	B132	D	0	0.01	M	MYVE	T00	E	Fall	Control
A	B132	D	0	0.01	M	MYVE	T00	E	Fall	Control
A	B132	D	0	0.01	M	MYVE	T00	E	Fall	Control
A	B132	D	0	0.01	M	MYVE	T00	E	Fall	Control
A	B132	D	0	0.01	M	MYVE	T00	E	Fall	Control
A	B132	D	0	0.01	M	MYVE	T00	E	Fall	Control
A	B132	D	0	0.01	M	MYVE	T00	E	Fall	Control
A	B132	D	0	0.01	M	MYVE	T00	E	Fall	Control
A	B132	D	0	0.01	M	MYVE	T00	E	Fall	Control
A	B132	D	0	0.01	M	MYVE	T00	E	Fall	Control
A	B132	D	0	0.01	M	MYVE	T00	E	Fall	Control
A	B132	D	0	0.01	M	MYVE	T00	E	Fall	Control
A	B132	D	0	0.01	M	MYVE	T00	E	Fall	Control
A	B132	D	0	0.01	M	MYVE	T00	E	Fall	Control
A	B132	D	0	0.01	M	MYVE	T00	E	Fall	Control
A	B132	D	0	0.01	M	MYVE	T00	E	Fall	Control
A	B132	D	0	0.01	M	MYVE	T00	E	Fall	Control
A	B132	D	0	0.01	M	MYVE	T00	E	Fall	Control
A	B132	D	0	0.01	M	MYVE	T00	E	Fall	Control
A	B132	D	0	0.01	M	MYVE	T00	E	Fall	Control
A	B132	D	0	0.01	M	MYVE	T00	E	Fall	Control
A	B132	D	0	0.01	M	MYVE	T00	E	Fall	Control
A	B132	D	0	0.01	M	MYVE	T00	E	Fall	Control
A	B132	D	0	0.01	M	MYVE	T00	E	Fall	Control
A	B132	D	0	0.01	M	MYVE	T00	E	Fall	Control
A	B132	D	0	0.01	M	MYVE	T00	E	Fall	Control
A	B132	D	0	0.01	M	MYVE	T00	E	Fall	Control
A	B132	D	0	0.01	M	MYVE	T00	E	Fall	Control
A	B132	D	0	0.01	M	MYVE	T00	E	Fall	Control
A	B132	D	0	0.01	M	MYVE	T00	E	Fall	Control
A	B132	D	0	0.01	M	MYVE	T00	E	Fall	Control
A	B132	D	0	0.01	M	MYVE	T00	E	Fall	Control
A	B132	D	0	0.01	M	MYVE	T00	E	Fall	Control
A	B132	D	0	0.01	M	MYVE	T00	E	Fall	Control
A	B132	D	0	0.01	M	MYVE	T00	E	Fall	Control
A	B132	D	0	0.01	M	MYVE	T00	E	Fall	Control
A	B132	D	0	0.01	M	MYVE	T00	E	Fall	Control
A	B132	D	0	0.01	M	MYVE	T00	E	Fall	Control
A	B132	D	0	0.01	M	MYVE	T00	E	Fall	Control
A	B132	D	0	0.01	M	MYVE	T00	E	Fall	Control
A	B132	D	0	0.01	M	MYVE	T00	E	Fall	Control
A	B132	D	0	0.01	M	MYVE	T00	E	Fall	Control
A	B132	D	0	0.01	M	MYVE	T00	E	Fall	Control
A	B132	D	0	0.01	M	MYVE	T00	E	Fall	Control
A	B132	D	0	0.01	M	MYVE	T00	E	Fall	Control
A	B132	D	0	0.01	M	MYVE	T00	E	Fall	Control
A	B135	D	0	0.01	F	MYVE	T00	E	Fall	Control
A	B135	D	0	0.01	F	MYVE	T00	E	Fall	Control
A	B135	D	0	0.01	F	MYVE	T00	E	Fall	Control
A	B135	D	0	0.01	F	MYVE	T00	E	Fall	Control
A	B135	D	0	0.01	F	MYVE	T00	E	Fall	Control
A	B135	D	0	0.01	F	MYVE	T00	E	Fall	Control
A	B135	D	0	0.01	F	MYVE	T00	E	Fall	Control
A	B135	D	0	0.01	F	MYVE	T00	E	Fall	Control
A	B135	D	0	0.01	F	MYVE	T00	E	Fall	Control
A	B135	D	0	0.01	F	MYVE	T00	E	Fall	Control
A	B135	D	0	0.01	F	MYVE	T00	E	Fall	Control
A	B135	D	0	0.01	F	MYVE	T00	E	Fall	Control
A	B135	D	0	0.01	F	MYVE	T00	E	Fall	Control
A	B135	D	0	0.01	F	MYVE	T00	E	Fall	Control
A	B135	D	0	0.01	F	MYVE	T00	E	Fall	Control
A	B136	D	0	0.01	F	MYVE	T00	E	Fall	Control
A	B136	D	0	0.01	F	MYVE	T00	E	Fall	Control
A	B136	D	0	0.01	F	MYVE	T00	E	Fall	Control
A	B136	D	0	0.01	F	MYVE	T00	E	Fall	Control
A	B136	D	0	0.01	F	MYVE	T00	E	Fall	Control
A	B136	D	0	0.01	F	MYVE	T00	E	Fall	Control
A	B136	D	0	0.01	F	MYVE	T00	E	Fall	Control
A	B136	D	0	0.01	F	MYVE	T00	E	Fall	Control
A	B136	D	0	0.01	F	MYVE	T00	E	Fall	Control
A	B136	D	0	0.01	F	MYVE	T00	E	Fall	Control
A	B136	D	0	0.01	F	MYVE	T00	E	Fall	Control
A	B136	D	0	0.01	F	MYVE	T00	E	Fall	Control
A	B136	D	0	0.01	F	MYVE	T00	E	Fall	Control
A	B136	D	0	0.01	F	MYVE	T00	E	Fall	Control
A	B136	D	0	0.01	F	MYVE	T00	E	Fall	Control
A	B136	D	0	0.01	F	MYVE	T00	E	Fall	Control
A	B136	D	0	0.01	F	MYVE	T00	E	Fall	Control
A	B136	D	0	0.01	F	MYVE	T00	E	Fall	Control
A	B136	D	0	0.01	F	MYVE	T00	E	Fall	Control
A	B136	D	0	0.01	F	MYVE	T00	E	Fall	Control
A	B136	D	0	0.01	F	MYVE	T00	E	Fall	Control
A	B136	D	0	0.01	F	MYVE	T00	E	Fall	Control
A	B136	D	0	0.01	F	MYVE	T00	E	Fall	Control
A	B136	D	0	0.01	F	MYVE	T00	E	Fall	Control
A	B136	D	0	0.01	F	MYVE	T00	E	Fall	Control
A	B136	D	0	0.01	F	MYVE	T00	E	Fall	Control
A	B136	D	0	0.01	F	MYVE	T00	E	Fall	Control
A	B136	D	0	0.01	F	MYVE	T00	E	Fall	Control
A	B136	D	0	0.01	F	MYVE	T00	E	Fall	Control
A	B136	D	0	0.01	F	MYVE	T00	E	Fall	Control
A	B136	D	0	0.01	F	MYVE	T00	E	Fall	Control
A	B136	D	0	0.01	F	MYVE	T00	E	Fall	Control
A	B136	D	0	0.01	F	MYVE	T00	E	Fall	Control
A	B136	D	0	0.01	F	MYVE	T00	E	Fall	Control
A	B136	D	0	0.01	F	MYVE	T00	E	Fall	Control
A	B136	D	0	0.01	F	MYVE	T00	E	Fall	Control
A	B136	D	0	0.01	F	MYVE	T00	E	Fall	Control
A	B136	D	0	0.01	F	MYVE	T00	E	Fall	Control
A	B136	D	0	0.01	F	MYVE	T00	E	Fall	Control
A	B136	D	0	0.01	F	MYVE	T00	E	Fall	Control
A	B136	D	0	0.01	F	MYVE	T00	E	Fall	Control
A	B136	D	0	0.01	F	MYVE	T00	E	Fall	Control
A	B136	D	0	0.01	F	MYVE	T00	E	Fall	Control
A	B136	D	0	0.01	F	MYVE	T00	E	Fall	Control
A	B136	D	0	0.01	F	MYVE	T00	E	Fall	Control
A	B136	D	0	0.01	F	MYVE	T00	E	Fall	Control
A	B136	D	0	0.01	F	MYVE	T00	E	Fall	Control
A	B136	D	0	0.01	F	MYVE	T00	E	Fall	Control
A	B136	D	0	0.01	F	MYVE	T00	E	Fall	Control
A	B136	D	0	0.01	F	MYVE	T00	E	Fall	Control
A	B136	D	0	0.01	F	MYVE	T00	E	Fall	Control
A	B136	D	0	0.01	F	MYVE	T00	E	Fall	Control
A	B136	D	0	0.01	F	MYVE	T00	E	Fall	Control
A	B136	D	0	0.01	F	MYVE	T00	E	Fall	Control
A	B136	D	0	0.01	F	MYVE	T00	E	Fall	Control
A	B136	D	0	0.01	F	MYVE	T00	E	Fall	Control
A	B136	D	0	0.01	F	MYVE	T00	E	Fall	Control
A	B136	D	0	0.01	F	MYVE	T00	E	Fall	Control
A	B136	D	0	0.01	F	MYVE	T00	E	Fall	Control
A	B136	D	0	0.01	F	MYVE	T00	E	Fall	Control
A	B136	D	0	0.01	F	MYVE	T00	E	Fall	Control
A	B136	D	0	0.01	F	MYVE	T00	E	Fall	Control
A	B136	D	0	0.01	F	MYVE	T00	E	Fall	Control
A	B136	D	0	0.01	F	MYVE	T00	E	Fall	Control
A	B136	D	0	0.01	F	MYVE	T00	E	Fall	Control
A	B148	D	0	0.01	M	MYVE	T00	E	Fall	Control
A	B148	D	0	0.01	M	MYVE	T00	E	Fall	Control
A	B148	D	0	0.01	M	MYVE	T00	E	Fall	Control
A	B148	D	0	0.01	M	MYVE	T00	E	Fall	Control
A	B148	D	0	0.01	M	MYVE	T00	E	Fall	Control
A	B148	D	0	0.01	M	MYVE	T00	E	Fall	Control
A	B148	D	0	0.01	M	MYVE	T00	E	Fall	Control
A	B148	D	0	0.01	M	MYVE	T00	E	Fall	Control
A	B148	D	0	0.01	M	MYVE	T00	E	Fall	Control
A	B148	D	0	0.01	M	MYVE	T00	E	Fall	Control
A	B148	D	0	0.01	M	MYVE	T00	E	Fall	Control
A	B148	D	0	0.01	M	MYVE	T00	E	Fall	Control
A	B148	D	0	0.01	M	MYVE	T00	E	Fall	Control
A	B148	D	0	0.01	M	MYVE	T00	E	Fall	Control
A	B148	D	0	0.01	M	MYVE	T00	E	Fall	Control
A	B148	D	0	0.01	M	MYVE	T00	E	Fall	Control
A	B148	D	0	0.01	M	MYVE	T00	E	Fall	Control
A	B148	D	0	0.01	M	MYVE	T00	E	Fall	Control
A	B148	D	0	0.01	M	MYVE	T00	E	Fall	Control
A	B148	D	0	0.01	M	MYVE	T00	E	Fall	Control
A	B148	D	0	0.01	M	MYVE	T00	E	Fall	Control
A	B148	D	0	0.01	M	MYVE	T00	E	Fall	Control
A	B148	D	0	0.01	M	MYVE	T00	E	Fall	Control
A	B148	D	0	0.01	M	MYVE	T00	E	Fall	Control
A	B148	D	0	0.01	M	MYVE	T00	E	Fall	Control
A	B148	D	0	0.01	M	MYVE	T00	E	Fall	Control
A	B148	D	0	0.01	M	MYVE	T00	E	Fall	Control
A	B148	D	0	0.01	M	MYVE	T00	E	Fall	Control
A	B148	D	0	0.01	M	MYVE	T00	E	Fall	Control
A	B148	D	0	0.01	M	MYVE	T00	E	Fall	Control
A	B148	D	0	0.01	M	MYVE	T00	E	Fall	Control
A	B148	D	0	0.01	M	MYVE	T00	E	Fall	Control
A	B148	D	0	0.01	M	MYVE	T00	E	Fall	Control
A	B148	D	0	0.01	M	MYVE	T00	E	Fall	Control
A	B148	D	0	0.01	M	MYVE	T00	E	Fall	Control
A	B148	D	0	0.01	M	MYVE	T00	E	Fall	Control
A	B148	D	0	0.01	M	MYVE	T00	E	Fall	Control
A	B148	D	0	0.01	M	MYVE	T00	E	Fall	Control
A	B148	D	0	0.01	M	MYVE	T00	E	Fall	Control
A	B148	D	0	0.01	M	MYVE	T00	E	Fall	Control
A	B148	D	0	0.01	M	MYVE	T00	E	Fall	Control
A	B148	D	0	0.01	M	MYVE	T00	E	Fall	Control
A	B148	D	0	0.01	M	MYVE	T00	E	Fall	Control
A	B148	D	0	0.01	M	MYVE	T00	E	Fall	Control
A	B148	D	0	0.01	M	MYVE	T00	E	Fall	Control
A	B148	D	0	0.01	M	MYVE	T00	E	Fall	Control
A	B148	D	0	0.01	M	MYVE	T00	E	Fall	Control
A	B148	D	0	0.01	M	MYVE	T00	E	Fall	Control
A	B148	D	0	0.01	M	MYVE	T00	E	Fall	Control
A	B148	D	0	0.01	M	MYVE	T00	E	Fall	Control
A	B148	D	0	0.01	M	MYVE	T00	E	Fall	Control
A	B148	D	0	0.01	M	MYVE	T00	E	Fall	Control
A	B148	D	0	0.01	M	MYVE	T00	E	Fall	Control
A	B148	D	0	0.01	M	MYVE	T00	E	Fall	Control
A	B148	D	0	0.01	M	MYVE	T00	E	Fall	Control
A	B148	D	0	0.01	M	MYVE	T00	E	Fall	Control
A	B148	D	0	0.01	M	MYVE	T00	E	Fall	Control
A	B148	D	0	0.01	M	MYVE	T00	E	Fall	Control
A	B148	D	0	0.01	M	MYVE	T00	E	Fall	Control
A	B148	D	0	0.01	M	MYVE	T00	E	Fall	Control
A	B148	D	0	0.01	M	MYVE	T00	E	Fall	Control
A	B148	D	0	0.01	M	MYVE	T00	E	Fall	Control
A	B148	D	0	0.01	M	MYVE	T00	E	Fall	Control
A	B148	D	0	0.01	M	MYVE	T00	E	Fall	Control
A	B148	D	0	0.01	M	MYVE	T00	E	Fall	Control
A	B148	D	0	0.01	M	MYVE	T00	E	Fall	Control
A	B148	D	0	0.01	M	MYVE	T00	E	Fall	Control
A	B148	D	0	0.01	M	MYVE	T00	E	Fall	Control
A	B148	D	0	0.01	M	MYVE	T00	E	Fall	Control
A	B148	D	0	0.01	M	MYVE	T00	E	Fall	Control
A	B148	D	0	0.01	M	MYVE	T00	E	Fall	Control
A	B148	D	0	0.01	M	MYVE	T00	E	Fall	Control
A	B148	D	0	0.01	M	MYVE	T00	E	Fall	Control
A	B148	D	0	0.01	M	MYVE	T00	E	Fall	Control
A	B148	D	0	0.01	M	MYVE	T00	E	Fall	Control
A	B148	D	0	0.01	M	MYVE	T00	E	Fall	Control
A	B148	D	0	0.01	M	MYVE	T00	E	Fall	Control
A	B148	D	0	0.01	M	MYVE	T00	E	Fall	Control
A	B148	D	0	0.01	M	MYVE	T00	E	Fall	Control
A	B148	D	0	0.01	M	MYVE	T00	E	Fall	Control
A	B148	D	0	0.01	M	MYVE	T00	E	Fall	Control
A	B148	D	0	0.01	M	MYVE	T00	E	Fall	Control
A	B148	D	0	0.01	M	MYVE	T00	E	Fall	Control
A	B148	D	0	0.01	M	MYVE	T00	E	Fall	Control
A	B148	D	0	0.01	M	MYVE	T00	E	Fall	Control
A	B148	D	0	0.01	M	MYVE	T00	E	Fall	Control
A	B148	D	0	0.01	M	MYVE	T00	E	Fall	Control
A	B148	D	0	0.01	M	MYVE	T00	E	Fall	Control
A	B148	D	0	0.01	M	MYVE	T00	E	Fall	Control
A	B148	D	0	0.01	M	MYVE	T00	E	Fall	Control
A	B148	D	0	0.01	M	MYVE	T00	E	Fall	Control
A	B148	D	0	0.01	M	MYVE	T00	E	Fall	Control
A	B148	D	0	0.01	M	MYVE	T00	E	Fall	Control
A	B148	D	0	0.01	M	MYVE	T00	E	Fall	Control
A	B148	D	0	0.01	M	MYVE	T00	E	Fall	Control
A	B148	D	0	0.01	M	MYVE	T00	E	Fall	Control
A	B148	D	0	0.01	M	MYVE	T00	E	Fall	Control
A	B148	D	0	0.01	M	MYVE	T00	E	Fall	Control
A	B148	D	0	0.01	M	MYVE	T00	E	Fall	Control
A	B148	D	0	0.01	M	MYVE	T00	E	Fall	Control
A	B148	D	0	0.01	M	MYVE	T00	E	Fall	Control
A	B148	D	0	0.01	M	MYVE	T00	E	Fall	Control
A	B148	D	0	0.01	M	MYVE	T00	E	Fall	Control
A	B148	D	0	0.01	M	MYVE	T00	E	Fall	Control
A	B148	D	0	0.01	M	MYVE	T00	E	Fall	Control
A	B148	D	0	0.01	M	MYVE	T00	E	Fall	Control
A	B181	D	0	0.01	F	MYVE	T00	E	Fall	Control
A	B181	D	0	0.01	F	MYVE	T00	E	Fall	Control
A	B183	D	0	0.01	M	MYVE	T00	E	Fall	Control
A	B183	D	0	0.01	M	MYVE	T00	E	Fall	Control
A	B183	D	0	0.01	M	MYVE	T00	E	Fall	Control
A	B183	D	0	0.01	M	MYVE	T00	E	Fall	Control
A	B183	D	0	0.01	M	MYVE	T00	E	Fall	Control
A	B183	D	0	0.01	M	MYVE	T00	E	Fall	Control
A	B183	D	0	0.01	M	MYVE	T00	E	Fall	Control
A	B183	D	0	0.01	M	MYVE	T00	E	Fall	Control
A	B183	D	0	0.01	M	MYVE	T00	E	Fall	Control
A	B183	D	0	0.01	M	MYVE	T00	E	Fall	Control
A	B183	D	0	0.01	M	MYVE	T00	E	Fall	Control
A	B183	D	0	0.01	M	MYVE	T00	E	Fall	Control
A	B183	D	0	0.01	M	MYVE	T00	E	Fall	Control
A	B183	D	0	0.01	M	MYVE	T00	E	Fall	Control
A	B183	D	0	0.01	M	MYVE	T00	E	Fall	Control
A	B183	D	0	0.01	M	MYVE	T00	E	Fall	Control
A	B183	D	0	0.01	M	MYVE	T00	E	Fall	Control
A	B183	D	0	0.01	M	MYVE	T00	E	Fall	Control
A	B183	D	0	0.01	M	MYVE	T00	E	Fall	Control
A	B183	D	0	0.01	M	MYVE	T00	E	Fall	Control
A	B183	D	0	0.01	M	MYVE	T00	E	Fall	Control
A	B183	D	0	0.01	M	MYVE	T00	E	Fall	Control
A	B183	D	0	0.01	M	MYVE	T00	E	Fall	Control
A	B183	D	0	0.01	M	MYVE	T00	E	Fall	Control
A	B183	D	0	0.01	M	MYVE	T00	E	Fall	Control
A	B183	D	0	0.01	M	MYVE	T00	E	Fall	Control
A	B183	D	0	0.01	M	MYVE	T00	E	Fall	Control
A	B183	D	0	0.01	M	MYVE	T00	E	Fall	Control
A	B183	D	0	0.01	M	MYVE	T00	E	Fall	Control
A	B183	D	0	0.01	M	MYVE	T00	E	Fall	Control
A	B183	D	0	0.01	M	MYVE	T00	E	Fall	Control
A	B183	D	0	0.01	M	MYVE	T00	E	Fall	Control
A	B183	D	0	0.01	M	MYVE	T00	E	Fall	Control
A	B183	D	0	0.01	M	MYVE	T00	E	Fall	Control
A	B183	D	0	0.01	M	MYVE	T00	E	Fall	Control
A	B183	D	0	0.01	M	MYVE	T00	E	Fall	Control
A	B183	D	0	0.01	M	MYVE	T00	E	Fall	Control
A	B183	D	0	0.01	M	MYVE	T00	E	Fall	Control
A	B183	D	0	0.01	M	MYVE	T00	E	Fall	Control
A	B183	D	0	0.01	M	MYVE	T00	E	Fall	Control
A	B183	D	0	0.01	M	MYVE	T00	E	Fall	Control
A	B183	D	0	0.01	M	MYVE	T00	E	Fall	Control
A	B183	D	0	0.01	M	MYVE	T00	E	Fall	Control
A	B183	D	0	0.01	M	MYVE	T00	E	Fall	Control
A	B183	D	0	0.01	M	MYVE	T00	E	Fall	Control
A	B183	D	0	0.01	M	MYVE	T00	E	Fall	Control
A	B183	D	0	0.01	M	MYVE	T00	E	Fall	Control
A	B183	D	0	0.01	M	MYVE	T00	E	Fall	Control
A	B183	D	0	0.01	M	MYVE	T00	E	Fall	Control
A	B183	D	0	0.01	M	MYVE	T00	E	Fall	Control
A	B183	D	0	0.01	M	MYVE	T00	E	Fall	Control
A	B183	D	0	0.01	M	MYVE	T00	E	Fall	Control
A	B183	D	0	0.01	M	MYVE	T00	E	Fall	Control
A	B183	D	0	0.01	M	MYVE	T00	E	Fall	Control
A	B183	D	0	0.01	M	MYVE	T00	E	Fall	Control
A	B183	D	0	0.01	M	MYVE	T00	E	Fall	Control
A	B183	D	0	0.01	M	MYVE	T00	E	Fall	Control
A	B183	D	0	0.01	M	MYVE	T00	E	Fall	Control
A	B183	D	0	0.01	M	MYVE	T00	E	Fall	Control
A	B183	D	0	0.01	M	MYVE	T00	E	Fall	Control
A	B183	D	0	0.01	M	MYVE	T00	E	Fall	Control
A	B183	D	0	0.01	M	MYVE	T00	E	Fall	Control
A	B183	D	0	0.01	M	MYVE	T00	E	Fall	Control
A	B183	D	0	0.01	M	MYVE	T00	E	Fall	Control
A	B183	D	0	0.01	M	MYVE	T00	E	Fall	Control
A	B183	D	0	0.01	M	MYVE	T00	E	Fall	Control
A	B183	D	0	0.01	M	MYVE	T00	E	Fall	Control
A	B183	D	0	0.01	M	MYVE	T00	E	Fall	Control
A	B185	D	0	0.01	M	MYVE	T00	E	Fall	Control
A	B185	D	0	0.01	M	MYVE	T00	E	Fall	Control
A	B185	D	0	0.01	M	MYVE	T00	E	Fall	Control
A	B185	D	0	0.01	M	MYVE	T00	E	Fall	Control
A	B185	D	0	0.01	M	MYVE	T00	E	Fall	Control
A	B185	D	0	0.01	M	MYVE	T00	E	Fall	Control
A	B185	D	0	0.01	M	MYVE	T00	E	Fall	Control
A	B185	D	0	0.01	M	MYVE	T00	E	Fall	Control
A	B185	D	0	0.01	M	MYVE	T00	E	Fall	Control
A	B185	D	0	0.01	M	MYVE	T00	E	Fall	Control
A	B185	D	0	0.01	M	MYVE	T00	E	Fall	Control
A	B185	D	0	0.01	M	MYVE	T00	E	Fall	Control
A	B185	D	0	0.01	M	MYVE	T00	E	Fall	Control
A	B185	D	0	0.01	M	MYVE	T00	E	Fall	Control
A	B185	D	0	0.01	M	MYVE	T00	E	Fall	Control
A	B185	D	0	0.01	M	MYVE	T00	E	Fall	Control
A	B185	D	0	0.01	M	MYVE	T00	E	Fall	Control
A	B185	D	0	0.01	M	MYVE	T00	E	Fall	Control
A	B185	D	0	0.01	M	MYVE	T00	E	Fall	Control
A	B185	D	0	0.01	M	MYVE	T00	E	Fall	Control
A	B185	D	0	0.01	M	MYVE	T00	E	Fall	Control
A	B185	D	0	0.01	M	MYVE	T00	E	Fall	Control
A	B185	D	0	0.01	M	MYVE	T00	E	Fall	Control
A	B185	D	0	0.01	M	MYVE	T00	E	Fall	Control
A	B185	D	0	0.01	M	MYVE	T00	E	Fall	Control
A	B185	D	0	0.01	M	MYVE	T00	E	Fall	Control
A	B185	D	0	0.01	M	MYVE	T00	E	Fall	Control
A	B185	D	0	0.01	M	MYVE	T00	E	Fall	Control
A	B185	D	0	0.01	M	MYVE	T00	E	Fall	Control
A	B185	D	0	0.01	M	MYVE	T00	E	Fall	Control
A	B185	D	0	0.01	M	MYVE	T00	E	Fall	Control
A	B185	D	0	0.01	M	MYVE	T00	E	Fall	Control
A	B185	D	0	0.01	M	MYVE	T00	E	Fall	Control
A	B185	D	0	0.01	M	MYVE	T00	E	Fall	Control
A	B185	D	0	0.01	M	MYVE	T00	E	Fall	Control
A	B185	D	0	0.01	M	MYVE	T00	E	Fall	Control
A	B185	D	0	0.01	M	MYVE	T00	E	Fall	Control
A	B185	D	0	0.01	M	MYVE	T00	E	Fall	Control
A	B185	D	0	0.01	M	MYVE	T00	E	Fall	Control
A	B185	D	0	0.01	M	MYVE	T00	E	Fall	Control
A	B185	D	0	0.01	M	MYVE	T00	E	Fall	Control
A	B185	D	0	0.01	M	MYVE	T00	E	Fall	Control
A	B185	D	0	0.01	M	MYVE	T00	E	Fall	Control
A	B185	D	0	0.01	M	MYVE	T00	E	Fall	Control
A	B185	D	0	0.01	M	MYVE	T00	E	Fall	Control
A	B185	D	0	0.01	M	MYVE	T00	E	Fall	Control
A	B185	D	0	0.01	M	MYVE	T00	E	Fall	Control
A	B185	D	0	0.01	M	MYVE	T00	E	Fall	Control
A	B185	D	0	0.01	M	MYVE	T00	E	Fall	Control
A	B185	D	0	0.01	M	MYVE	T00	E	Fall	Control
A	B185	D	0	0.01	M	MYVE	T00	E	Fall	Control
A	B185	D	0	0.01	M	MYVE	T00	E	Fall	Control
A	B185	D	0	0.01	M	MYVE	T00	E	Fall	Control
A	B185	D	0	0.01	M	MYVE	T00	E	Fall	Control
A	B185	D	0	0.01	M	MYVE	T00	E	Fall	Control
A	B185	D	0	0.01	M	MYVE	T00	E	Fall	Control
A	B185	D	0	0.01	M	MYVE	T00	E	Fall	Control
A	B185	D	0	0.01	M	MYVE	T00	E	Fall	Control
A	B185	D	0	0.01	M	MYVE	T00	E	Fall	Control
A	B185	D	0	0.01	M	MYVE	T00	E	Fall	Control
A	B185	D	0	0.01	M	MYVE	T00	E	Fall	Control
A	B185	D	0	0.01	M	MYVE	T00	E	Fall	Control
A	B185	D	0	0.01	M	MYVE	T00	E	Fall	Control
A	B185	D	0	0.01	M	MYVE	T00	E	Fall	Control
A	B185	D	0	0.01	M	MYVE	T00	E	Fall	Control
A	B185	D	0	0.01	M	MYVE	T00	E	Fall	Control
A	B185	D	0	0.01	M	MYVE	T00	E	Fall	Control
A	B185	D	0	0.01	M	MYVE	T00	E	Fall	Control
A	B195	A	0	0.01	M	MYVE	T00	W	Fall	Control
A	B239	D	0	0.01	F	MYVE	T00	E	Fall	Control
A	B239	D	0	0.01	F	MYVE	T00	E	Fall	Control
A	B239	D	0	0.01	F	MYVE	T00	E	Fall	Control
A	B239	D	0	0.01	F	MYVE	T00	E	Fall	Control
A	B239	D	0	0.01	F	MYVE	T00	E	Fall	Control
A	B239	D	0	0.01	F	MYVE	T00	E	Fall	Control
A	B239	D	0	0.01	F	MYVE	T00	E	Fall	Control
A	B239	D	0	0.01	F	MYVE	T00	E	Fall	Control
A	B239	D	0	0.01	F	MYVE	T00	E	Fall	Control
A	B239	D	0	0.01	F	MYVE	T00	E	Fall	Control
A	B239	D	0	0.01	F	MYVE	T00	E	Fall	Control
A	B239	D	0	0.01	F	MYVE	T00	E	Fall	Control
A	B239	D	0	0.01	F	MYVE	T00	E	Fall	Control
A	B239	D	0	0.01	F	MYVE	T00	E	Fall	Control
A	B239	D	0	0.01	F	MYVE	T00	E	Fall	Control
A	B239	D	0	0.01	F	MYVE	T00	E	Fall	Control
A	B239	D	0	0.01	F	MYVE	T00	E	Fall	Control
A	B239	D	0	0.01	F	MYVE	T00	E	Fall	Control
A	B239	D	0	0.01	F	MYVE	T00	E	Fall	Control
A	B239	D	0	0.01	F	MYVE	T00	E	Fall	Control
A	B239	D	0	0.01	F	MYVE	T00	E	Fall	Control
A	B239	D	0	0.01	F	MYVE	T00	E	Fall	Control
A	B239	D	0	0.01	F	MYVE	T00	E	Fall	Control
A	B239	D	0	0.01	F	MYVE	T00	E	Fall	Control
A	B239	D	0	0.01	F	MYVE	T00	E	Fall	Control
A	B239	D	0	0.01	F	MYVE	T00	E	Fall	Control
A	B239	D	0	0.01	F	MYVE	T00	E	Fall	Control
A	B239	D	0	0.01	F	MYVE	T00	E	Fall	Control
A	B239	D	0	0.01	F	MYVE	T00	E	Fall	Control
A	B239	D	0	0.01	F	MYVE	T00	E	Fall	Control
A	B239	D	0	0.01	F	MYVE	T00	E	Fall	Control
A	B239	D	0	0.01	F	MYVE	T00	E	Fall	Control
A	B239	D	0	0.01	F	MYVE	T00	E	Fall	Control
A	B239	D	0	0.01	F	MYVE	T00	E	Fall	Control
A	B239	D	0	0.01	F	MYVE	T00	E	Fall	Control
A	B239	D	0	0.01	F	MYVE	T00	E	Fall	Control
A	B239	D	0	0.01	F	MYVE	T00	E	Fall	Control
A	B239	D	0	0.01	F	MYVE	T00	E	Fall	Control
A	B239	D	0	0.01	F	MYVE	T00	E	Fall	Control
A	B239	D	0	0.01	F	MYVE	T00	E	Fall	Control
A	B239	D	0	0.01	F	MYVE	T00	E	Fall	Control
A	B239	D	0	0.01	F	MYVE	T00	E	Fall	Control
A	B239	D	0	0.01	F	MYVE	T00	E	Fall	Control
A	B239	D	0	0.01	F	MYVE	T00	E	Fall	Control
A	B239	D	0	0.01	F	MYVE	T00	E	Fall	Control
A	B239	D	0	0.01	F	MYVE	T00	E	Fall	Control
A	B239	D	0	0.01	F	MYVE	T00	E	Fall	Control
A	B239	D	0	0.01	F	MYVE	T00	E	Fall	Control
A	B239	D	0	0.01	F	MYVE	T00	E	Fall	Control
A	B239	D	0	0.01	F	MYVE	T00	E	Fall	Control
A	B239	D	0	0.01	F	MYVE	T00	E	Fall	Control
A	B239	D	0	0.01	F	MYVE	T00	E	Fall	Control
A	B239	D	0	0.01	F	MYVE	T00	E	Fall	Control
A	B239	D	0	0.01	F	MYVE	T00	E	Fall	Control
A	B239	D	0	0.01	F	MYVE	T00	E	Fall	Control
A	B239	D	0	0.01	F	MYVE	T00	E	Fall	Control
A	B239	D	0	0.01	F	MYVE	T00	E	Fall	Control
A	B239	D	0	0.01	F	MYVE	T00	E	Fall	Control
A	B239	D	0	0.01	F	MYVE	T00	E	Fall	Control
A	B239	D	0	0.01	F	MYVE	T00	E	Fall	Control
A	B239	D	0	0.01	F	MYVE	T00	E	Fall	Control
A	B239	D	0	0.01	F	MYVE	T00	E	Fall	Control
A	B239	D	0	0.01	F	MYVE	T00	E	Fall	Control
A	B239	D	0	0.01	F	MYVE	T00	E	Fall	Control
A	B239	D	0	0.01	F	MYVE	T00	E	Fall	Control
A	B239	D	0	0.01	F	MYVE	T00	E	Fall	Control
A	B239	D	0	0.01	F	MYVE	T00	E	Fall	Control
A	B239	D	0	0.01	F	MYVE	T00	E	Fall	Control
A	B239	D	0	0.01	F	MYVE	T00	E	Fall	Control
A	B239	D	0	0.01	F	MYVE	T00	E	Fall	Control
A	B239	D	0	0.01	F	MYVE	T00	E	Fall	Control
A	B239	D	0	0.01	F	MYVE	T00	E	Fall	Control
A	B239	D	0	0.01	F	MYVE	T00	E	Fall	Control
A	B239	D	0	0.01	F	MYVE	T00	E	Fall	Control
A	B239	D	0	0.01	F	MYVE	T00	E	Fall	Control
A	B239	D	0	0.01	F	MYVE	T00	E	Fall	Control
A	B239	D	0	0.01	F	MYVE	T00	E	Fall	Control
A	B239	D	0	0.01	F	MYVE	T00	E	Fall	Control
A	B239	D	0	0.01	F	MYVE	T00	E	Fall	Control
A	B239	D	0	0.01	F	MYVE	T00	E	Fall	Control
A	B239	D	0	0.01	F	MYVE	T00	E	Fall	Control
A	B239	D	0	0.01	F	MYVE	T00	E	Fall	Control
A	B239	D	0	0.01	F	MYVE	T00	E	Fall	Control
A	B239	D	0	0.01	F	MYVE	T00	E	Fall	Control
A	B239	D	0	0.01	F	MYVE	T00	E	Fall	Control
A	B239	D	0	0.01	F	MYVE	T00	E	Fall	Control
A	B239	D	0	0.01	F	MYVE	T00	E	Fall	Control
A	B239	D	0	0.01	F	MYVE	T00	E	Fall	Control
A	B239	D	0	0.01	F	MYVE	T00	E	Fall	Control
A	B239	D	0	0.01	F	MYVE	T00	E	Fall	Control
A	B239	D	0	0.01	F	MYVE	T00	E	Fall	Control
A	B239	D	0	0.01	F	MYVE	T00	E	Fall	Control
A	B239	D	0	0.01	F	MYVE	T00	E	Fall	Control
A	B239	D	0	0.01	F	MYVE	T00	E	Fall	Control
A	B239	D	0	0.01	F	MYVE	T00	E	Fall	Control
A	B239	D	0	0.01	F	MYVE	T00	E	Fall	Control
A	B239	D	0	0.01	F	MYVE	T00	E	Fall	Control
A	B239	D	0	0.01	F	MYVE	T00	E	Fall	Control
A	B239	D	0	0.01	F	MYVE	T00	E	Fall	Control
A	B239	D	0	0.01	F	MYVE	T00	E	Fall	Control
A	B239	D	0	0.01	F	MYVE	T00	E	Fall	Control
A	B239	D	0	0.01	F	MYVE	T00	E	Fall	Control
A	B239	D	0	0.01	F	MYVE	T00	E	Fall	Control
A	B239	D	0	0.01	F	MYVE	T00	E	Fall	Control
A	B239	D	0	0.01	F	MYVE	T00	E	Fall	Control
A	B239	D	0	0.01	F	MYVE	T00	E	Fall	Control
A	B239	D	0	0.01	F	MYVE	T00	E	Fall	Control
A	B239	D	0	0.01	F	MYVE	T00	E	Fall	Control
A	B239	D	0	0.01	F	MYVE	T00	E	Fall	Control
A	B240	D	0	0.01	F	MYVE	T00	E	Fall	Control
J	B242	D	0	0.01	F	MYVE	T00	E	Fall	Control
J	B242	D	0	0.01	F	MYVE	T00	E	Fall	Control
J	B242	D	0	0.01	F	MYVE	T00	E	Fall	Control
J	B242	D	0	0.01	F	MYVE	T00	E	Fall	Control
J	B242	D	0	0.01	F	MYVE	T00	E	Fall	Control
J	B242	D	0	0.01	F	MYVE	T00	E	Fall	Control
J	B242	D	0	0.01	F	MYVE	T00	E	Fall	Control
J	B242	D	0	0.01	F	MYVE	T00	E	Fall	Control
J	B242	D	0	0.01	F	MYVE	T00	E	Fall	Control
J	B242	D	0	0.01	F	MYVE	T00	E	Fall	Control
J	B242	D	0	0.01	F	MYVE	T00	E	Fall	Control
J	B242	D	0	0.01	F	MYVE	T00	E	Fall	Control
J	B242	D	0	0.01	F	MYVE	T00	E	Fall	Control
J	B242	D	0	0.01	F	MYVE	T00	E	Fall	Control
J	B242	D	0	0.01	F	MYVE	T00	E	Fall	Control
J	B242	D	0	0.01	F	MYVE	T00	E	Fall	Control
J	B242	D	0	0.01	F	MYVE	T00	E	Fall	Control
J	B242	D	0	0.01	F	MYVE	T00	E	Fall	Control
J	B242	D	0	0.01	F	MYVE	T00	E	Fall	Control
J	B242	D	0	0.01	F	MYVE	T00	E	Fall	Control
J	B242	D	0	0.01	F	MYVE	T00	E	Fall	Control
J	B242	D	0	0.01	F	MYVE	T00	E	Fall	Control
J	B242	D	0	0.01	F	MYVE	T00	E	Fall	Control
J	B242	D	0	0.01	F	MYVE	T00	E	Fall	Control
J	B242	D	0	0.01	F	MYVE	T00	E	Fall	Control
J	B242	D	0	0.01	F	MYVE	T00	E	Fall	Control
J	B242	D	0	0.01	F	MYVE	T00	E	Fall	Control
J	B242	D	0	0.01	F	MYVE	T00	E	Fall	Control
J	B242	D	0	0.01	F	MYVE	T00	E	Fall	Control
J	B242	D	0	0.01	F	MYVE	T00	E	Fall	Control
J	B242	D	0	0.01	F	MYVE	T00	E	Fall	Control
J	B242	D	0	0.01	F	MYVE	T00	E	Fall	Control
J	B242	D	0	0.01	F	MYVE	T00	E	Fall	Control
J	B242	D	0	0.01	F	MYVE	T00	E	Fall	Control
J	B242	D	0	0.01	F	MYVE	T00	E	Fall	Control
J	B242	D	0	0.01	F	MYVE	T00	E	Fall	Control
J	B242	D	0	0.01	F	MYVE	T00	E	Fall	Control
J	B242	D	0	0.01	F	MYVE	T00	E	Fall	Control
J	B242	D	0	0.01	F	MYVE	T00	E	Fall	Control
J	B242	D	0	0.01	F	MYVE	T00	E	Fall	Control
J	B242	D	0	0.01	F	MYVE	T00	E	Fall	Control
J	B242	D	0	0.01	F	MYVE	T00	E	Fall	Control
J	B242	D	0	0.01	F	MYVE	T00	E	Fall	Control
J	B242	D	0	0.01	F	MYVE	T00	E	Fall	Control
J	B242	D	0	0.01	F	MYVE	T00	E	Fall	Control
J	B242	D	0	0.01	F	MYVE	T00	E	Fall	Control
J	B242	D	0	0.01	F	MYVE	T00	E	Fall	Control
J	B242	D	0	0.01	F	MYVE	T00	E	Fall	Control
J	B242	D	0	0.01	F	MYVE	T00	E	Fall	Control
J	B242	D	0	0.01	F	MYVE	T00	E	Fall	Control
J	B242	D	0	0.01	F	MYVE	T00	E	Fall	Control
J	B242	D	0	0.01	F	MYVE	T00	E	Fall	Control
J	B242	D	0	0.01	F	MYVE	T00	E	Fall	Control
J	B242	D	0	0.01	F	MYVE	T00	E	Fall	Control
J	B242	D	0	0.01	F	MYVE	T00	E	Fall	Control
J	B242	D	0	0.01	F	MYVE	T00	E	Fall	Control
J	B242	D	0	0.01	F	MYVE	T00	E	Fall	Control
J	B242	D	0	0.01	F	MYVE	T00	E	Fall	Control
J	B242	D	0	0.01	F	MYVE	T00	E	Fall	Control
J	B242	D	0	0.01	F	MYVE	T00	E	Fall	Control
J	B242	D	0	0.01	F	MYVE	T00	E	Fall	Control
J	B242	D	0	0.01	F	MYVE	T00	E	Fall	Control
J	B242	D	0	0.01	F	MYVE	T00	E	Fall	Control
J	B242	D	0	0.01	F	MYVE	T00	E	Fall	Control
J	B242	D	0	0.01	F	MYVE	T00	E	Fall	Control
J	B242	D	0	0.01	F	MYVE	T00	E	Fall	Control
J	B242	D	0	0.01	F	MYVE	T00	E	Fall	Control
J	B242	D	0	0.01	F	MYVE	T00	E	Fall	Control
J	B242	D	0	0.01	F	MYVE	T00	E	Fall	Control
J	B242	D	0	0.01	F	MYVE	T00	E	Fall	Control
J	B242	D	0	0.01	F	MYVE	T00	E	Fall	Control
J	B242	D	0	0.01	F	MYVE	T00	E	Fall	Control
J	B242	D	0	0.01	F	MYVE	T00	E	Fall	Control
J	B242	D	0	0.01	F	MYVE	T00	E	Fall	Control
J	B242	D	0	0.01	F	MYVE	T00	E	Fall	Control
J	B242	D	0	0.01	F	MYVE	T00	E	Fall	Control
J	B242	D	0	0.01	F	MYVE	T00	E	Fall	Control
J	B242	D	0	0.01	F	MYVE	T00	E	Fall	Control
J	B242	D	0	0.01	F	MYVE	T00	E	Fall	Control
J	B242	D	0	0.01	F	MYVE	T00	E	Fall	Control
J	B242	D	0	0.01	F	MYVE	T00	E	Fall	Control
J	B242	D	0	0.01	F	MYVE	T00	E	Fall	Control
J	B242	D	0	0.01	F	MYVE	T00	E	Fall	Control
J	B242	D	0	0.01	F	MYVE	T00	E	Fall	Control
J	B242	D	0	0.01	F	MYVE	T00	E	Fall	Control
J	B242	D	0	0.01	F	MYVE	T00	E	Fall	Control
J	B242	D	0	0.01	F	MYVE	T00	E	Fall	Control
J	B242	D	0	0.01	F	MYVE	T00	E	Fall	Control
J	B242	D	0	0.01	F	MYVE	T00	E	Fall	Control
J	B242	D	0	0.01	F	MYVE	T00	E	Fall	Control
J	B242	D	0	0.01	F	MYVE	T00	E	Fall	Control
J	B242	D	0	0.01	F	MYVE	T00	E	Fall	Control
J	B242	D	0	0.01	F	MYVE	T00	E	Fall	Control
J	B242	D	0	0.01	F	MYVE	T00	E	Fall	Control
J	B242	D	0	0.01	F	MYVE	T00	E	Fall	Control
J	B242	D	0	0.01	F	MYVE	T00	E	Fall	Control
J	B242	D	0	0.01	F	MYVE	T00	E	Fall	Control
J	B242	D	0	0.01	F	MYVE	T00	E	Fall	Control
J	B242	D	0	0.01	F	MYVE	T00	E	Fall	Control
J	B242	D	0	0.01	F	MYVE	T00	E	Fall	Control
J	B242	D	0	0.01	F	MYVE	T00	E	Fall	Control
J	B242	D	0	0.01	F	MYVE	T00	E	Fall	Control
J	B242	D	0	0.01	F	MYVE	T00	E	Fall	Control
J	B242	D	0	0.01	F	MYVE	T00	E	Fall	Control
J	B242	D	0	0.01	F	MYVE	T00	E	Fall	Control
J	B242	D	0	0.01	F	MYVE	T00	E	Fall	Control
J	B242	D	0	0.01	F	MYVE	T00	E	Fall	Control
J	B242	D	0	0.01	F	MYVE	T00	E	Fall	Control
J	B242	D	0	0.01	F	MYVE	T00	E	Fall	Control
A	B243	D	0	0.01	F	MYVE	T00	E	Fall	Control
A	B244	D	0	0.01	F	MYVE	T00	E	Fall	Control
A	B253	D	0	0.01	M	MYVE	T00	E	Fall	Control
A	B253	D	0	0.01	M	MYVE	T00	E	Fall	Control
A	B253	D	0	0.01	M	MYVE	T00	E	Fall	Control
A	B253	D	0	0.01	M	MYVE	T00	E	Fall	Control
A	B253	D	0	0.01	M	MYVE	T00	E	Fall	Control
A	B253	D	0	0.01	M	MYVE	T00	E	Fall	Control
A	B253	D	0	0.01	M	MYVE	T00	E	Fall	Control
A	B253	D	0	0.01	M	MYVE	T00	E	Fall	Control
J	B254	D	0	0.01	F	MYVE	T00	E	Fall	Control
J	B254	D	0	0.01	F	MYVE	T00	E	Fall	Control
J	B254	D	0	0.01	F	MYVE	T00	E	Fall	Control
J	B254	D	0	0.01	F	MYVE	T00	E	Fall	Control
J	B254	D	0	0.01	F	MYVE	T00	E	Fall	Control
J	B254	D	0	0.01	F	MYVE	T00	E	Fall	Control
J	B254	D	0	0.01	F	MYVE	T00	E	Fall	Control
J	B254	D	0	0.01	F	MYVE	T00	E	Fall	Control
J	B254	D	0	0.01	F	MYVE	T00	E	Fall	Control
J	B254	D	0	0.01	F	MYVE	T00	E	Fall	Control
J	B254	D	0	0.01	F	MYVE	T00	E	Fall	Control
J	B254	D	0	0.01	F	MYVE	T00	E	Fall	Control
J	B254	D	0	0.01	F	MYVE	T00	E	Fall	Control
J	B254	D	0	0.01	F	MYVE	T00	E	Fall	Control
J	B254	D	0	0.01	F	MYVE	T00	E	Fall	Control
A	B256	D	0	0.01	M	MYVE	T00	E	Fall	Control
A	B256	D	0	0.01	M	MYVE	T00	E	Fall	Control
A	B256	D	0	0.01	M	MYVE	T00	E	Fall	Control
A	B256	D	0	0.01	M	MYVE	T00	E	Fall	Control
A	B256	D	0	0.01	M	MYVE	T00	E	Fall	Control
A	B256	D	0	0.01	M	MYVE	T00	E	Fall	Control
A	B256	D	0	0.01	M	MYVE	T00	E	Fall	Control
A	B343	A	0	0.01	M	MYVE	T00	W	Spring	Control
A	B371	D	0	0.01	M	MYVE	T00	E	Spring	Control
A	B371	D	0	0.01	M	MYVE	T00	E	Spring	Control
A	B371	D	0	0.01	M	MYVE	T00	E	Spring	Control
A	B371	D	0	0.01	M	MYVE	T00	E	Spring	Control
A	B371	D	0	0.01	M	MYVE	T00	E	Spring	Control
A	B371	D	0	0.01	M	MYVE	T00	E	Spring	Control
J	B063	D	0	0.01	F	MYVE	T1	E	Fall	Combined
A	B071	D	0	0.01	F	MYVE	T1	E	Fall	Combined
A	B071	D	0	0.01	F	MYVE	T1	E	Fall	Combined
A	B071	D	0	0.01	F	MYVE	T1	E	Fall	Combined
A	B071	D	0	0.01	F	MYVE	T1	E	Fall	Combined
A	B071	D	0	0.01	F	MYVE	T1	E	Fall	Combined
A	B071	D	0	0.01	F	MYVE	T1	E	Fall	Combined
A	B071	D	0	0.01	F	MYVE	T1	E	Fall	Combined
A	B071	D	0	0.01	F	MYVE	T1	E	Fall	Combined
A	B071	D	0	0.01	F	MYVE	T1	E	Fall	Combined
A	B079	D	0	0.01	F	MYVE	T1	E	Fall	Combined
A	B079	D	0	0.01	F	MYVE	T1	E	Fall	Combined
A	B079	D	0	0.01	F	MYVE	T1	E	Fall	Combined
A	B079	D	0	0.01	F	MYVE	T1	E	Fall	Combined
A	B079	D	0	0.01	F	MYVE	T1	E	Fall	Combined
A	B079	D	0	0.01	F	MYVE	T1	E	Fall	Combined
A	B079	D	0	0.01	F	MYVE	T1	E	Fall	Combined
A	B079	D	0	0.01	F	MYVE	T1	E	Fall	Combined
A	B079	D	0	0.01	F	MYVE	T1	E	Fall	Combined
A	B079	D	0	0.01	F	MYVE	T1	E	Fall	Combined
A	B079	D	0	0.01	F	MYVE	T1	E	Fall	Combined
A	B079	D	0	0.01	F	MYVE	T1	E	Fall	Combined
A	B079	D	0	0.01	F	MYVE	T1	E	Fall	Combined
A	B079	D	0	0.01	F	MYVE	T1	E	Fall	Combined
A	B079	D	0	0.01	F	MYVE	T1	E	Fall	Combined
A	B079	D	0	0.01	F	MYVE	T1	E	Fall	Combined
A	B079	D	0	0.01	F	MYVE	T1	E	Fall	Combined
A	B079	D	0	0.01	F	MYVE	T1	E	Fall	Combined
A	B079	D	0	0.01	F	MYVE	T1	E	Fall	Combined
A	B079	D	0	0.01	F	MYVE	T1	E	Fall	Combined
A	B079	D	0	0.01	F	MYVE	T1	E	Fall	Combined
A	B079	D	0	0.01	F	MYVE	T1	E	Fall	Combined
A	B079	D	0	0.01	F	MYVE	T1	E	Fall	Combined
A	B079	D	0	0.01	F	MYVE	T1	E	Fall	Combined
A	B079	D	0	0.01	F	MYVE	T1	E	Fall	Combined
A	B079	D	0	0.01	F	MYVE	T1	E	Fall	Combined
A	B079	D	0	0.01	F	MYVE	T1	E	Fall	Combined
A	B079	D	0	0.01	F	MYVE	T1	E	Fall	Combined
A	B079	D	0	0.01	F	MYVE	T1	E	Fall	Combined
A	B079	D	0	0.01	F	MYVE	T1	E	Fall	Combined
A	B079	D	0	0.01	F	MYVE	T1	E	Fall	Combined
A	B079	D	0	0.01	F	MYVE	T1	E	Fall	Combined
A	B079	D	0	0.01	F	MYVE	T1	E	Fall	Combined
A	B079	D	0	0.01	F	MYVE	T1	E	Fall	Combined
A	B079	D	0	0.01	F	MYVE	T1	E	Fall	Combined
A	B079	D	0	0.01	F	MYVE	T1	E	Fall	Combined
A	B079	D	0	0.01	F	MYVE	T1	E	Fall	Combined
A	B079	D	0	0.01	F	MYVE	T1	E	Fall	Combined
A	B079	D	0	0.01	F	MYVE	T1	E	Fall	Combined
A	B079	D	0	0.01	F	MYVE	T1	E	Fall	Combined
A	B079	D	0	0.01	F	MYVE	T1	E	Fall	Combined
A	B079	D	0	0.01	F	MYVE	T1	E	Fall	Combined
A	B079	D	0	0.01	F	MYVE	T1	E	Fall	Combined
A	B079	D	0	0.01	F	MYVE	T1	E	Fall	Combined
A	B079	D	0	0.01	F	MYVE	T1	E	Fall	Combined
A	B079	D	0	0.01	F	MYVE	T1	E	Fall	Combined
A	B079	D	0	0.01	F	MYVE	T1	E	Fall	Combined
A	B079	D	0	0.01	F	MYVE	T1	E	Fall	Combined
A	B079	D	0	0.01	F	MYVE	T1	E	Fall	Combined
A	B079	D	0	0.01	F	MYVE	T1	E	Fall	Combined
A	B079	D	0	0.01	F	MYVE	T1	E	Fall	Combined
A	B079	D	0	0.01	F	MYVE	T1	E	Fall	Combined
A	B079	D	0	0.01	F	MYVE	T1	E	Fall	Combined
A	B079	D	0	0.01	F	MYVE	T1	E	Fall	Combined
A	B079	D	0	0.01	F	MYVE	T1	E	Fall	Combined
A	B079	D	0	0.01	F	MYVE	T1	E	Fall	Combined
A	B079	D	0	0.01	F	MYVE	T1	E	Fall	Combined
A	B079	D	0	0.01	F	MYVE	T1	E	Fall	Combined
A	B079	D	0	0.01	F	MYVE	T1	E	Fall	Combined
A	B079	D	0	0.01	F	MYVE	T1	E	Fall	Combined
A	B079	D	0	0.01	F	MYVE	T1	E	Fall	Combined
A	B079	D	0	0.01	F	MYVE	T1	E	Fall	Combined
A	B079	D	0	0.01	F	MYVE	T1	E	Fall	Combined
A	B079	D	0	0.01	F	MYVE	T1	E	Fall	Combined
A	B079	D	0	0.01	F	MYVE	T1	E	Fall	Combined
A	B079	D	0	0.01	F	MYVE	T1	E	Fall	Combined
A	B079	D	0	0.01	F	MYVE	T1	E	Fall	Combined
A	B079	D	0	0.01	F	MYVE	T1	E	Fall	Combined
A	B079	D	0	0.01	F	MYVE	T1	E	Fall	Combined
A	B079	D	0	0.01	F	MYVE	T1	E	Fall	Combined
A	B079	D	0	0.01	F	MYVE	T1	E	Fall	Combined
A	B079	D	0	0.01	F	MYVE	T1	E	Fall	Combined
A	B079	D	0	0.01	F	MYVE	T1	E	Fall	Combined
A	B079	D	0	0.01	F	MYVE	T1	E	Fall	Combined
A	B079	D	0	0.01	F	MYVE	T1	E	Fall	Combined
A	B079	D	0	0.01	F	MYVE	T1	E	Fall	Combined
A	B079	D	0	0.01	F	MYVE	T1	E	Fall	Combined
A	B079	D	0	0.01	F	MYVE	T1	E	Fall	Combined
A	B079	D	0	0.01	F	MYVE	T1	E	Fall	Combined
A	B079	D	0	0.01	F	MYVE	T1	E	Fall	Combined
A	B079	D	0	0.01	F	MYVE	T1	E	Fall	Combined
A	B079	D	0	0.01	F	MYVE	T1	E	Fall	Combined
A	B079	D	0	0.01	F	MYVE	T1	E	Fall	Combined
A	B079	D	0	0.01	F	MYVE	T1	E	Fall	Combined
A	B079	D	0	0.01	F	MYVE	T1	E	Fall	Combined
A	B079	D	0	0.01	F	MYVE	T1	E	Fall	Combined
A	B079	D	0	0.01	F	MYVE	T1	E	Fall	Combined
A	B079	D	0	0.01	F	MYVE	T1	E	Fall	Combined
A	B079	D	0	0.01	F	MYVE	T1	E	Fall	Combined
A	B079	D	0	0.01	F	MYVE	T1	E	Fall	Combined
A	B079	D	0	0.01	F	MYVE	T1	E	Fall	Combined
A	B079	D	0	0.01	F	MYVE	T1	E	Fall	Combined
A	B079	D	0	0.01	F	MYVE	T1	E	Fall	Combined
A	B079	D	0	0.01	F	MYVE	T1	E	Fall	Combined
A	B079	D	0	0.01	F	MYVE	T1	E	Fall	Combined
A	B079	D	0	0.01	F	MYVE	T1	E	Fall	Combined
A	B084	D	0	0.01	M	MYVE	T1	E	Fall	Combined
A	B084	D	0	0.01	M	MYVE	T1	E	Fall	Combined
A	B084	D	0	0.01	M	MYVE	T1	E	Fall	Combined
A	B084	D	0	0.01	M	MYVE	T1	E	Fall	Combined
A	B084	D	0	0.01	M	MYVE	T1	E	Fall	Combined
A	B084	D	0	0.01	M	MYVE	T1	E	Fall	Combined
A	B084	D	0	0.01	M	MYVE	T1	E	Fall	Combined
A	B084	D	0	0.01	M	MYVE	T1	E	Fall	Combined
A	B085	D	0	0.01	M	MYVE	T1	E	Fall	Combined
A	B085	D	0	0.01	M	MYVE	T1	E	Fall	Combined
A	B085	D	0	0.01	M	MYVE	T1	E	Fall	Combined
A	B085	D	0	0.01	M	MYVE	T1	E	Fall	Combined
A	B085	D	0	0.01	M	MYVE	T1	E	Fall	Combined
A	B085	D	0	0.01	M	MYVE	T1	E	Fall	Combined
A	B085	D	0	0.01	M	MYVE	T1	E	Fall	Combined
A	B085	D	0	0.01	M	MYVE	T1	E	Fall	Combined
A	B085	D	0	0.01	M	MYVE	T1	E	Fall	Combined
A	B085	D	0	0.01	M	MYVE	T1	E	Fall	Combined
A	B085	D	0	0.01	M	MYVE	T1	E	Fall	Combined
A	B085	D	0	0.01	M	MYVE	T1	E	Fall	Combined
A	B085	D	0	0.01	M	MYVE	T1	E	Fall	Combined
A	B085	D	0	0.01	M	MYVE	T1	E	Fall	Combined
A	B085	D	0	0.01	M	MYVE	T1	E	Fall	Combined
A	B085	D	0	0.01	M	MYVE	T1	E	Fall	Combined
A	B085	D	0	0.01	M	MYVE	T1	E	Fall	Combined
A	B085	D	0	0.01	M	MYVE	T1	E	Fall	Combined
A	B085	D	0	0.01	M	MYVE	T1	E	Fall	Combined
A	B086	D	0	0.01	M	MYVE	T1	E	Fall	Combined
A	B086	D	0	0.01	M	MYVE	T1	E	Fall	Combined
A	B086	D	0	0.01	M	MYVE	T1	E	Fall	Combined
A	B086	D	0	0.01	M	MYVE	T1	E	Fall	Combined
A	B086	D	0	0.01	M	MYVE	T1	E	Fall	Combined
A	B086	D	0	0.01	M	MYVE	T1	E	Fall	Combined
A	B086	D	0	0.01	M	MYVE	T1	E	Fall	Combined
A	B086	D	0	0.01	M	MYVE	T1	E	Fall	Combined
A	B086	D	0	0.01	M	MYVE	T1	E	Fall	Combined
A	B086	D	0	0.01	M	MYVE	T1	E	Fall	Combined
A	B086	D	0	0.01	M	MYVE	T1	E	Fall	Combined
A	B086	D	0	0.01	M	MYVE	T1	E	Fall	Combined
A	B086	D	0	0.01	M	MYVE	T1	E	Fall	Combined
A	B086	D	0	0.01	M	MYVE	T1	E	Fall	Combined
A	B086	D	0	0.01	M	MYVE	T1	E	Fall	Combined
A	B086	D	0	0.01	M	MYVE	T1	E	Fall	Combined
A	B086	D	0	0.01	M	MYVE	T1	E	Fall	Combined
A	B086	D	0	0.01	M	MYVE	T1	E	Fall	Combined
A	B086	D	0	0.01	M	MYVE	T1	E	Fall	Combined
A	B086	D	0	0.01	M	MYVE	T1	E	Fall	Combined
A	B086	D	0	0.01	M	MYVE	T1	E	Fall	Combined
A	B086	D	0	0.01	M	MYVE	T1	E	Fall	Combined
A	B086	D	0	0.01	M	MYVE	T1	E	Fall	Combined
A	B086	D	0	0.01	M	MYVE	T1	E	Fall	Combined
A	B086	D	0	0.01	M	MYVE	T1	E	Fall	Combined
A	B086	D	0	0.01	M	MYVE	T1	E	Fall	Combined
A	B086	D	0	0.01	M	MYVE	T1	E	Fall	Combined
A	B086	D	0	0.01	M	MYVE	T1	E	Fall	Combined
A	B086	D	0	0.01	M	MYVE	T1	E	Fall	Combined
A	B086	D	0	0.01	M	MYVE	T1	E	Fall	Combined
A	B086	D	0	0.01	M	MYVE	T1	E	Fall	Combined
A	B086	D	0	0.01	M	MYVE	T1	E	Fall	Combined
A	B086	D	0	0.01	M	MYVE	T1	E	Fall	Combined
A	B086	D	0	0.01	M	MYVE	T1	E	Fall	Combined
A	B086	D	0	0.01	M	MYVE	T1	E	Fall	Combined
A	B086	D	0	0.01	M	MYVE	T1	E	Fall	Combined
A	B086	D	0	0.01	M	MYVE	T1	E	Fall	Combined
A	B086	D	0	0.01	M	MYVE	T1	E	Fall	Combined
A	B086	D	0	0.01	M	MYVE	T1	E	Fall	Combined
A	B086	D	0	0.01	M	MYVE	T1	E	Fall	Combined
A	B086	D	0	0.01	M	MYVE	T1	E	Fall	Combined
A	B086	D	0	0.01	M	MYVE	T1	E	Fall	Combined
A	B086	D	0	0.01	M	MYVE	T1	E	Fall	Combined
A	B086	D	0	0.01	M	MYVE	T1	E	Fall	Combined
A	B086	D	0	0.01	M	MYVE	T1	E	Fall	Combined
A	B086	D	0	0.01	M	MYVE	T1	E	Fall	Combined
A	B086	D	0	0.01	M	MYVE	T1	E	Fall	Combined
A	B086	D	0	0.01	M	MYVE	T1	E	Fall	Combined
A	B086	D	0	0.01	M	MYVE	T1	E	Fall	Combined
A	B086	D	0	0.01	M	MYVE	T1	E	Fall	Combined
A	B086	D	0	0.01	M	MYVE	T1	E	Fall	Combined
A	B086	D	0	0.01	M	MYVE	T1	E	Fall	Combined
A	B089	D	0	0.01	M	MYVE	T1	E	Fall	Combined
A	B089	D	0	0.01	M	MYVE	T1	E	Fall	Combined
A	B089	D	0	0.01	M	MYVE	T1	E	Fall	Combined
A	B089	D	0	0.01	M	MYVE	T1	E	Fall	Combined
A	B089	D	0	0.01	M	MYVE	T1	E	Fall	Combined
A	B089	D	0	0.01	M	MYVE	T1	E	Fall	Combined
A	B089	D	0	0.01	M	MYVE	T1	E	Fall	Combined
A	B089	D	0	0.01	M	MYVE	T1	E	Fall	Combined
A	B089	D	0	0.01	M	MYVE	T1	E	Fall	Combined
A	B089	D	0	0.01	M	MYVE	T1	E	Fall	Combined
A	B089	D	0	0.01	M	MYVE	T1	E	Fall	Combined
A	B089	D	0	0.01	M	MYVE	T1	E	Fall	Combined
A	B089	D	0	0.01	M	MYVE	T1	E	Fall	Combined
A	B089	D	0	0.01	M	MYVE	T1	E	Fall	Combined
A	B089	D	0	0.01	M	MYVE	T1	E	Fall	Combined
A	B089	D	0	0.01	M	MYVE	T1	E	Fall	Combined
A	B089	D	0	0.01	M	MYVE	T1	E	Fall	Combined
A	B089	D	0	0.01	M	MYVE	T1	E	Fall	Combined
A	B089	D	0	0.01	M	MYVE	T1	E	Fall	Combined
A	B089	D	0	0.01	M	MYVE	T1	E	Fall	Combined
A	B089	D	0	0.01	M	MYVE	T1	E	Fall	Combined
A	B089	D	0	0.01	M	MYVE	T1	E	Fall	Combined
A	B089	D	0	0.01	M	MYVE	T1	E	Fall	Combined
A	B089	D	0	0.01	M	MYVE	T1	E	Fall	Combined
A	B089	D	0	0.01	M	MYVE	T1	E	Fall	Combined
A	B089	D	0	0.01	M	MYVE	T1	E	Fall	Combined
A	B089	D	0	0.01	M	MYVE	T1	E	Fall	Combined
A	B089	D	0	0.01	M	MYVE	T1	E	Fall	Combined
A	B089	D	0	0.01	M	MYVE	T1	E	Fall	Combined
A	B089	D	0	0.01	M	MYVE	T1	E	Fall	Combined
A	B089	D	0	0.01	M	MYVE	T1	E	Fall	Combined
A	B089	D	0	0.01	M	MYVE	T1	E	Fall	Combined
A	B089	D	0	0.01	M	MYVE	T1	E	Fall	Combined
A	B089	D	0	0.01	M	MYVE	T1	E	Fall	Combined
A	B089	D	0	0.01	M	MYVE	T1	E	Fall	Combined
A	B089	D	0	0.01	M	MYVE	T1	E	Fall	Combined
A	B089	D	0	0.01	M	MYVE	T1	E	Fall	Combined
A	B089	D	0	0.01	M	MYVE	T1	E	Fall	Combined
A	B089	D	0	0.01	M	MYVE	T1	E	Fall	Combined
A	B089	D	0	0.01	M	MYVE	T1	E	Fall	Combined
A	B089	D	0	0.01	M	MYVE	T1	E	Fall	Combined
A	B089	D	0	0.01	M	MYVE	T1	E	Fall	Combined
A	B089	D	0	0.01	M	MYVE	T1	E	Fall	Combined
A	B089	D	0	0.01	M	MYVE	T1	E	Fall	Combined
A	B089	D	0	0.01	M	MYVE	T1	E	Fall	Combined
A	B089	D	0	0.01	M	MYVE	T1	E	Fall	Combined
A	B089	D	0	0.01	M	MYVE	T1	E	Fall	Combined
A	B089	D	0	0.01	M	MYVE	T1	E	Fall	Combined
A	B089	D	0	0.01	M	MYVE	T1	E	Fall	Combined
A	B089	D	0	0.01	M	MYVE	T1	E	Fall	Combined
A	B089	D	0	0.01	M	MYVE	T1	E	Fall	Combined
A	B089	D	0	0.01	M	MYVE	T1	E	Fall	Combined
A	B089	D	0	0.01	M	MYVE	T1	E	Fall	Combined
A	B089	D	0	0.01	M	MYVE	T1	E	Fall	Combined
A	B089	D	0	0.01	M	MYVE	T1	E	Fall	Combined
A	B089	D	0	0.01	M	MYVE	T1	E	Fall	Combined
A	B089	D	0	0.01	M	MYVE	T1	E	Fall	Combined
A	B089	D	0	0.01	M	MYVE	T1	E	Fall	Combined
A	B089	D	0	0.01	M	MYVE	T1	E	Fall	Combined
A	B089	D	0	0.01	M	MYVE	T1	E	Fall	Combined
A	B089	D	0	0.01	M	MYVE	T1	E	Fall	Combined
A	B089	D	0	0.01	M	MYVE	T1	E	Fall	Combined
A	B089	D	0	0.01	M	MYVE	T1	E	Fall	Combined
A	B089	D	0	0.01	M	MYVE	T1	E	Fall	Combined
A	B089	D	0	0.01	M	MYVE	T1	E	Fall	Combined
A	B089	D	0	0.01	M	MYVE	T1	E	Fall	Combined
A	B089	D	0	0.01	M	MYVE	T1	E	Fall	Combined
A	B089	D	0	0.01	M	MYVE	T1	E	Fall	Combined
A	B089	D	0	0.01	M	MYVE	T1	E	Fall	Combined
A	B089	D	0	0.01	M	MYVE	T1	E	Fall	Combined
A	B089	D	0	0.01	M	MYVE	T1	E	Fall	Combined
A	B089	D	0	0.01	M	MYVE	T1	E	Fall	Combined
A	B089	D	0	0.01	M	MYVE	T1	E	Fall	Combined
A	B089	D	0	0.01	M	MYVE	T1	E	Fall	Combined
A	B089	D	0	0.01	M	MYVE	T1	E	Fall	Combined
A	B089	D	0	0.01	M	MYVE	T1	E	Fall	Combined
A	B089	D	0	0.01	M	MYVE	T1	E	Fall	Combined
A	B089	D	0	0.01	M	MYVE	T1	E	Fall	Combined
A	B089	D	0	0.01	M	MYVE	T1	E	Fall	Combined
A	B089	D	0	0.01	M	MYVE	T1	E	Fall	Combined
A	B089	D	0	0.01	M	MYVE	T1	E	Fall	Combined
A	B089	D	0	0.01	M	MYVE	T1	E	Fall	Combined
A	B089	D	0	0.01	M	MYVE	T1	E	Fall	Combined
A	B089	D	0	0.01	M	MYVE	T1	E	Fall	Combined
A	B089	D	0	0.01	M	MYVE	T1	E	Fall	Combined
A	B089	D	0	0.01	M	MYVE	T1	E	Fall	Combined
A	B089	D	0	0.01	M	MYVE	T1	E	Fall	Combined
A	B089	D	0	0.01	M	MYVE	T1	E	Fall	Combined
A	B089	D	0	0.01	M	MYVE	T1	E	Fall	Combined
A	B089	D	0	0.01	M	MYVE	T1	E	Fall	Combined
A	B089	D	0	0.01	M	MYVE	T1	E	Fall	Combined
A	B089	D	0	0.01	M	MYVE	T1	E	Fall	Combined
A	B089	D	0	0.01	M	MYVE	T1	E	Fall	Combined
A	B089	D	0	0.01	M	MYVE	T1	E	Fall	Combined
A	B089	D	0	0.01	M	MYVE	T1	E	Fall	Combined
A	B089	D	0	0.01	M	MYVE	T1	E	Fall	Combined
A	B089	D	0	0.01	M	MYVE	T1	E	Fall	Combined
A	B089	D	0	0.01	M	MYVE	T1	E	Fall	Combined
A	B089	D	0	0.01	M	MYVE	T1	E	Fall	Combined
A	B089	D	0	0.01	M	MYVE	T1	E	Fall	Combined
A	B089	D	0	0.01	M	MYVE	T1	E	Fall	Combined
A	B089	D	0	0.01	M	MYVE	T1	E	Fall	Combined
A	B089	D	0	0.01	M	MYVE	T1	E	Fall	Combined
J	B102	D	0	0.01	M	MYVE	T1	E	Fall	Combined
J	B102	D	0	0.01	M	MYVE	T1	E	Fall	Combined
J	B102	D	0	0.01	M	MYVE	T1	E	Fall	Combined
J	B102	D	0	0.01	M	MYVE	T1	E	Fall	Combined
J	B102	D	0	0.01	M	MYVE	T1	E	Fall	Combined
J	B102	D	0	0.01	M	MYVE	T1	E	Fall	Combined
J	B102	D	0	0.01	M	MYVE	T1	E	Fall	Combined
J	B102	D	0	0.01	M	MYVE	T1	E	Fall	Combined
J	B102	D	0	0.01	M	MYVE	T1	E	Fall	Combined
J	B102	D	0	0.01	M	MYVE	T1	E	Fall	Combined
J	B102	D	0	0.01	M	MYVE	T1	E	Fall	Combined
J	B102	D	0	0.01	M	MYVE	T1	E	Fall	Combined
J	B102	D	0	0.01	M	MYVE	T1	E	Fall	Combined
J	B102	D	0	0.01	M	MYVE	T1	E	Fall	Combined
J	B102	D	0	0.01	M	MYVE	T1	E	Fall	Combined
J	B102	D	0	0.01	M	MYVE	T1	E	Fall	Combined
J	B102	D	0	0.01	M	MYVE	T1	E	Fall	Combined
J	B102	D	0	0.01	M	MYVE	T1	E	Fall	Combined
J	B102	D	0	0.01	M	MYVE	T1	E	Fall	Combined
J	B102	D	0	0.01	M	MYVE	T1	E	Fall	Combined
J	B102	D	0	0.01	M	MYVE	T1	E	Fall	Combined
J	B102	D	0	0.01	M	MYVE	T1	E	Fall	Combined
J	B102	D	0	0.01	M	MYVE	T1	E	Fall	Combined
J	B102	D	0	0.01	M	MYVE	T1	E	Fall	Combined
J	B102	D	0	0.01	M	MYVE	T1	E	Fall	Combined
J	B102	D	0	0.01	M	MYVE	T1	E	Fall	Combined
J	B102	D	0	0.01	M	MYVE	T1	E	Fall	Combined
J	B102	D	0	0.01	M	MYVE	T1	E	Fall	Combined
J	B102	D	0	0.01	M	MYVE	T1	E	Fall	Combined
J	B102	D	0	0.01	M	MYVE	T1	E	Fall	Combined
J	B102	D	0	0.01	M	MYVE	T1	E	Fall	Combined
J	B102	D	0	0.01	M	MYVE	T1	E	Fall	Combined
J	B102	D	0	0.01	M	MYVE	T1	E	Fall	Combined
J	B102	D	0	0.01	M	MYVE	T1	E	Fall	Combined
J	B102	D	0	0.01	M	MYVE	T1	E	Fall	Combined
J	B102	D	0	0.01	M	MYVE	T1	E	Fall	Combined
J	B102	D	0	0.01	M	MYVE	T1	E	Fall	Combined
J	B102	D	0	0.01	M	MYVE	T1	E	Fall	Combined
J	B102	D	0	0.01	M	MYVE	T1	E	Fall	Combined
J	B102	D	0	0.01	M	MYVE	T1	E	Fall	Combined
J	B102	D	0	0.01	M	MYVE	T1	E	Fall	Combined
J	B102	D	0	0.01	M	MYVE	T1	E	Fall	Combined
J	B102	D	0	0.01	M	MYVE	T1	E	Fall	Combined
J	B102	D	0	0.01	M	MYVE	T1	E	Fall	Combined
J	B102	D	0	0.01	M	MYVE	T1	E	Fall	Combined
J	B102	D	0	0.01	M	MYVE	T1	E	Fall	Combined
J	B102	D	0	0.01	M	MYVE	T1	E	Fall	Combined
J	B102	D	0	0.01	M	MYVE	T1	E	Fall	Combined
J	B102	D	0	0.01	M	MYVE	T1	E	Fall	Combined
J	B102	D	0	0.01	M	MYVE	T1	E	Fall	Combined
J	B102	D	0	0.01	M	MYVE	T1	E	Fall	Combined
J	B102	D	0	0.01	M	MYVE	T1	E	Fall	Combined
J	B102	D	0	0.01	M	MYVE	T1	E	Fall	Combined
J	B102	D	0	0.01	M	MYVE	T1	E	Fall	Combined
J	B102	D	0	0.01	M	MYVE	T1	E	Fall	Combined
J	B102	D	0	0.01	M	MYVE	T1	E	Fall	Combined
J	B102	D	0	0.01	M	MYVE	T1	E	Fall	Combined
J	B102	D	0	0.01	M	MYVE	T1	E	Fall	Combined
J	B102	D	0	0.01	M	MYVE	T1	E	Fall	Combined
J	B102	D	0	0.01	M	MYVE	T1	E	Fall	Combined
J	B102	D	0	0.01	M	MYVE	T1	E	Fall	Combined
J	B102	D	0	0.01	M	MYVE	T1	E	Fall	Combined
J	B102	D	0	0.01	M	MYVE	T1	E	Fall	Combined
J	B102	D	0	0.01	M	MYVE	T1	E	Fall	Combined
J	B102	D	0	0.01	M	MYVE	T1	E	Fall	Combined
J	B102	D	0	0.01	M	MYVE	T1	E	Fall	Combined
J	B102	D	0	0.01	M	MYVE	T1	E	Fall	Combined
J	B102	D	0	0.01	M	MYVE	T1	E	Fall	Combined
J	B102	D	0	0.01	M	MYVE	T1	E	Fall	Combined
J	B102	D	0	0.01	M	MYVE	T1	E	Fall	Combined
J	B102	D	0	0.01	M	MYVE	T1	E	Fall	Combined
J	B102	D	0	0.01	M	MYVE	T1	E	Fall	Combined
J	B102	D	0	0.01	M	MYVE	T1	E	Fall	Combined
J	B102	D	0	0.01	M	MYVE	T1	E	Fall	Combined
J	B102	D	0	0.01	M	MYVE	T1	E	Fall	Combined
J	B102	D	0	0.01	M	MYVE	T1	E	Fall	Combined
J	B102	D	0	0.01	M	MYVE	T1	E	Fall	Combined
J	B102	D	0	0.01	M	MYVE	T1	E	Fall	Combined
J	B102	D	0	0.01	M	MYVE	T1	E	Fall	Combined
J	B102	D	0	0.01	M	MYVE	T1	E	Fall	Combined
J	B102	D	0	0.01	M	MYVE	T1	E	Fall	Combined
J	B102	D	0	0.01	M	MYVE	T1	E	Fall	Combined
J	B102	D	0	0.01	M	MYVE	T1	E	Fall	Combined
J	B102	D	0	0.01	M	MYVE	T1	E	Fall	Combined
J	B102	D	0	0.01	M	MYVE	T1	E	Fall	Combined
J	B102	D	0	0.01	M	MYVE	T1	E	Fall	Combined
J	B102	D	0	0.01	M	MYVE	T1	E	Fall	Combined
J	B102	D	0	0.01	M	MYVE	T1	E	Fall	Combined
J	B102	D	0	0.01	M	MYVE	T1	E	Fall	Combined
J	B102	D	0	0.01	M	MYVE	T1	E	Fall	Combined
J	B102	D	0	0.01	M	MYVE	T1	E	Fall	Combined
J	B102	D	0	0.01	M	MYVE	T1	E	Fall	Combined
J	B102	D	0	0.01	M	MYVE	T1	E	Fall	Combined
J	B102	D	0	0.01	M	MYVE	T1	E	Fall	Combined
J	B102	D	0	0.01	M	MYVE	T1	E	Fall	Combined
J	B102	D	0	0.01	M	MYVE	T1	E	Fall	Combined
J	B102	D	0	0.01	M	MYVE	T1	E	Fall	Combined
J	B102	D	0	0.01	M	MYVE	T1	E	Fall	Combined
J	B102	D	0	0.01	M	MYVE	T1	E	Fall	Combined
A	B118	D	0	0.01	F	MYVE	T1	E	Fall	Combined
A	B118	D	0	0.01	F	MYVE	T1	E	Fall	Combined
A	B118	D	0	0.01	F	MYVE	T1	E	Fall	Combined
A	B118	D	0	0.01	F	MYVE	T1	E	Fall	Combined
A	B118	D	0	0.01	F	MYVE	T1	E	Fall	Combined
A	B118	D	0	0.01	F	MYVE	T1	E	Fall	Combined
A	B118	D	0	0.01	F	MYVE	T1	E	Fall	Combined
A	B118	D	0	0.01	F	MYVE	T1	E	Fall	Combined
A	B119	D	0	0.01	F	MYVE	T1	E	Fall	Combined
A	B119	D	0	0.01	F	MYVE	T1	E	Fall	Combined
A	B119	D	0	0.01	F	MYVE	T1	E	Fall	Combined
A	B120	D	0	0.01	F	MYVE	T1	E	Fall	Combined
A	B120	D	0	0.01	F	MYVE	T1	E	Fall	Combined
A	B120	D	0	0.01	F	MYVE	T1	E	Fall	Combined
A	B120	D	0	0.01	F	MYVE	T1	E	Fall	Combined
A	B120	D	0	0.01	F	MYVE	T1	E	Fall	Combined
A	B120	D	0	0.01	F	MYVE	T1	E	Fall	Combined
A	B120	D	0	0.01	F	MYVE	T1	E	Fall	Combined
A	B120	D	0	0.01	F	MYVE	T1	E	Fall	Combined
A	B120	D	0	0.01	F	MYVE	T1	E	Fall	Combined
A	B120	D	0	0.01	F	MYVE	T1	E	Fall	Combined
A	B120	D	0	0.01	F	MYVE	T1	E	Fall	Combined
A	B120	D	0	0.01	F	MYVE	T1	E	Fall	Combined
A	B120	D	0	0.01	F	MYVE	T1	E	Fall	Combined
A	B120	D	0	0.01	F	MYVE	T1	E	Fall	Combined
A	B120	D	0	0.01	F	MYVE	T1	E	Fall	Combined
A	B120	D	0	0.01	F	MYVE	T1	E	Fall	Combined
A	B120	D	0	0.01	F	MYVE	T1	E	Fall	Combined
A	B120	D	0	0.01	F	MYVE	T1	E	Fall	Combined
A	B120	D	0	0.01	F	MYVE	T1	E	Fall	Combined
A	B120	D	0	0.01	F	MYVE	T1	E	Fall	Combined
A	B120	D	0	0.01	F	MYVE	T1	E	Fall	Combined
A	B120	D	0	0.01	F	MYVE	T1	E	Fall	Combined
A	B120	D	0	0.01	F	MYVE	T1	E	Fall	Combined
A	B120	D	0	0.01	F	MYVE	T1	E	Fall	Combined
A	B120	D	0	0.01	F	MYVE	T1	E	Fall	Combined
A	B120	D	0	0.01	F	MYVE	T1	E	Fall	Combined
A	B120	D	0	0.01	F	MYVE	T1	E	Fall	Combined
A	B120	D	0	0.01	F	MYVE	T1	E	Fall	Combined
A	B120	D	0	0.01	F	MYVE	T1	E	Fall	Combined
A	B120	D	0	0.01	F	MYVE	T1	E	Fall	Combined
A	B120	D	0	0.01	F	MYVE	T1	E	Fall	Combined
A	B120	D	0	0.01	F	MYVE	T1	E	Fall	Combined
A	B120	D	0	0.01	F	MYVE	T1	E	Fall	Combined
A	B120	D	0	0.01	F	MYVE	T1	E	Fall	Combined
A	B120	D	0	0.01	F	MYVE	T1	E	Fall	Combined
A	B120	D	0	0.01	F	MYVE	T1	E	Fall	Combined
A	B120	D	0	0.01	F	MYVE	T1	E	Fall	Combined
A	B120	D	0	0.01	F	MYVE	T1	E	Fall	Combined
A	B120	D	0	0.01	F	MYVE	T1	E	Fall	Combined
A	B120	D	0	0.01	F	MYVE	T1	E	Fall	Combined
A	B120	D	0	0.01	F	MYVE	T1	E	Fall	Combined
A	B120	D	0	0.01	F	MYVE	T1	E	Fall	Combined
A	B120	D	0	0.01	F	MYVE	T1	E	Fall	Combined
A	B120	D	0	0.01	F	MYVE	T1	E	Fall	Combined
A	B120	D	0	0.01	F	MYVE	T1	E	Fall	Combined
A	B120	D	0	0.01	F	MYVE	T1	E	Fall	Combined
A	B120	D	0	0.01	F	MYVE	T1	E	Fall	Combined
A	B120	D	0	0.01	F	MYVE	T1	E	Fall	Combined
A	B120	D	0	0.01	F	MYVE	T1	E	Fall	Combined
A	B120	D	0	0.01	F	MYVE	T1	E	Fall	Combined
A	B120	D	0	0.01	F	MYVE	T1	E	Fall	Combined
A	B120	D	0	0.01	F	MYVE	T1	E	Fall	Combined
A	B120	D	0	0.01	F	MYVE	T1	E	Fall	Combined
A	B120	D	0	0.01	F	MYVE	T1	E	Fall	Combined
A	B120	D	0	0.01	F	MYVE	T1	E	Fall	Combined
A	B120	D	0	0.01	F	MYVE	T1	E	Fall	Combined
A	B120	D	0	0.01	F	MYVE	T1	E	Fall	Combined
A	B120	D	0	0.01	F	MYVE	T1	E	Fall	Combined
A	B120	D	0	0.01	F	MYVE	T1	E	Fall	Combined
A	B120	D	0	0.01	F	MYVE	T1	E	Fall	Combined
A	B120	D	0	0.01	F	MYVE	T1	E	Fall	Combined
A	B120	D	0	0.01	F	MYVE	T1	E	Fall	Combined
A	B120	D	0	0.01	F	MYVE	T1	E	Fall	Combined
A	B120	D	0	0.01	F	MYVE	T1	E	Fall	Combined
A	B120	D	0	0.01	F	MYVE	T1	E	Fall	Combined
A	B120	D	0	0.01	F	MYVE	T1	E	Fall	Combined
A	B120	D	0	0.01	F	MYVE	T1	E	Fall	Combined
A	B120	D	0	0.01	F	MYVE	T1	E	Fall	Combined
A	B120	D	0	0.01	F	MYVE	T1	E	Fall	Combined
A	B120	D	0	0.01	F	MYVE	T1	E	Fall	Combined
A	B120	D	0	0.01	F	MYVE	T1	E	Fall	Combined
A	B120	D	0	0.01	F	MYVE	T1	E	Fall	Combined
A	B120	D	0	0.01	F	MYVE	T1	E	Fall	Combined
A	B120	D	0	0.01	F	MYVE	T1	E	Fall	Combined
A	B120	D	0	0.01	F	MYVE	T1	E	Fall	Combined
A	B120	D	0	0.01	F	MYVE	T1	E	Fall	Combined
A	B120	D	0	0.01	F	MYVE	T1	E	Fall	Combined
A	B120	D	0	0.01	F	MYVE	T1	E	Fall	Combined
A	B120	D	0	0.01	F	MYVE	T1	E	Fall	Combined
A	B120	D	0	0.01	F	MYVE	T1	E	Fall	Combined
A	B120	D	0	0.01	F	MYVE	T1	E	Fall	Combined
A	B120	D	0	0.01	F	MYVE	T1	E	Fall	Combined
A	B120	D	0	0.01	F	MYVE	T1	E	Fall	Combined
A	B120	D	0	0.01	F	MYVE	T1	E	Fall	Combined
A	B120	D	0	0.01	F	MYVE	T1	E	Fall	Combined
A	B120	D	0	0.01	F	MYVE	T1	E	Fall	Combined
A	B120	D	0	0.01	F	MYVE	T1	E	Fall	Combined
A	B120	D	0	0.01	F	MYVE	T1	E	Fall	Combined
A	B120	D	0	0.01	F	MYVE	T1	E	Fall	Combined
A	B120	D	0	0.01	F	MYVE	T1	E	Fall	Combined
A	B120	D	0	0.01	F	MYVE	T1	E	Fall	Combined
A	B120	D	0	0.01	F	MYVE	T1	E	Fall	Combined
A	B120	D	0	0.01	F	MYVE	T1	E	Fall	Combined
A	B120	D	0	0.01	F	MYVE	T1	E	Fall	Combined
A	B120	D	0	0.01	F	MYVE	T1	E	Fall	Combined
A	B120	D	0	0.01	F	MYVE	T1	E	Fall	Combined
A	B120	D	0	0.01	F	MYVE	T1	E	Fall	Combined
A	B120	D	0	0.01	F	MYVE	T1	E	Fall	Combined
A	B120	D	0	0.01	F	MYVE	T1	E	Fall	Combined
A	B120	D	0	0.01	F	MYVE	T1	E	Fall	Combined
A	B120	D	0	0.01	F	MYVE	T1	E	Fall	Combined
A	B120	D	0	0.01	F	MYVE	T1	E	Fall	Combined
A	B120	D	0	0.01	F	MYVE	T1	E	Fall	Combined
A	B120	D	0	0.01	F	MYVE	T1	E	Fall	Combined
A	B120	D	0	0.01	F	MYVE	T1	E	Fall	Combined
A	B120	D	0	0.01	F	MYVE	T1	E	Fall	Combined
A	B120	D	0	0.01	F	MYVE	T1	E	Fall	Combined
A	B120	D	0	0.01	F	MYVE	T1	E	Fall	Combined
A	B120	D	0	0.01	F	MYVE	T1	E	Fall	Combined
A	B120	D	0	0.01	F	MYVE	T1	E	Fall	Combined
[truncated: 199,525 more rows]
