# Supplementary material for: Experimental trials of species-specific bat flight responses to an ultrasonic deterrent
Source: PeerJ. 2024 Jan 3;12:e16718. doi: 10.7717/peerj.16718 (PMC10771094; doi:10.7717/peerj.16718)
Supplement: Supplemental Information 1 [file peerj-12-16718-s001.zip › S9_NYHU_COvsHi_om.csv]

Age	BatID	CameraID	Dist	Dist_corr	Sex	Species	Treat	UADID	Season	Treatment
J	B054	D	0	0.001	M	NYHU	T00	E	Fall	Control
J	B054	D	0	0.001	M	NYHU	T00	E	Fall	Control
J	B054	D	0	0.001	M	NYHU	T00	E	Fall	Control
J	B054	D	0	0.001	M	NYHU	T00	E	Fall	Control
J	B054	D	0	0.001	M	NYHU	T00	E	Fall	Control
J	B054	D	0	0.001	M	NYHU	T00	E	Fall	Control
J	B054	D	0	0.001	M	NYHU	T00	E	Fall	Control
J	B054	D	0	0.001	M	NYHU	T00	E	Fall	Control
J	B054	D	0	0.001	M	NYHU	T00	E	Fall	Control
J	B054	D	0	0.001	M	NYHU	T00	E	Fall	Control
J	B054	D	0	0.001	M	NYHU	T00	E	Fall	Control
J	B054	D	0	0.001	M	NYHU	T00	E	Fall	Control
J	B054	D	0	0.001	M	NYHU	T00	E	Fall	Control
J	B054	D	0	0.001	M	NYHU	T00	E	Fall	Control
J	B062	D	0	0.001	F	NYHU	T00	E	Fall	Control
J	B062	D	0	0.001	F	NYHU	T00	E	Fall	Control
A	B069	D	0	0.001	M	NYHU	T00	E	Fall	Control
A	B069	D	0	0.001	M	NYHU	T00	E	Fall	Control
A	B069	D	0	0.001	M	NYHU	T00	E	Fall	Control
A	B070	D	0	0.001	F	NYHU	T00	E	Fall	Control
A	B070	D	0	0.001	F	NYHU	T00	E	Fall	Control
A	B070	D	0	0.001	F	NYHU	T00	E	Fall	Control
A	B070	D	0	0.001	F	NYHU	T00	E	Fall	Control
A	B070	D	0	0.001	F	NYHU	T00	E	Fall	Control
A	B070	D	0	0.001	F	NYHU	T00	E	Fall	Control
A	B070	D	0	0.001	F	NYHU	T00	E	Fall	Control
J	B072	D	0	0.001	F	NYHU	T00	E	Fall	Control
J	B072	D	0	0.001	F	NYHU	T00	E	Fall	Control
J	B072	D	0	0.001	F	NYHU	T00	E	Fall	Control
J	B072	D	0	0.001	F	NYHU	T00	E	Fall	Control
J	B072	D	0	0.001	F	NYHU	T00	E	Fall	Control
J	B072	D	0	0.001	F	NYHU	T00	E	Fall	Control
J	B072	D	0	0.001	F	NYHU	T00	E	Fall	Control
J	B072	D	0	0.001	F	NYHU	T00	E	Fall	Control
J	B072	D	0	0.001	F	NYHU	T00	E	Fall	Control
J	B072	D	0	0.001	F	NYHU	T00	E	Fall	Control
J	B072	D	0	0.001	F	NYHU	T00	E	Fall	Control
J	B072	D	0	0.001	F	NYHU	T00	E	Fall	Control
J	B072	D	0	0.001	F	NYHU	T00	E	Fall	Control
J	B072	D	0	0.001	F	NYHU	T00	E	Fall	Control
J	B072	D	0	0.001	F	NYHU	T00	E	Fall	Control
J	B072	D	0	0.001	F	NYHU	T00	E	Fall	Control
J	B072	D	0	0.001	F	NYHU	T00	E	Fall	Control
J	B072	D	0	0.001	F	NYHU	T00	E	Fall	Control
J	B072	D	0	0.001	F	NYHU	T00	E	Fall	Control
J	B072	D	0	0.001	F	NYHU	T00	E	Fall	Control
J	B072	D	0	0.001	F	NYHU	T00	E	Fall	Control
J	B072	D	0	0.001	F	NYHU	T00	E	Fall	Control
J	B072	D	0	0.001	F	NYHU	T00	E	Fall	Control
J	B072	D	0	0.001	F	NYHU	T00	E	Fall	Control
J	B072	D	0	0.001	F	NYHU	T00	E	Fall	Control
J	B072	D	0	0.001	F	NYHU	T00	E	Fall	Control
J	B072	D	0	0.001	F	NYHU	T00	E	Fall	Control
J	B072	D	0	0.001	F	NYHU	T00	E	Fall	Control
J	B072	D	0	0.001	F	NYHU	T00	E	Fall	Control
J	B072	D	0	0.001	F	NYHU	T00	E	Fall	Control
J	B072	D	0	0.001	F	NYHU	T00	E	Fall	Control
J	B072	D	0	0.001	F	NYHU	T00	E	Fall	Control
J	B072	D	0	0.001	F	NYHU	T00	E	Fall	Control
J	B072	D	0	0.001	F	NYHU	T00	E	Fall	Control
J	B072	D	0	0.001	F	NYHU	T00	E	Fall	Control
J	B072	D	0	0.001	F	NYHU	T00	E	Fall	Control
J	B072	D	0	0.001	F	NYHU	T00	E	Fall	Control
J	B072	D	0	0.001	F	NYHU	T00	E	Fall	Control
A	B087	D	0	0.001	M	NYHU	T00	E	Fall	Control
A	B087	D	0	0.001	M	NYHU	T00	E	Fall	Control
A	B087	D	0	0.001	M	NYHU	T00	E	Fall	Control
A	B087	D	0	0.001	M	NYHU	T00	E	Fall	Control
A	B087	D	0	0.001	M	NYHU	T00	E	Fall	Control
A	B087	D	0	0.001	M	NYHU	T00	E	Fall	Control
A	B088	D	0	0.001	M	NYHU	T00	E	Fall	Control
A	B088	D	0	0.001	M	NYHU	T00	E	Fall	Control
A	B088	D	0	0.001	M	NYHU	T00	E	Fall	Control
A	B088	D	0	0.001	M	NYHU	T00	E	Fall	Control
A	B088	D	0	0.001	M	NYHU	T00	E	Fall	Control
A	B088	D	0	0.001	M	NYHU	T00	E	Fall	Control
A	B088	D	0	0.001	M	NYHU	T00	E	Fall	Control
A	B088	D	0	0.001	M	NYHU	T00	E	Fall	Control
A	B088	D	0	0.001	M	NYHU	T00	E	Fall	Control
A	B088	D	0	0.001	M	NYHU	T00	E	Fall	Control
J	B164	D	0	0.001	M	NYHU	T00	E	Fall	Control
J	B164	D	0	0.001	M	NYHU	T00	E	Fall	Control
J	B164	D	0	0.001	M	NYHU	T00	E	Fall	Control
J	B164	D	0	0.001	M	NYHU	T00	E	Fall	Control
J	B164	D	0	0.001	M	NYHU	T00	E	Fall	Control
J	B164	D	0	0.001	M	NYHU	T00	E	Fall	Control
J	B164	D	0	0.001	M	NYHU	T00	E	Fall	Control
A	B168	D	0	0.001	M	NYHU	T00	E	Fall	Control
A	B168	D	0	0.001	M	NYHU	T00	E	Fall	Control
A	B168	D	0	0.001	M	NYHU	T00	E	Fall	Control
A	B168	D	0	0.001	M	NYHU	T00	E	Fall	Control
A	B168	D	0	0.001	M	NYHU	T00	E	Fall	Control
A	B168	D	0	0.001	M	NYHU	T00	E	Fall	Control
A	B168	D	0	0.001	M	NYHU	T00	E	Fall	Control
A	B168	D	0	0.001	M	NYHU	T00	E	Fall	Control
A	B168	D	0	0.001	M	NYHU	T00	E	Fall	Control
A	B168	D	0	0.001	M	NYHU	T00	E	Fall	Control
A	B168	D	0	0.001	M	NYHU	T00	E	Fall	Control
A	B168	D	0	0.001	M	NYHU	T00	E	Fall	Control
A	B168	D	0	0.001	M	NYHU	T00	E	Fall	Control
A	B168	D	0	0.001	M	NYHU	T00	E	Fall	Control
A	B168	D	0	0.001	M	NYHU	T00	E	Fall	Control
A	B168	D	0	0.001	M	NYHU	T00	E	Fall	Control
A	B168	D	0	0.001	M	NYHU	T00	E	Fall	Control
A	B168	D	0	0.001	M	NYHU	T00	E	Fall	Control
A	B168	D	0	0.001	M	NYHU	T00	E	Fall	Control
A	B168	D	0	0.001	M	NYHU	T00	E	Fall	Control
A	B168	D	0	0.001	M	NYHU	T00	E	Fall	Control
A	B168	D	0	0.001	M	NYHU	T00	E	Fall	Control
A	B168	D	0	0.001	M	NYHU	T00	E	Fall	Control
A	B168	D	0	0.001	M	NYHU	T00	E	Fall	Control
A	B168	D	0	0.001	M	NYHU	T00	E	Fall	Control
A	B168	D	0	0.001	M	NYHU	T00	E	Fall	Control
A	B168	D	0	0.001	M	NYHU	T00	E	Fall	Control
A	B168	D	0	0.001	M	NYHU	T00	E	Fall	Control
A	B168	D	0	0.001	M	NYHU	T00	E	Fall	Control
A	B168	D	0	0.001	M	NYHU	T00	E	Fall	Control
A	B168	D	0	0.001	M	NYHU	T00	E	Fall	Control
A	B168	D	0	0.001	M	NYHU	T00	E	Fall	Control
A	B168	D	0	0.001	M	NYHU	T00	E	Fall	Control
A	B168	D	0	0.001	M	NYHU	T00	E	Fall	Control
A	B168	D	0	0.001	M	NYHU	T00	E	Fall	Control
A	B168	D	0	0.001	M	NYHU	T00	E	Fall	Control
A	B168	D	0	0.001	M	NYHU	T00	E	Fall	Control
J	B172	D	0	0.001	M	NYHU	T00	E	Fall	Control
J	B172	D	0	0.001	M	NYHU	T00	E	Fall	Control
J	B172	D	0	0.001	M	NYHU	T00	E	Fall	Control
J	B172	D	0	0.001	M	NYHU	T00	E	Fall	Control
J	B172	D	0	0.001	M	NYHU	T00	E	Fall	Control
J	B172	D	0	0.001	M	NYHU	T00	E	Fall	Control
J	B172	D	0	0.001	M	NYHU	T00	E	Fall	Control
J	B172	D	0	0.001	M	NYHU	T00	E	Fall	Control
J	B172	D	0	0.001	M	NYHU	T00	E	Fall	Control
J	B172	D	0	0.001	M	NYHU	T00	E	Fall	Control
J	B172	D	0	0.001	M	NYHU	T00	E	Fall	Control
J	B172	D	0	0.001	M	NYHU	T00	E	Fall	Control
J	B172	D	0	0.001	M	NYHU	T00	E	Fall	Control
J	B172	D	0	0.001	M	NYHU	T00	E	Fall	Control
J	B172	D	0	0.001	M	NYHU	T00	E	Fall	Control
J	B172	D	0	0.001	M	NYHU	T00	E	Fall	Control
J	B172	D	0	0.001	M	NYHU	T00	E	Fall	Control
J	B172	D	0	0.001	M	NYHU	T00	E	Fall	Control
A	B188	D	0	0.001	F	NYHU	T00	E	Fall	Control
A	B188	D	0	0.001	F	NYHU	T00	E	Fall	Control
A	B188	D	0	0.001	F	NYHU	T00	E	Fall	Control
A	B188	D	0	0.001	F	NYHU	T00	E	Fall	Control
A	B188	D	0	0.001	F	NYHU	T00	E	Fall	Control
A	B188	D	0	0.001	F	NYHU	T00	E	Fall	Control
A	B188	D	0	0.001	F	NYHU	T00	E	Fall	Control
A	B188	D	0	0.001	F	NYHU	T00	E	Fall	Control
A	B188	D	0	0.001	F	NYHU	T00	E	Fall	Control
A	B188	D	0	0.001	F	NYHU	T00	E	Fall	Control
A	B188	D	0	0.001	F	NYHU	T00	E	Fall	Control
A	B188	D	0	0.001	F	NYHU	T00	E	Fall	Control
A	B188	D	0	0.001	F	NYHU	T00	E	Fall	Control
A	B188	D	0	0.001	F	NYHU	T00	E	Fall	Control
A	B188	D	0	0.001	F	NYHU	T00	E	Fall	Control
A	B188	D	0	0.001	F	NYHU	T00	E	Fall	Control
A	B188	D	0	0.001	F	NYHU	T00	E	Fall	Control
A	B188	D	0	0.001	F	NYHU	T00	E	Fall	Control
A	B188	D	0	0.001	F	NYHU	T00	E	Fall	Control
A	B188	D	0	0.001	F	NYHU	T00	E	Fall	Control
A	B188	D	0	0.001	F	NYHU	T00	E	Fall	Control
A	B188	D	0	0.001	F	NYHU	T00	E	Fall	Control
A	B188	D	0	0.001	F	NYHU	T00	E	Fall	Control
A	B188	D	0	0.001	F	NYHU	T00	E	Fall	Control
A	B188	D	0	0.001	F	NYHU	T00	E	Fall	Control
A	B188	D	0	0.001	F	NYHU	T00	E	Fall	Control
A	B188	D	0	0.001	F	NYHU	T00	E	Fall	Control
J	B189	D	0	0.001	F	NYHU	T00	E	Fall	Control
J	B189	D	0	0.001	F	NYHU	T00	E	Fall	Control
J	B189	D	0	0.001	F	NYHU	T00	E	Fall	Control
J	B189	D	0	0.001	F	NYHU	T00	E	Fall	Control
J	B189	D	0	0.001	F	NYHU	T00	E	Fall	Control
J	B189	D	0	0.001	F	NYHU	T00	E	Fall	Control
J	B189	D	0	0.001	F	NYHU	T00	E	Fall	Control
J	B189	D	0	0.001	F	NYHU	T00	E	Fall	Control
J	B189	D	0	0.001	F	NYHU	T00	E	Fall	Control
J	B189	D	0	0.001	F	NYHU	T00	E	Fall	Control
J	B189	D	0	0.001	F	NYHU	T00	E	Fall	Control
J	B189	D	0	0.001	F	NYHU	T00	E	Fall	Control
J	B189	D	0	0.001	F	NYHU	T00	E	Fall	Control
J	B189	D	0	0.001	F	NYHU	T00	E	Fall	Control
J	B189	D	0	0.001	F	NYHU	T00	E	Fall	Control
J	B189	D	0	0.001	F	NYHU	T00	E	Fall	Control
J	B189	D	0	0.001	F	NYHU	T00	E	Fall	Control
J	B189	D	0	0.001	F	NYHU	T00	E	Fall	Control
J	B189	D	0	0.001	F	NYHU	T00	E	Fall	Control
J	B189	D	0	0.001	F	NYHU	T00	E	Fall	Control
J	B189	D	0	0.001	F	NYHU	T00	E	Fall	Control
J	B189	D	0	0.001	F	NYHU	T00	E	Fall	Control
J	B189	D	0	0.001	F	NYHU	T00	E	Fall	Control
J	B189	D	0	0.001	F	NYHU	T00	E	Fall	Control
J	B189	D	0	0.001	F	NYHU	T00	E	Fall	Control
J	B189	D	0	0.001	F	NYHU	T00	E	Fall	Control
J	B189	D	0	0.001	F	NYHU	T00	E	Fall	Control
J	B190	D	0	0.001	F	NYHU	T00	E	Fall	Control
J	B190	D	0	0.001	F	NYHU	T00	E	Fall	Control
J	B190	D	0	0.001	F	NYHU	T00	E	Fall	Control
J	B190	D	0	0.001	F	NYHU	T00	E	Fall	Control
J	B190	D	0	0.001	F	NYHU	T00	E	Fall	Control
J	B190	D	0	0.001	F	NYHU	T00	E	Fall	Control
J	B190	D	0	0.001	F	NYHU	T00	E	Fall	Control
J	B190	D	0	0.001	F	NYHU	T00	E	Fall	Control
J	B190	D	0	0.001	F	NYHU	T00	E	Fall	Control
J	B190	D	0	0.001	F	NYHU	T00	E	Fall	Control
J	B190	D	0	0.001	F	NYHU	T00	E	Fall	Control
J	B190	D	0	0.001	F	NYHU	T00	E	Fall	Control
J	B190	D	0	0.001	F	NYHU	T00	E	Fall	Control
J	B190	D	0	0.001	F	NYHU	T00	E	Fall	Control
J	B190	D	0	0.001	F	NYHU	T00	E	Fall	Control
J	B190	D	0	0.001	F	NYHU	T00	E	Fall	Control
J	B190	D	0	0.001	F	NYHU	T00	E	Fall	Control
J	B190	D	0	0.001	F	NYHU	T00	E	Fall	Control
J	B190	D	0	0.001	F	NYHU	T00	E	Fall	Control
J	B190	D	0	0.001	F	NYHU	T00	E	Fall	Control
J	B190	D	0	0.001	F	NYHU	T00	E	Fall	Control
J	B190	D	0	0.001	F	NYHU	T00	E	Fall	Control
J	B190	D	0	0.001	F	NYHU	T00	E	Fall	Control
J	B190	D	0	0.001	F	NYHU	T00	E	Fall	Control
J	B190	D	0	0.001	F	NYHU	T00	E	Fall	Control
J	B190	D	0	0.001	F	NYHU	T00	E	Fall	Control
J	B190	D	0	0.001	F	NYHU	T00	E	Fall	Control
J	B190	D	0	0.001	F	NYHU	T00	E	Fall	Control
J	B190	D	0	0.001	F	NYHU	T00	E	Fall	Control
J	B190	D	0	0.001	F	NYHU	T00	E	Fall	Control
J	B190	D	0	0.001	F	NYHU	T00	E	Fall	Control
J	B190	D	0	0.001	F	NYHU	T00	E	Fall	Control
J	B190	D	0	0.001	F	NYHU	T00	E	Fall	Control
J	B190	D	0	0.001	F	NYHU	T00	E	Fall	Control
J	B190	D	0	0.001	F	NYHU	T00	E	Fall	Control
J	B190	D	0	0.001	F	NYHU	T00	E	Fall	Control
J	B190	D	0	0.001	F	NYHU	T00	E	Fall	Control
J	B190	D	0	0.001	F	NYHU	T00	E	Fall	Control
J	B190	D	0	0.001	F	NYHU	T00	E	Fall	Control
J	B190	D	0	0.001	F	NYHU	T00	E	Fall	Control
J	B190	D	0	0.001	F	NYHU	T00	E	Fall	Control
J	B190	D	0	0.001	F	NYHU	T00	E	Fall	Control
J	B190	D	0	0.001	F	NYHU	T00	E	Fall	Control
J	B190	D	0	0.001	F	NYHU	T00	E	Fall	Control
J	B190	D	0	0.001	F	NYHU	T00	E	Fall	Control
J	B190	D	0	0.001	F	NYHU	T00	E	Fall	Control
J	B190	D	0	0.001	F	NYHU	T00	E	Fall	Control
J	B190	D	0	0.001	F	NYHU	T00	E	Fall	Control
J	B190	D	0	0.001	F	NYHU	T00	E	Fall	Control
J	B190	D	0	0.001	F	NYHU	T00	E	Fall	Control
J	B190	D	0	0.001	F	NYHU	T00	E	Fall	Control
J	B190	D	0	0.001	F	NYHU	T00	E	Fall	Control
J	B190	D	0	0.001	F	NYHU	T00	E	Fall	Control
J	B190	D	0	0.001	F	NYHU	T00	E	Fall	Control
J	B190	D	0	0.001	F	NYHU	T00	E	Fall	Control
J	B190	D	0	0.001	F	NYHU	T00	E	Fall	Control
J	B190	D	0	0.001	F	NYHU	T00	E	Fall	Control
J	B190	D	0	0.001	F	NYHU	T00	E	Fall	Control
J	B190	D	0	0.001	F	NYHU	T00	E	Fall	Control
J	B190	D	0	0.001	F	NYHU	T00	E	Fall	Control
J	B190	D	0	0.001	F	NYHU	T00	E	Fall	Control
J	B190	D	0	0.001	F	NYHU	T00	E	Fall	Control
J	B190	D	0	0.001	F	NYHU	T00	E	Fall	Control
J	B190	D	0	0.001	F	NYHU	T00	E	Fall	Control
J	B206	D	0	0.001	F	NYHU	T00	E	Fall	Control
J	B206	D	0	0.001	F	NYHU	T00	E	Fall	Control
J	B206	D	0	0.001	F	NYHU	T00	E	Fall	Control
J	B206	D	0	0.001	F	NYHU	T00	E	Fall	Control
J	B206	D	0	0.001	F	NYHU	T00	E	Fall	Control
J	B206	D	0	0.001	F	NYHU	T00	E	Fall	Control
J	B206	D	0	0.001	F	NYHU	T00	E	Fall	Control
J	B206	D	0	0.001	F	NYHU	T00	E	Fall	Control
J	B206	D	0	0.001	F	NYHU	T00	E	Fall	Control
J	B206	D	0	0.001	F	NYHU	T00	E	Fall	Control
J	B206	D	0	0.001	F	NYHU	T00	E	Fall	Control
J	B206	D	0	0.001	F	NYHU	T00	E	Fall	Control
J	B206	D	0	0.001	F	NYHU	T00	E	Fall	Control
J	B206	D	0	0.001	F	NYHU	T00	E	Fall	Control
J	B206	D	0	0.001	F	NYHU	T00	E	Fall	Control
J	B206	D	0	0.001	F	NYHU	T00	E	Fall	Control
J	B206	D	0	0.001	F	NYHU	T00	E	Fall	Control
J	B206	D	0	0.001	F	NYHU	T00	E	Fall	Control
J	B206	D	0	0.001	F	NYHU	T00	E	Fall	Control
J	B206	D	0	0.001	F	NYHU	T00	E	Fall	Control
J	B206	D	0	0.001	F	NYHU	T00	E	Fall	Control
J	B206	D	0	0.001	F	NYHU	T00	E	Fall	Control
J	B206	D	0	0.001	F	NYHU	T00	E	Fall	Control
J	B206	D	0	0.001	F	NYHU	T00	E	Fall	Control
J	B206	D	0	0.001	F	NYHU	T00	E	Fall	Control
J	B206	D	0	0.001	F	NYHU	T00	E	Fall	Control
J	B206	D	0	0.001	F	NYHU	T00	E	Fall	Control
J	B206	D	0	0.001	F	NYHU	T00	E	Fall	Control
J	B206	D	0	0.001	F	NYHU	T00	E	Fall	Control
J	B206	D	0	0.001	F	NYHU	T00	E	Fall	Control
J	B206	D	0	0.001	F	NYHU	T00	E	Fall	Control
J	B206	D	0	0.001	F	NYHU	T00	E	Fall	Control
J	B206	D	0	0.001	F	NYHU	T00	E	Fall	Control
J	B206	D	0	0.001	F	NYHU	T00	E	Fall	Control
J	B206	D	0	0.001	F	NYHU	T00	E	Fall	Control
J	B206	D	0	0.001	F	NYHU	T00	E	Fall	Control
J	B206	D	0	0.001	F	NYHU	T00	E	Fall	Control
J	B206	D	0	0.001	F	NYHU	T00	E	Fall	Control
J	B206	D	0	0.001	F	NYHU	T00	E	Fall	Control
J	B206	D	0	0.001	F	NYHU	T00	E	Fall	Control
J	B206	D	0	0.001	F	NYHU	T00	E	Fall	Control
J	B206	D	0	0.001	F	NYHU	T00	E	Fall	Control
A	B207	D	0	0.001	M	NYHU	T00	E	Fall	Control
A	B207	D	0	0.001	M	NYHU	T00	E	Fall	Control
A	B207	D	0	0.001	M	NYHU	T00	E	Fall	Control
A	B207	D	0	0.001	M	NYHU	T00	E	Fall	Control
A	B207	D	0	0.001	M	NYHU	T00	E	Fall	Control
A	B207	D	0	0.001	M	NYHU	T00	E	Fall	Control
A	B207	D	0	0.001	M	NYHU	T00	E	Fall	Control
A	B207	D	0	0.001	M	NYHU	T00	E	Fall	Control
A	B207	D	0	0.001	M	NYHU	T00	E	Fall	Control
A	B207	D	0	0.001	M	NYHU	T00	E	Fall	Control
A	B207	D	0	0.001	M	NYHU	T00	E	Fall	Control
J	B208	D	0	0.001	F	NYHU	T00	E	Fall	Control
J	B208	D	0	0.001	F	NYHU	T00	E	Fall	Control
J	B208	D	0	0.001	F	NYHU	T00	E	Fall	Control
J	B208	D	0	0.001	F	NYHU	T00	E	Fall	Control
J	B208	D	0	0.001	F	NYHU	T00	E	Fall	Control
J	B208	D	0	0.001	F	NYHU	T00	E	Fall	Control
J	B208	D	0	0.001	F	NYHU	T00	E	Fall	Control
J	B208	D	0	0.001	F	NYHU	T00	E	Fall	Control
J	B208	D	0	0.001	F	NYHU	T00	E	Fall	Control
J	B208	D	0	0.001	F	NYHU	T00	E	Fall	Control
J	B208	D	0	0.001	F	NYHU	T00	E	Fall	Control
J	B208	D	0	0.001	F	NYHU	T00	E	Fall	Control
J	B208	D	0	0.001	F	NYHU	T00	E	Fall	Control
J	B208	D	0	0.001	F	NYHU	T00	E	Fall	Control
J	B208	D	0	0.001	F	NYHU	T00	E	Fall	Control
J	B208	D	0	0.001	F	NYHU	T00	E	Fall	Control
J	B208	D	0	0.001	F	NYHU	T00	E	Fall	Control
J	B208	D	0	0.001	F	NYHU	T00	E	Fall	Control
J	B208	D	0	0.001	F	NYHU	T00	E	Fall	Control
A	B249	D	0	0.001	F	NYHU	T00	E	Fall	Control
A	B249	D	0	0.001	F	NYHU	T00	E	Fall	Control
A	B249	D	0	0.001	F	NYHU	T00	E	Fall	Control
A	B249	D	0	0.001	F	NYHU	T00	E	Fall	Control
A	B249	D	0	0.001	F	NYHU	T00	E	Fall	Control
A	B249	D	0	0.001	F	NYHU	T00	E	Fall	Control
A	B249	D	0	0.001	F	NYHU	T00	E	Fall	Control
J	B251	D	0	0.001	F	NYHU	T00	E	Fall	Control
J	B251	D	0	0.001	F	NYHU	T00	E	Fall	Control
J	B251	D	0	0.001	F	NYHU	T00	E	Fall	Control
J	B251	D	0	0.001	F	NYHU	T00	E	Fall	Control
J	B251	D	0	0.001	F	NYHU	T00	E	Fall	Control
J	B251	D	0	0.001	F	NYHU	T00	E	Fall	Control
J	B251	D	0	0.001	F	NYHU	T00	E	Fall	Control
J	B251	D	0	0.001	F	NYHU	T00	E	Fall	Control
J	B251	D	0	0.001	F	NYHU	T00	E	Fall	Control
J	B251	D	0	0.001	F	NYHU	T00	E	Fall	Control
J	B251	D	0	0.001	F	NYHU	T00	E	Fall	Control
J	B251	D	0	0.001	F	NYHU	T00	E	Fall	Control
J	B251	D	0	0.001	F	NYHU	T00	E	Fall	Control
J	B251	D	0	0.001	F	NYHU	T00	E	Fall	Control
J	B251	D	0	0.001	F	NYHU	T00	E	Fall	Control
J	B251	D	0	0.001	F	NYHU	T00	E	Fall	Control
J	B251	D	0	0.001	F	NYHU	T00	E	Fall	Control
J	B251	D	0	0.001	F	NYHU	T00	E	Fall	Control
J	B251	D	0	0.001	F	NYHU	T00	E	Fall	Control
J	B251	D	0	0.001	F	NYHU	T00	E	Fall	Control
J	B251	D	0	0.001	F	NYHU	T00	E	Fall	Control
J	B251	D	0	0.001	F	NYHU	T00	E	Fall	Control
J	B251	D	0	0.001	F	NYHU	T00	E	Fall	Control
J	B251	D	0	0.001	F	NYHU	T00	E	Fall	Control
J	B251	D	0	0.001	F	NYHU	T00	E	Fall	Control
J	B251	D	0	0.001	F	NYHU	T00	E	Fall	Control
J	B251	D	0	0.001	F	NYHU	T00	E	Fall	Control
J	B251	D	0	0.001	F	NYHU	T00	E	Fall	Control
J	B251	D	0	0.001	F	NYHU	T00	E	Fall	Control
J	B251	D	0	0.001	F	NYHU	T00	E	Fall	Control
J	B251	D	0	0.001	F	NYHU	T00	E	Fall	Control
J	B251	D	0	0.001	F	NYHU	T00	E	Fall	Control
J	B251	D	0	0.001	F	NYHU	T00	E	Fall	Control
J	B251	D	0	0.001	F	NYHU	T00	E	Fall	Control
J	B251	D	0	0.001	F	NYHU	T00	E	Fall	Control
J	B251	D	0	0.001	F	NYHU	T00	E	Fall	Control
J	B251	D	0	0.001	F	NYHU	T00	E	Fall	Control
J	B251	D	0	0.001	F	NYHU	T00	E	Fall	Control
J	B251	D	0	0.001	F	NYHU	T00	E	Fall	Control
J	B251	D	0	0.001	F	NYHU	T00	E	Fall	Control
J	B251	D	0	0.001	F	NYHU	T00	E	Fall	Control
J	B251	D	0	0.001	F	NYHU	T00	E	Fall	Control
J	B251	D	0	0.001	F	NYHU	T00	E	Fall	Control
J	B251	D	0	0.001	F	NYHU	T00	E	Fall	Control
J	B251	D	0	0.001	F	NYHU	T00	E	Fall	Control
J	B251	D	0	0.001	F	NYHU	T00	E	Fall	Control
J	B251	D	0	0.001	F	NYHU	T00	E	Fall	Control
J	B251	D	0	0.001	F	NYHU	T00	E	Fall	Control
J	B251	D	0	0.001	F	NYHU	T00	E	Fall	Control
J	B251	D	0	0.001	F	NYHU	T00	E	Fall	Control
J	B251	D	0	0.001	F	NYHU	T00	E	Fall	Control
J	B251	D	0	0.001	F	NYHU	T00	E	Fall	Control
J	B251	D	0	0.001	F	NYHU	T00	E	Fall	Control
J	B251	D	0	0.001	F	NYHU	T00	E	Fall	Control
J	B251	D	0	0.001	F	NYHU	T00	E	Fall	Control
J	B251	D	0	0.001	F	NYHU	T00	E	Fall	Control
J	B251	D	0	0.001	F	NYHU	T00	E	Fall	Control
J	B251	D	0	0.001	F	NYHU	T00	E	Fall	Control
J	B251	D	0	0.001	F	NYHU	T00	E	Fall	Control
A	B252	D	0	0.001	F	NYHU	T00	E	Fall	Control
A	B252	D	0	0.001	F	NYHU	T00	E	Fall	Control
A	B252	D	0	0.001	F	NYHU	T00	E	Fall	Control
A	BR01	D	0	0.001	F	NYHU	T00	E	Fall	Control
A	BR01	D	0	0.001	F	NYHU	T00	E	Fall	Control
A	BR01	D	0	0.001	F	NYHU	T00	E	Fall	Control
A	BR01	D	0	0.001	F	NYHU	T00	E	Fall	Control
A	BR01	D	0	0.001	F	NYHU	T00	E	Fall	Control
A	BR01	D	0	0.001	F	NYHU	T00	E	Fall	Control
A	BR01	D	0	0.001	F	NYHU	T00	E	Fall	Control
A	BR01	D	0	0.001	F	NYHU	T00	E	Fall	Control
A	BR01	D	0	0.001	F	NYHU	T00	E	Fall	Control
A	BR01	D	0	0.001	F	NYHU	T00	E	Fall	Control
A	BR01	D	0	0.001	F	NYHU	T00	E	Fall	Control
A	BR01	D	0	0.001	F	NYHU	T00	E	Fall	Control
A	B257	D	0	0.001	M	NYHU	T00	E	Fall	Control
A	B257	D	0	0.001	M	NYHU	T00	E	Fall	Control
A	B257	D	0	0.001	M	NYHU	T00	E	Fall	Control
A	B257	D	0	0.001	M	NYHU	T00	E	Fall	Control
A	B257	D	0	0.001	M	NYHU	T00	E	Fall	Control
A	B257	D	0	0.001	M	NYHU	T00	E	Fall	Control
A	B257	D	0	0.001	M	NYHU	T00	E	Fall	Control
A	B257	D	0	0.001	M	NYHU	T00	E	Fall	Control
A	B257	D	0	0.001	M	NYHU	T00	E	Fall	Control
A	B257	D	0	0.001	M	NYHU	T00	E	Fall	Control
A	B257	D	0	0.001	M	NYHU	T00	E	Fall	Control
J	B259	D	0	0.001	F	NYHU	T00	E	Fall	Control
A	B314	D	0	0.001	F	NYHU	T00	E	Spring	Control
A	B314	D	0	0.001	F	NYHU	T00	E	Spring	Control
A	B314	D	0	0.001	F	NYHU	T00	E	Spring	Control
A	B314	D	0	0.001	F	NYHU	T00	E	Spring	Control
A	B314	D	0	0.001	F	NYHU	T00	E	Spring	Control
A	B314	D	0	0.001	F	NYHU	T00	E	Spring	Control
A	B314	D	0	0.001	F	NYHU	T00	E	Spring	Control
A	B314	D	0	0.001	F	NYHU	T00	E	Spring	Control
A	B314	D	0	0.001	F	NYHU	T00	E	Spring	Control
A	B314	D	0	0.001	F	NYHU	T00	E	Spring	Control
A	B314	D	0	0.001	F	NYHU	T00	E	Spring	Control
A	B314	D	0	0.001	F	NYHU	T00	E	Spring	Control
A	B314	D	0	0.001	F	NYHU	T00	E	Spring	Control
A	B314	D	0	0.001	F	NYHU	T00	E	Spring	Control
A	B314	D	0	0.001	F	NYHU	T00	E	Spring	Control
A	B314	D	0	0.001	F	NYHU	T00	E	Spring	Control
A	B314	D	0	0.001	F	NYHU	T00	E	Spring	Control
A	B314	D	0	0.001	F	NYHU	T00	E	Spring	Control
A	B314	D	0	0.001	F	NYHU	T00	E	Spring	Control
A	B314	D	0	0.001	F	NYHU	T00	E	Spring	Control
A	B314	D	0	0.001	F	NYHU	T00	E	Spring	Control
A	B314	D	0	0.001	F	NYHU	T00	E	Spring	Control
A	B314	D	0	0.001	F	NYHU	T00	E	Spring	Control
A	B314	D	0	0.001	F	NYHU	T00	E	Spring	Control
A	B314	D	0	0.001	F	NYHU	T00	E	Spring	Control
A	B314	D	0	0.001	F	NYHU	T00	E	Spring	Control
A	B314	D	0	0.001	F	NYHU	T00	E	Spring	Control
A	B314	D	0	0.001	F	NYHU	T00	E	Spring	Control
A	B314	D	0	0.001	F	NYHU	T00	E	Spring	Control
A	B314	D	0	0.001	F	NYHU	T00	E	Spring	Control
A	B314	D	0	0.001	F	NYHU	T00	E	Spring	Control
A	B314	D	0	0.001	F	NYHU	T00	E	Spring	Control
A	B314	D	0	0.001	F	NYHU	T00	E	Spring	Control
A	B314	D	0	0.001	F	NYHU	T00	E	Spring	Control
A	B314	D	0	0.001	F	NYHU	T00	E	Spring	Control
A	B314	D	0	0.001	F	NYHU	T00	E	Spring	Control
A	B314	D	0	0.001	F	NYHU	T00	E	Spring	Control
A	B314	D	0	0.001	F	NYHU	T00	E	Spring	Control
A	B314	D	0	0.001	F	NYHU	T00	E	Spring	Control
A	B314	D	0	0.001	F	NYHU	T00	E	Spring	Control
A	B314	D	0	0.001	F	NYHU	T00	E	Spring	Control
A	B314	D	0	0.001	F	NYHU	T00	E	Spring	Control
A	B314	D	0	0.001	F	NYHU	T00	E	Spring	Control
A	B314	D	0	0.001	F	NYHU	T00	E	Spring	Control
A	B314	D	0	0.001	F	NYHU	T00	E	Spring	Control
A	B314	D	0	0.001	F	NYHU	T00	E	Spring	Control
A	B314	D	0	0.001	F	NYHU	T00	E	Spring	Control
A	B314	D	0	0.001	F	NYHU	T00	E	Spring	Control
A	B314	D	0	0.001	F	NYHU	T00	E	Spring	Control
A	B314	D	0	0.001	F	NYHU	T00	E	Spring	Control
A	B314	D	0	0.001	F	NYHU	T00	E	Spring	Control
A	B314	D	0	0.001	F	NYHU	T00	E	Spring	Control
A	B314	D	0	0.001	F	NYHU	T00	E	Spring	Control
A	B314	D	0	0.001	F	NYHU	T00	E	Spring	Control
A	B314	D	0	0.001	F	NYHU	T00	E	Spring	Control
A	B314	D	0	0.001	F	NYHU	T00	E	Spring	Control
A	B314	D	0	0.001	F	NYHU	T00	E	Spring	Control
A	B314	D	0	0.001	F	NYHU	T00	E	Spring	Control
A	B314	D	0	0.001	F	NYHU	T00	E	Spring	Control
A	B314	D	0	0.001	F	NYHU	T00	E	Spring	Control
A	B314	D	0	0.001	F	NYHU	T00	E	Spring	Control
A	B314	D	0	0.001	F	NYHU	T00	E	Spring	Control
A	B314	D	0	0.001	F	NYHU	T00	E	Spring	Control
A	B314	D	0	0.001	F	NYHU	T00	E	Spring	Control
A	B314	D	0	0.001	F	NYHU	T00	E	Spring	Control
A	B314	D	0	0.001	F	NYHU	T00	E	Spring	Control
A	B314	D	0	0.001	F	NYHU	T00	E	Spring	Control
A	B314	D	0	0.001	F	NYHU	T00	E	Spring	Control
A	B314	D	0	0.001	F	NYHU	T00	E	Spring	Control
A	B314	D	0	0.001	F	NYHU	T00	E	Spring	Control
A	B314	D	0	0.001	F	NYHU	T00	E	Spring	Control
A	B314	D	0	0.001	F	NYHU	T00	E	Spring	Control
A	B314	D	0	0.001	F	NYHU	T00	E	Spring	Control
A	B314	D	0	0.001	F	NYHU	T00	E	Spring	Control
A	B314	D	0	0.001	F	NYHU	T00	E	Spring	Control
A	B314	D	0	0.001	F	NYHU	T00	E	Spring	Control
A	B314	D	0	0.001	F	NYHU	T00	E	Spring	Control
A	B336	D	0	0.001	F	NYHU	T00	E	Spring	Control
A	B336	D	0	0.001	F	NYHU	T00	E	Spring	Control
A	B336	D	0	0.001	F	NYHU	T00	E	Spring	Control
A	B336	D	0	0.001	F	NYHU	T00	E	Spring	Control
A	B336	D	0	0.001	F	NYHU	T00	E	Spring	Control
A	B336	D	0	0.001	F	NYHU	T00	E	Spring	Control
A	B336	D	0	0.001	F	NYHU	T00	E	Spring	Control
A	B336	D	0	0.001	F	NYHU	T00	E	Spring	Control
A	B336	D	0	0.001	F	NYHU	T00	E	Spring	Control
A	B336	D	0	0.001	F	NYHU	T00	E	Spring	Control
A	B336	D	0	0.001	F	NYHU	T00	E	Spring	Control
A	B336	D	0	0.001	F	NYHU	T00	E	Spring	Control
A	B336	D	0	0.001	F	NYHU	T00	E	Spring	Control
A	B336	D	0	0.001	F	NYHU	T00	E	Spring	Control
A	B336	D	0	0.001	F	NYHU	T00	E	Spring	Control
A	B336	D	0	0.001	F	NYHU	T00	E	Spring	Control
A	B336	D	0	0.001	F	NYHU	T00	E	Spring	Control
A	B336	D	0	0.001	F	NYHU	T00	E	Spring	Control
A	B336	D	0	0.001	F	NYHU	T00	E	Spring	Control
A	B349	D	0	0.001	F	NYHU	T00	E	Spring	Control
A	B349	D	0	0.001	F	NYHU	T00	E	Spring	Control
A	B349	D	0	0.001	F	NYHU	T00	E	Spring	Control
A	B349	D	0	0.001	F	NYHU	T00	E	Spring	Control
A	B349	D	0	0.001	F	NYHU	T00	E	Spring	Control
A	B349	D	0	0.001	F	NYHU	T00	E	Spring	Control
A	B349	D	0	0.001	F	NYHU	T00	E	Spring	Control
A	B349	D	0	0.001	F	NYHU	T00	E	Spring	Control
A	B349	D	0	0.001	F	NYHU	T00	E	Spring	Control
A	B349	D	0	0.001	F	NYHU	T00	E	Spring	Control
A	B349	D	0	0.001	F	NYHU	T00	E	Spring	Control
A	B349	D	0	0.001	F	NYHU	T00	E	Spring	Control
A	B349	D	0	0.001	F	NYHU	T00	E	Spring	Control
A	B349	D	0	0.001	F	NYHU	T00	E	Spring	Control
A	B349	D	0	0.001	F	NYHU	T00	E	Spring	Control
A	B349	D	0	0.001	F	NYHU	T00	E	Spring	Control
A	B349	D	0	0.001	F	NYHU	T00	E	Spring	Control
A	B349	D	0	0.001	F	NYHU	T00	E	Spring	Control
A	B349	D	0	0.001	F	NYHU	T00	E	Spring	Control
A	B349	D	0	0.001	F	NYHU	T00	E	Spring	Control
A	B349	D	0	0.001	F	NYHU	T00	E	Spring	Control
A	B349	D	0	0.001	F	NYHU	T00	E	Spring	Control
A	B349	D	0	0.001	F	NYHU	T00	E	Spring	Control
A	B349	D	0	0.001	F	NYHU	T00	E	Spring	Control
A	B349	D	0	0.001	F	NYHU	T00	E	Spring	Control
A	B349	D	0	0.001	F	NYHU	T00	E	Spring	Control
A	B349	D	0	0.001	F	NYHU	T00	E	Spring	Control
A	B349	D	0	0.001	F	NYHU	T00	E	Spring	Control
A	B349	D	0	0.001	F	NYHU	T00	E	Spring	Control
A	B349	D	0	0.001	F	NYHU	T00	E	Spring	Control
A	B349	D	0	0.001	F	NYHU	T00	E	Spring	Control
A	B349	D	0	0.001	F	NYHU	T00	E	Spring	Control
A	B349	D	0	0.001	F	NYHU	T00	E	Spring	Control
A	B349	D	0	0.001	F	NYHU	T00	E	Spring	Control
A	B349	D	0	0.001	F	NYHU	T00	E	Spring	Control
A	B351	D	0	0.001	M	NYHU	T00	E	Spring	Control
A	B351	D	0	0.001	M	NYHU	T00	E	Spring	Control
A	B351	D	0	0.001	M	NYHU	T00	E	Spring	Control
A	B351	D	0	0.001	M	NYHU	T00	E	Spring	Control
A	B351	D	0	0.001	M	NYHU	T00	E	Spring	Control
A	B351	D	0	0.001	M	NYHU	T00	E	Spring	Control
A	B351	D	0	0.001	M	NYHU	T00	E	Spring	Control
A	B351	D	0	0.001	M	NYHU	T00	E	Spring	Control
A	B351	D	0	0.001	M	NYHU	T00	E	Spring	Control
A	B351	D	0	0.001	M	NYHU	T00	E	Spring	Control
A	B351	D	0	0.001	M	NYHU	T00	E	Spring	Control
A	B351	D	0	0.001	M	NYHU	T00	E	Spring	Control
A	B351	D	0	0.001	M	NYHU	T00	E	Spring	Control
A	B351	D	0	0.001	M	NYHU	T00	E	Spring	Control
A	B351	D	0	0.001	M	NYHU	T00	E	Spring	Control
A	B351	D	0	0.001	M	NYHU	T00	E	Spring	Control
A	B351	D	0	0.001	M	NYHU	T00	E	Spring	Control
A	B351	D	0	0.001	M	NYHU	T00	E	Spring	Control
A	B351	D	0	0.001	M	NYHU	T00	E	Spring	Control
A	B351	D	0	0.001	M	NYHU	T00	E	Spring	Control
A	B351	D	0	0.001	M	NYHU	T00	E	Spring	Control
A	B351	D	0	0.001	M	NYHU	T00	E	Spring	Control
A	B351	D	0	0.001	M	NYHU	T00	E	Spring	Control
A	B351	D	0	0.001	M	NYHU	T00	E	Spring	Control
A	B351	D	0	0.001	M	NYHU	T00	E	Spring	Control
A	B351	D	0	0.001	M	NYHU	T00	E	Spring	Control
A	B351	D	0	0.001	M	NYHU	T00	E	Spring	Control
A	B351	D	0	0.001	M	NYHU	T00	E	Spring	Control
A	B351	D	0	0.001	M	NYHU	T00	E	Spring	Control
A	B351	D	0	0.001	M	NYHU	T00	E	Spring	Control
A	B351	D	0	0.001	M	NYHU	T00	E	Spring	Control
A	B351	D	0	0.001	M	NYHU	T00	E	Spring	Control
A	B351	D	0	0.001	M	NYHU	T00	E	Spring	Control
A	B351	D	0	0.001	M	NYHU	T00	E	Spring	Control
A	B351	D	0	0.001	M	NYHU	T00	E	Spring	Control
A	B351	D	0	0.001	M	NYHU	T00	E	Spring	Control
A	B351	D	0	0.001	M	NYHU	T00	E	Spring	Control
A	B351	D	0	0.001	M	NYHU	T00	E	Spring	Control
A	B351	D	0	0.001	M	NYHU	T00	E	Spring	Control
A	B351	D	0	0.001	M	NYHU	T00	E	Spring	Control
A	B351	D	0	0.001	M	NYHU	T00	E	Spring	Control
A	B351	D	0	0.001	M	NYHU	T00	E	Spring	Control
A	B351	D	0	0.001	M	NYHU	T00	E	Spring	Control
A	B351	D	0	0.001	M	NYHU	T00	E	Spring	Control
A	B351	D	0	0.001	M	NYHU	T00	E	Spring	Control
A	B351	D	0	0.001	M	NYHU	T00	E	Spring	Control
A	B351	D	0	0.001	M	NYHU	T00	E	Spring	Control
A	B351	D	0	0.001	M	NYHU	T00	E	Spring	Control
A	B351	D	0	0.001	M	NYHU	T00	E	Spring	Control
A	B351	D	0	0.001	M	NYHU	T00	E	Spring	Control
A	B351	D	0	0.001	M	NYHU	T00	E	Spring	Control
A	B351	D	0	0.001	M	NYHU	T00	E	Spring	Control
A	B351	D	0	0.001	M	NYHU	T00	E	Spring	Control
A	B351	D	0	0.001	M	NYHU	T00	E	Spring	Control
A	B351	D	0	0.001	M	NYHU	T00	E	Spring	Control
A	B351	D	0	0.001	M	NYHU	T00	E	Spring	Control
A	B351	D	0	0.001	M	NYHU	T00	E	Spring	Control
A	B351	D	0	0.001	M	NYHU	T00	E	Spring	Control
A	B351	D	0	0.001	M	NYHU	T00	E	Spring	Control
A	B351	D	0	0.001	M	NYHU	T00	E	Spring	Control
A	B351	D	0	0.001	M	NYHU	T00	E	Spring	Control
A	B351	D	0	0.001	M	NYHU	T00	E	Spring	Control
A	B351	D	0	0.001	M	NYHU	T00	E	Spring	Control
A	B351	D	0	0.001	M	NYHU	T00	E	Spring	Control
A	B351	D	0	0.001	M	NYHU	T00	E	Spring	Control
A	B351	D	0	0.001	M	NYHU	T00	E	Spring	Control
A	B370	D	0	0.001	F	NYHU	T00	E	Spring	Control
A	B370	D	0	0.001	F	NYHU	T00	E	Spring	Control
A	B370	D	0	0.001	F	NYHU	T00	E	Spring	Control
J	B054	D	0	0.001	M	NYHU	T3	E	Fall	High
J	B054	D	0	0.001	M	NYHU	T3	E	Fall	High
J	B054	D	0	0.001	M	NYHU	T3	E	Fall	High
J	B054	D	0	0.001	M	NYHU	T3	E	Fall	High
J	B054	D	0	0.001	M	NYHU	T3	E	Fall	High
A	B053	D	0	0.001	M	NYHU	T3	E	Fall	High
A	B053	D	0	0.001	M	NYHU	T3	E	Fall	High
J	B072	D	0	0.001	F	NYHU	T3	E	Fall	High
J	B072	D	0	0.001	F	NYHU	T3	E	Fall	High
J	B072	D	0	0.001	F	NYHU	T3	E	Fall	High
J	B072	D	0	0.001	F	NYHU	T3	E	Fall	High
A	B087	D	0	0.001	M	NYHU	T3	E	Fall	High
A	B087	D	0	0.001	M	NYHU	T3	E	Fall	High
A	B087	D	0	0.001	M	NYHU	T3	E	Fall	High
A	B087	D	0	0.001	M	NYHU	T3	E	Fall	High
A	B088	D	0	0.001	M	NYHU	T3	E	Fall	High
A	B088	D	0	0.001	M	NYHU	T3	E	Fall	High
A	B088	D	0	0.001	M	NYHU	T3	E	Fall	High
A	B088	D	0	0.001	M	NYHU	T3	E	Fall	High
A	B088	D	0	0.001	M	NYHU	T3	E	Fall	High
A	B088	D	0	0.001	M	NYHU	T3	E	Fall	High
A	B088	D	0	0.001	M	NYHU	T3	E	Fall	High
A	B088	D	0	0.001	M	NYHU	T3	E	Fall	High
A	B088	D	0	0.001	M	NYHU	T3	E	Fall	High
A	B088	D	0	0.001	M	NYHU	T3	E	Fall	High
A	B088	D	0	0.001	M	NYHU	T3	E	Fall	High
A	B088	D	0	0.001	M	NYHU	T3	E	Fall	High
J	B164	D	0	0.001	M	NYHU	T3	E	Fall	High
A	B168	D	0	0.001	M	NYHU	T3	E	Fall	High
A	B168	D	0	0.001	M	NYHU	T3	E	Fall	High
A	B168	D	0	0.001	M	NYHU	T3	E	Fall	High
A	B168	D	0	0.001	M	NYHU	T3	E	Fall	High
A	B168	D	0	0.001	M	NYHU	T3	E	Fall	High
A	B168	D	0	0.001	M	NYHU	T3	E	Fall	High
A	B168	D	0	0.001	M	NYHU	T3	E	Fall	High
A	B168	D	0	0.001	M	NYHU	T3	E	Fall	High
A	B168	D	0	0.001	M	NYHU	T3	E	Fall	High
A	B168	D	0	0.001	M	NYHU	T3	E	Fall	High
A	B168	D	0	0.001	M	NYHU	T3	E	Fall	High
A	B168	D	0	0.001	M	NYHU	T3	E	Fall	High
A	B168	D	0	0.001	M	NYHU	T3	E	Fall	High
A	B168	D	0	0.001	M	NYHU	T3	E	Fall	High
J	B172	D	0	0.001	M	NYHU	T3	E	Fall	High
J	B172	D	0	0.001	M	NYHU	T3	E	Fall	High
J	B172	D	0	0.001	M	NYHU	T3	E	Fall	High
J	B172	D	0	0.001	M	NYHU	T3	E	Fall	High
J	B172	D	0	0.001	M	NYHU	T3	E	Fall	High
J	B172	D	0	0.001	M	NYHU	T3	E	Fall	High
J	B172	D	0	0.001	M	NYHU	T3	E	Fall	High
J	B172	D	0	0.001	M	NYHU	T3	E	Fall	High
J	B172	D	0	0.001	M	NYHU	T3	E	Fall	High
J	B172	D	0	0.001	M	NYHU	T3	E	Fall	High
J	B172	D	0	0.001	M	NYHU	T3	E	Fall	High
J	B172	D	0	0.001	M	NYHU	T3	E	Fall	High
J	B172	D	0	0.001	M	NYHU	T3	E	Fall	High
J	B172	D	0	0.001	M	NYHU	T3	E	Fall	High
J	B172	D	0	0.001	M	NYHU	T3	E	Fall	High
J	B172	D	0	0.001	M	NYHU	T3	E	Fall	High
J	B172	D	0	0.001	M	NYHU	T3	E	Fall	High
J	B172	D	0	0.001	M	NYHU	T3	E	Fall	High
J	B172	D	0	0.001	M	NYHU	T3	E	Fall	High
J	B172	D	0	0.001	M	NYHU	T3	E	Fall	High
J	B172	D	0	0.001	M	NYHU	T3	E	Fall	High
A	B188	D	0	0.001	F	NYHU	T3	E	Fall	High
A	B188	D	0	0.001	F	NYHU	T3	E	Fall	High
A	B188	D	0	0.001	F	NYHU	T3	E	Fall	High
A	B188	D	0	0.001	F	NYHU	T3	E	Fall	High
A	B188	D	0	0.001	F	NYHU	T3	E	Fall	High
A	B188	D	0	0.001	F	NYHU	T3	E	Fall	High
A	B188	D	0	0.001	F	NYHU	T3	E	Fall	High
A	B188	D	0	0.001	F	NYHU	T3	E	Fall	High
A	B188	D	0	0.001	F	NYHU	T3	E	Fall	High
A	B188	D	0	0.001	F	NYHU	T3	E	Fall	High
A	B188	D	0	0.001	F	NYHU	T3	E	Fall	High
A	B188	D	0	0.001	F	NYHU	T3	E	Fall	High
A	B188	D	0	0.001	F	NYHU	T3	E	Fall	High
A	B188	D	0	0.001	F	NYHU	T3	E	Fall	High
A	B188	D	0	0.001	F	NYHU	T3	E	Fall	High
A	B188	D	0	0.001	F	NYHU	T3	E	Fall	High
A	B188	D	0	0.001	F	NYHU	T3	E	Fall	High
A	B188	D	0	0.001	F	NYHU	T3	E	Fall	High
J	B189	D	0	0.001	F	NYHU	T3	E	Fall	High
J	B189	D	0	0.001	F	NYHU	T3	E	Fall	High
J	B189	D	0	0.001	F	NYHU	T3	E	Fall	High
J	B189	D	0	0.001	F	NYHU	T3	E	Fall	High
J	B189	D	0	0.001	F	NYHU	T3	E	Fall	High
J	B189	D	0	0.001	F	NYHU	T3	E	Fall	High
J	B189	D	0	0.001	F	NYHU	T3	E	Fall	High
J	B189	D	0	0.001	F	NYHU	T3	E	Fall	High
J	B189	D	0	0.001	F	NYHU	T3	E	Fall	High
J	B189	D	0	0.001	F	NYHU	T3	E	Fall	High
J	B189	D	0	0.001	F	NYHU	T3	E	Fall	High
J	B189	D	0	0.001	F	NYHU	T3	E	Fall	High
J	B189	D	0	0.001	F	NYHU	T3	E	Fall	High
J	B189	D	0	0.001	F	NYHU	T3	E	Fall	High
J	B189	D	0	0.001	F	NYHU	T3	E	Fall	High
J	B189	D	0	0.001	F	NYHU	T3	E	Fall	High
J	B189	D	0	0.001	F	NYHU	T3	E	Fall	High
J	B190	D	0	0.001	F	NYHU	T3	E	Fall	High
J	B190	D	0	0.001	F	NYHU	T3	E	Fall	High
J	B190	D	0	0.001	F	NYHU	T3	E	Fall	High
J	B190	D	0	0.001	F	NYHU	T3	E	Fall	High
J	B190	D	0	0.001	F	NYHU	T3	E	Fall	High
J	B190	D	0	0.001	F	NYHU	T3	E	Fall	High
J	B190	D	0	0.001	F	NYHU	T3	E	Fall	High
J	B190	D	0	0.001	F	NYHU	T3	E	Fall	High
J	B190	D	0	0.001	F	NYHU	T3	E	Fall	High
J	B190	D	0	0.001	F	NYHU	T3	E	Fall	High
J	B190	D	0	0.001	F	NYHU	T3	E	Fall	High
J	B190	D	0	0.001	F	NYHU	T3	E	Fall	High
J	B190	D	0	0.001	F	NYHU	T3	E	Fall	High
J	B190	D	0	0.001	F	NYHU	T3	E	Fall	High
J	B190	D	0	0.001	F	NYHU	T3	E	Fall	High
J	B190	D	0	0.001	F	NYHU	T3	E	Fall	High
J	B190	D	0	0.001	F	NYHU	T3	E	Fall	High
J	B190	D	0	0.001	F	NYHU	T3	E	Fall	High
J	B206	D	0	0.001	F	NYHU	T3	E	Fall	High
J	B206	D	0	0.001	F	NYHU	T3	E	Fall	High
J	B206	D	0	0.001	F	NYHU	T3	E	Fall	High
J	B206	D	0	0.001	F	NYHU	T3	E	Fall	High
J	B206	D	0	0.001	F	NYHU	T3	E	Fall	High
A	B207	D	0	0.001	M	NYHU	T3	E	Fall	High
J	B208	D	0	0.001	F	NYHU	T3	E	Fall	High
J	B208	D	0	0.001	F	NYHU	T3	E	Fall	High
J	B208	D	0	0.001	F	NYHU	T3	E	Fall	High
J	B208	D	0	0.001	F	NYHU	T3	E	Fall	High
J	B208	D	0	0.001	F	NYHU	T3	E	Fall	High
J	B208	D	0	0.001	F	NYHU	T3	E	Fall	High
J	B208	D	0	0.001	F	NYHU	T3	E	Fall	High
J	B208	D	0	0.001	F	NYHU	T3	E	Fall	High
J	B208	D	0	0.001	F	NYHU	T3	E	Fall	High
J	B208	D	0	0.001	F	NYHU	T3	E	Fall	High
J	B208	D	0	0.001	F	NYHU	T3	E	Fall	High
J	B208	D	0	0.001	F	NYHU	T3	E	Fall	High
J	B208	D	0	0.001	F	NYHU	T3	E	Fall	High
J	B208	D	0	0.001	F	NYHU	T3	E	Fall	High
J	B208	D	0	0.001	F	NYHU	T3	E	Fall	High
J	B208	D	0	0.001	F	NYHU	T3	E	Fall	High
J	B208	D	0	0.001	F	NYHU	T3	E	Fall	High
J	B208	D	0	0.001	F	NYHU	T3	E	Fall	High
J	B208	D	0	0.001	F	NYHU	T3	E	Fall	High
J	B208	D	0	0.001	F	NYHU	T3	E	Fall	High
J	B208	D	0	0.001	F	NYHU	T3	E	Fall	High
J	B208	D	0	0.001	F	NYHU	T3	E	Fall	High
J	B208	D	0	0.001	F	NYHU	T3	E	Fall	High
J	B208	D	0	0.001	F	NYHU	T3	E	Fall	High
A	B248	D	0	0.001	F	NYHU	T3	E	Fall	High
A	B248	D	0	0.001	F	NYHU	T3	E	Fall	High
A	B248	D	0	0.001	F	NYHU	T3	E	Fall	High
A	B248	D	0	0.001	F	NYHU	T3	E	Fall	High
A	B248	D	0	0.001	F	NYHU	T3	E	Fall	High
A	B248	D	0	0.001	F	NYHU	T3	E	Fall	High
A	B248	D	0	0.001	F	NYHU	T3	E	Fall	High
A	B248	D	0	0.001	F	NYHU	T3	E	Fall	High
A	B248	D	0	0.001	F	NYHU	T3	E	Fall	High
A	B248	D	0	0.001	F	NYHU	T3	E	Fall	High
A	B248	D	0	0.001	F	NYHU	T3	E	Fall	High
A	B248	D	0	0.001	F	NYHU	T3	E	Fall	High
A	B248	D	0	0.001	F	NYHU	T3	E	Fall	High
A	B248	D	0	0.001	F	NYHU	T3	E	Fall	High
A	B248	D	0	0.001	F	NYHU	T3	E	Fall	High
A	B248	D	0	0.001	F	NYHU	T3	E	Fall	High
J	B251	D	0	0.001	F	NYHU	T3	E	Fall	High
A	B252	D	0	0.001	F	NYHU	T3	E	Fall	High
A	BR01	D	0	0.001	F	NYHU	T3	E	Fall	High
A	BR01	D	0	0.001	F	NYHU	T3	E	Fall	High
A	BR01	D	0	0.001	F	NYHU	T3	E	Fall	High
A	BR01	D	0	0.001	F	NYHU	T3	E	Fall	High
A	BR01	D	0	0.001	F	NYHU	T3	E	Fall	High
A	BR01	D	0	0.001	F	NYHU	T3	E	Fall	High
A	BR01	D	0	0.001	F	NYHU	T3	E	Fall	High
A	BR01	D	0	0.001	F	NYHU	T3	E	Fall	High
A	BR01	D	0	0.001	F	NYHU	T3	E	Fall	High
A	BR01	D	0	0.001	F	NYHU	T3	E	Fall	High
A	BR01	D	0	0.001	F	NYHU	T3	E	Fall	High
A	BR01	D	0	0.001	F	NYHU	T3	E	Fall	High
A	B314	D	0	0.001	F	NYHU	T3	E	Spring	High
A	B314	D	0	0.001	F	NYHU	T3	E	Spring	High
A	B314	D	0	0.001	F	NYHU	T3	E	Spring	High
A	B314	D	0	0.001	F	NYHU	T3	E	Spring	High
A	B314	D	0	0.001	F	NYHU	T3	E	Spring	High
A	B314	D	0	0.001	F	NYHU	T3	E	Spring	High
A	B314	D	0	0.001	F	NYHU	T3	E	Spring	High
A	B314	D	0	0.001	F	NYHU	T3	E	Spring	High
A	B314	D	0	0.001	F	NYHU	T3	E	Spring	High
A	B314	D	0	0.001	F	NYHU	T3	E	Spring	High
A	B314	D	0	0.001	F	NYHU	T3	E	Spring	High
A	B314	D	0	0.001	F	NYHU	T3	E	Spring	High
A	B314	D	0	0.001	F	NYHU	T3	E	Spring	High
A	B314	D	0	0.001	F	NYHU	T3	E	Spring	High
A	B314	D	0	0.001	F	NYHU	T3	E	Spring	High
A	B314	D	0	0.001	F	NYHU	T3	E	Spring	High
A	B314	D	0	0.001	F	NYHU	T3	E	Spring	High
A	B314	D	0	0.001	F	NYHU	T3	E	Spring	High
A	B314	D	0	0.001	F	NYHU	T3	E	Spring	High
A	B314	D	0	0.001	F	NYHU	T3	E	Spring	High
A	B314	D	0	0.001	F	NYHU	T3	E	Spring	High
A	B314	D	0	0.001	F	NYHU	T3	E	Spring	High
A	B314	D	0	0.001	F	NYHU	T3	E	Spring	High
A	B314	D	0	0.001	F	NYHU	T3	E	Spring	High
A	B314	D	0	0.001	F	NYHU	T3	E	Spring	High
A	B314	D	0	0.001	F	NYHU	T3	E	Spring	High
A	B314	D	0	0.001	F	NYHU	T3	E	Spring	High
A	B314	D	0	0.001	F	NYHU	T3	E	Spring	High
A	B314	D	0	0.001	F	NYHU	T3	E	Spring	High
A	B314	D	0	0.001	F	NYHU	T3	E	Spring	High
A	B314	D	0	0.001	F	NYHU	T3	E	Spring	High
A	B314	D	0	0.001	F	NYHU	T3	E	Spring	High
A	B314	D	0	0.001	F	NYHU	T3	E	Spring	High
A	B314	D	0	0.001	F	NYHU	T3	E	Spring	High
A	B314	D	0	0.001	F	NYHU	T3	E	Spring	High
A	B314	D	0	0.001	F	NYHU	T3	E	Spring	High
A	B314	D	0	0.001	F	NYHU	T3	E	Spring	High
A	B314	D	0	0.001	F	NYHU	T3	E	Spring	High
A	B314	D	0	0.001	F	NYHU	T3	E	Spring	High
A	B314	D	0	0.001	F	NYHU	T3	E	Spring	High
A	B314	D	0	0.001	F	NYHU	T3	E	Spring	High
A	B314	D	0	0.001	F	NYHU	T3	E	Spring	High
A	B314	D	0	0.001	F	NYHU	T3	E	Spring	High
A	B314	D	0	0.001	F	NYHU	T3	E	Spring	High
A	B314	D	0	0.001	F	NYHU	T3	E	Spring	High
A	B314	D	0	0.001	F	NYHU	T3	E	Spring	High
A	B314	D	0	0.001	F	NYHU	T3	E	Spring	High
A	B314	D	0	0.001	F	NYHU	T3	E	Spring	High
A	B314	D	0	0.001	F	NYHU	T3	E	Spring	High
A	B314	D	0	0.001	F	NYHU	T3	E	Spring	High
A	B314	D	0	0.001	F	NYHU	T3	E	Spring	High
A	B314	D	0	0.001	F	NYHU	T3	E	Spring	High
A	B314	D	0	0.001	F	NYHU	T3	E	Spring	High
A	B314	D	0	0.001	F	NYHU	T3	E	Spring	High
A	B314	D	0	0.001	F	NYHU	T3	E	Spring	High
A	B314	D	0	0.001	F	NYHU	T3	E	Spring	High
A	B314	D	0	0.001	F	NYHU	T3	E	Spring	High
A	B314	D	0	0.001	F	NYHU	T3	E	Spring	High
A	B314	D	0	0.001	F	NYHU	T3	E	Spring	High
A	B324	A	0	0.001	F	NYHU	T3	W	Spring	High
A	B336	D	0	0.001	F	NYHU	T3	E	Spring	High
A	B336	D	0	0.001	F	NYHU	T3	E	Spring	High
A	B336	D	0	0.001	F	NYHU	T3	E	Spring	High
A	B336	D	0	0.001	F	NYHU	T3	E	Spring	High
A	B336	D	0	0.001	F	NYHU	T3	E	Spring	High
A	B336	D	0	0.001	F	NYHU	T3	E	Spring	High
A	B336	D	0	0.001	F	NYHU	T3	E	Spring	High
A	B336	D	0	0.001	F	NYHU	T3	E	Spring	High
A	B336	D	0	0.001	F	NYHU	T3	E	Spring	High
A	B336	D	0	0.001	F	NYHU	T3	E	Spring	High
A	B336	D	0	0.001	F	NYHU	T3	E	Spring	High
A	B349	D	0	0.001	F	NYHU	T3	E	Spring	High
A	B349	D	0	0.001	F	NYHU	T3	E	Spring	High
A	B349	D	0	0.001	F	NYHU	T3	E	Spring	High
A	B349	D	0	0.001	F	NYHU	T3	E	Spring	High
A	B349	D	0	0.001	F	NYHU	T3	E	Spring	High
A	B349	D	0	0.001	F	NYHU	T3	E	Spring	High
A	B349	D	0	0.001	F	NYHU	T3	E	Spring	High
A	B349	D	0	0.001	F	NYHU	T3	E	Spring	High
A	B349	D	0	0.001	F	NYHU	T3	E	Spring	High
A	B349	D	0	0.001	F	NYHU	T3	E	Spring	High
A	B349	D	0	0.001	F	NYHU	T3	E	Spring	High
A	B349	D	0	0.001	F	NYHU	T3	E	Spring	High
A	B349	D	0	0.001	F	NYHU	T3	E	Spring	High
A	B349	D	0	0.001	F	NYHU	T3	E	Spring	High
A	B349	D	0	0.001	F	NYHU	T3	E	Spring	High
A	B349	D	0	0.001	F	NYHU	T3	E	Spring	High
A	B349	D	0	0.001	F	NYHU	T3	E	Spring	High
A	B349	D	0	0.001	F	NYHU	T3	E	Spring	High
A	B349	D	0	0.001	F	NYHU	T3	E	Spring	High
A	B349	D	0	0.001	F	NYHU	T3	E	Spring	High
A	B349	D	0	0.001	F	NYHU	T3	E	Spring	High
A	B349	D	0	0.001	F	NYHU	T3	E	Spring	High
A	B349	D	0	0.001	F	NYHU	T3	E	Spring	High
A	B349	D	0	0.001	F	NYHU	T3	E	Spring	High
A	B349	D	0	0.001	F	NYHU	T3	E	Spring	High
A	B349	D	0	0.001	F	NYHU	T3	E	Spring	High
A	B349	D	0	0.001	F	NYHU	T3	E	Spring	High
A	B349	D	0	0.001	F	NYHU	T3	E	Spring	High
A	B349	D	0	0.001	F	NYHU	T3	E	Spring	High
A	B351	D	0	0.001	M	NYHU	T3	E	Spring	High
A	B351	D	0	0.001	M	NYHU	T3	E	Spring	High
A	B351	D	0	0.001	M	NYHU	T3	E	Spring	High
A	B370	D	0	0.001	F	NYHU	T3	E	Spring	High
A	B370	D	0	0.001	F	NYHU	T3	E	Spring	High
A	B370	D	0	0.001	F	NYHU	T3	E	Spring	High
A	B370	D	0	0.001	F	NYHU	T3	E	Spring	High
A	B370	D	0	0.001	F	NYHU	T3	E	Spring	High
A	B370	D	0	0.001	F	NYHU	T3	E	Spring	High
A	B370	D	0	0.001	F	NYHU	T3	E	Spring	High
A	B370	D	0	0.001	F	NYHU	T3	E	Spring	High
A	B370	D	0	0.001	F	NYHU	T3	E	Spring	High
A	B370	D	0	0.001	F	NYHU	T3	E	Spring	High
A	B370	D	0	0.001	F	NYHU	T3	E	Spring	High
A	B370	D	0	0.001	F	NYHU	T3	E	Spring	High
A	B370	D	0	0.001	F	NYHU	T3	E	Spring	High
A	B370	D	0	0.001	F	NYHU	T3	E	Spring	High
A	B370	D	0	0.001	F	NYHU	T3	E	Spring	High
A	B370	D	0	0.001	F	NYHU	T3	E	Spring	High
A	B370	D	0	0.001	F	NYHU	T3	E	Spring	High
A	B370	D	0	0.001	F	NYHU	T3	E	Spring	High
A	B370	D	0	0.001	F	NYHU	T3	E	Spring	High
A	B370	D	0	0.001	F	NYHU	T3	E	Spring	High
A	B370	D	0	0.001	F	NYHU	T3	E	Spring	High
A	B370	D	0	0.001	F	NYHU	T3	E	Spring	High
A	B370	D	0	0.001	F	NYHU	T3	E	Spring	High
A	B370	D	0	0.001	F	NYHU	T3	E	Spring	High
A	B370	D	0	0.001	F	NYHU	T3	E	Spring	High
A	B370	D	0	0.001	F	NYHU	T3	E	Spring	High
A	B370	D	0	0.001	F	NYHU	T3	E	Spring	High
A	B370	D	0	0.001	F	NYHU	T3	E	Spring	High
A	B370	D	0	0.001	F	NYHU	T3	E	Spring	High
A	B370	D	0	0.001	F	NYHU	T3	E	Spring	High
A	B370	D	0	0.001	F	NYHU	T3	E	Spring	High
A	B069	D	0.0032	0.0032	M	NYHU	T00	E	Fall	Control
A	B070	D	0.0032	0.0032	F	NYHU	T00	E	Fall	Control
J	B072	D	0.0032	0.0032	F	NYHU	T00	E	Fall	Control
A	B087	D	0.0032	0.0032	M	NYHU	T00	E	Fall	Control
A	B168	D	0.0032	0.0032	M	NYHU	T00	E	Fall	Control
A	B168	D	0.0032	0.0032	M	NYHU	T00	E	Fall	Control
A	B168	D	0.0032	0.0032	M	NYHU	T00	E	Fall	Control
J	B190	D	0.0032	0.0032	F	NYHU	T00	E	Fall	Control
J	B190	D	0.0032	0.0032	F	NYHU	T00	E	Fall	Control
J	B190	D	0.0032	0.0032	F	NYHU	T00	E	Fall	Control
A	B249	D	0.0032	0.0032	F	NYHU	T00	E	Fall	Control
J	B251	D	0.0032	0.0032	F	NYHU	T00	E	Fall	Control
A	B252	D	0.0032	0.0032	F	NYHU	T00	E	Fall	Control
A	B349	D	0.0032	0.0032	F	NYHU	T00	E	Spring	Control
A	B349	D	0.0032	0.0032	F	NYHU	T00	E	Spring	Control
A	B349	D	0.0032	0.0032	F	NYHU	T00	E	Spring	Control
A	B351	D	0.0032	0.0032	M	NYHU	T00	E	Spring	Control
A	B188	D	0.0032	0.0032	F	NYHU	T3	E	Fall	High
A	B349	D	0.0032	0.0032	F	NYHU	T3	E	Spring	High
A	B349	D	0.0032	0.0032	F	NYHU	T3	E	Spring	High
A	B109	A	0.0204	0.0204	M	NYHU	T00	W	Fall	Control
A	B109	A	0.0204	0.0204	M	NYHU	T00	W	Fall	Control
J	B141	A	0.0204	0.0204	M	NYHU	T00	W	Fall	Control
J	B176	A	0.0204	0.0204	M	NYHU	T00	W	Fall	Control
A	B191	A	0.0204	0.0204	F	NYHU	T00	W	Fall	Control
A	B267	A	0.0204	0.0204	F	NYHU	T00	W	Fall	Control
J	B268	A	0.0204	0.0204	M	NYHU	T00	W	Fall	Control
A	B109	A	0.0204	0.0204	M	NYHU	T3	W	Fall	High
A	B138	A	0.0204	0.0204	F	NYHU	T3	W	Fall	High
J	B141	A	0.0204	0.0204	M	NYHU	T3	W	Fall	High
J	B141	A	0.0204	0.0204	M	NYHU	T3	W	Fall	High
J	B141	A	0.0204	0.0204	M	NYHU	T3	W	Fall	High
A	B191	A	0.0204	0.0204	F	NYHU	T3	W	Fall	High
A	B192	A	0.0204	0.0204	F	NYHU	T3	W	Fall	High
A	B192	A	0.0204	0.0204	F	NYHU	T3	W	Fall	High
A	B324	A	0.0204	0.0204	F	NYHU	T3	W	Spring	High
A	B087	D	0.0239	0.0239	M	NYHU	T00	E	Fall	Control
A	B088	D	0.0239	0.0239	M	NYHU	T00	E	Fall	Control
J	B172	D	0.0239	0.0239	M	NYHU	T00	E	Fall	Control
A	B188	D	0.0239	0.0239	F	NYHU	T00	E	Fall	Control
J	B190	D	0.0239	0.0239	F	NYHU	T00	E	Fall	Control
J	B190	D	0.0239	0.0239	F	NYHU	T00	E	Fall	Control
J	B190	D	0.0239	0.0239	F	NYHU	T00	E	Fall	Control
J	B190	D	0.0239	0.0239	F	NYHU	T00	E	Fall	Control
J	B206	D	0.0239	0.0239	F	NYHU	T00	E	Fall	Control
J	B208	D	0.0239	0.0239	F	NYHU	T00	E	Fall	Control
J	B251	D	0.0239	0.0239	F	NYHU	T00	E	Fall	Control
A	B349	D	0.0239	0.0239	F	NYHU	T00	E	Spring	Control
A	BR01	D	0.0239	0.0239	F	NYHU	T3	E	Fall	High
A	B336	D	0.0239	0.0239	F	NYHU	T3	E	Spring	High
A	B370	D	0.0239	0.0239	F	NYHU	T3	E	Spring	High
A	B109	A	0.0408	0.0408	M	NYHU	T00	W	Fall	Control
A	B110	A	0.0408	0.0408	F	NYHU	T00	W	Fall	Control
J	B140	A	0.0408	0.0408	M	NYHU	T00	W	Fall	Control
J	B156	A	0.0408	0.0408	M	NYHU	T00	W	Fall	Control
J	B176	A	0.0408	0.0408	M	NYHU	T00	W	Fall	Control
J	B176	A	0.0408	0.0408	M	NYHU	T00	W	Fall	Control
A	B192	A	0.0408	0.0408	F	NYHU	T00	W	Fall	Control
A	B138	A	0.0408	0.0408	F	NYHU	T3	W	Fall	High
A	B138	A	0.0408	0.0408	F	NYHU	T3	W	Fall	High
J	B156	A	0.0408	0.0408	M	NYHU	T3	W	Fall	High
J	B176	A	0.0408	0.0408	M	NYHU	T3	W	Fall	High
J	B176	A	0.0408	0.0408	M	NYHU	T3	W	Fall	High
A	B191	A	0.0408	0.0408	F	NYHU	T3	W	Fall	High
A	B088	D	0.0446	0.0446	M	NYHU	T00	E	Fall	Control
A	B168	D	0.0446	0.0446	M	NYHU	T00	E	Fall	Control
J	B189	D	0.0446	0.0446	F	NYHU	T00	E	Fall	Control
J	B190	D	0.0446	0.0446	F	NYHU	T00	E	Fall	Control
J	B190	D	0.0446	0.0446	F	NYHU	T00	E	Fall	Control
J	B190	D	0.0446	0.0446	F	NYHU	T00	E	Fall	Control
J	B190	D	0.0446	0.0446	F	NYHU	T00	E	Fall	Control
J	B251	D	0.0446	0.0446	F	NYHU	T00	E	Fall	Control
J	B251	D	0.0446	0.0446	F	NYHU	T00	E	Fall	Control
A	BR01	D	0.0446	0.0446	F	NYHU	T00	E	Fall	Control
A	B349	D	0.0446	0.0446	F	NYHU	T00	E	Spring	Control
A	B351	D	0.0446	0.0446	M	NYHU	T00	E	Spring	Control
A	B351	D	0.0446	0.0446	M	NYHU	T00	E	Spring	Control
J	B054	D	0.0446	0.0446	M	NYHU	T3	E	Fall	High
A	B248	D	0.0446	0.0446	F	NYHU	T3	E	Fall	High
J	B176	A	0.0612	0.0612	M	NYHU	T00	W	Fall	Control
A	B267	A	0.0612	0.0612	F	NYHU	T00	W	Fall	Control
A	B324	A	0.0612	0.0612	F	NYHU	T00	W	Spring	Control
A	B109	A	0.0612	0.0612	M	NYHU	T3	W	Fall	High
A	B109	A	0.0612	0.0612	M	NYHU	T3	W	Fall	High
A	B109	A	0.0612	0.0612	M	NYHU	T3	W	Fall	High
A	B138	A	0.0612	0.0612	F	NYHU	T3	W	Fall	High
A	B191	A	0.0612	0.0612	F	NYHU	T3	W	Fall	High
A	B191	A	0.0612	0.0612	F	NYHU	T3	W	Fall	High
A	B202	A	0.0612	0.0612	M	NYHU	T3	W	Fall	High
J	B268	A	0.0612	0.0612	M	NYHU	T3	W	Fall	High
A	B069	D	0.0653	0.0653	M	NYHU	T00	E	Fall	Control
A	B070	D	0.0653	0.0653	F	NYHU	T00	E	Fall	Control
J	B172	D	0.0653	0.0653	M	NYHU	T00	E	Fall	Control
J	B172	D	0.0653	0.0653	M	NYHU	T00	E	Fall	Control
A	B188	D	0.0653	0.0653	F	NYHU	T00	E	Fall	Control
J	B190	D	0.0653	0.0653	F	NYHU	T00	E	Fall	Control
J	B190	D	0.0653	0.0653	F	NYHU	T00	E	Fall	Control
J	B190	D	0.0653	0.0653	F	NYHU	T00	E	Fall	Control
J	B190	D	0.0653	0.0653	F	NYHU	T00	E	Fall	Control
J	B206	D	0.0653	0.0653	F	NYHU	T00	E	Fall	Control
J	B208	D	0.0653	0.0653	F	NYHU	T00	E	Fall	Control
J	B251	D	0.0653	0.0653	F	NYHU	T00	E	Fall	Control
J	B251	D	0.0653	0.0653	F	NYHU	T00	E	Fall	Control
A	B314	D	0.0653	0.0653	F	NYHU	T00	E	Spring	Control
A	B314	D	0.0653	0.0653	F	NYHU	T00	E	Spring	Control
A	B349	D	0.0653	0.0653	F	NYHU	T00	E	Spring	Control
A	B349	D	0.0653	0.0653	F	NYHU	T00	E	Spring	Control
A	B351	D	0.0653	0.0653	M	NYHU	T00	E	Spring	Control
A	BR01	D	0.0653	0.0653	F	NYHU	T3	E	Fall	High
A	B109	A	0.0816	0.0816	M	NYHU	T00	W	Fall	Control
A	B109	A	0.0816	0.0816	M	NYHU	T00	W	Fall	Control
A	B110	A	0.0816	0.0816	F	NYHU	T00	W	Fall	Control
J	B140	A	0.0816	0.0816	M	NYHU	T00	W	Fall	Control
J	B140	A	0.0816	0.0816	M	NYHU	T00	W	Fall	Control
J	B140	A	0.0816	0.0816	M	NYHU	T00	W	Fall	Control
J	B141	A	0.0816	0.0816	M	NYHU	T00	W	Fall	Control
A	B324	A	0.0816	0.0816	F	NYHU	T00	W	Spring	Control
A	B109	A	0.0816	0.0816	M	NYHU	T3	W	Fall	High
J	B176	A	0.0816	0.0816	M	NYHU	T3	W	Fall	High
J	B072	D	0.086	0.086	F	NYHU	T00	E	Fall	Control
J	B072	D	0.086	0.086	F	NYHU	T00	E	Fall	Control
J	B172	D	0.086	0.086	M	NYHU	T00	E	Fall	Control
J	B190	D	0.086	0.086	F	NYHU	T00	E	Fall	Control
J	B190	D	0.086	0.086	F	NYHU	T00	E	Fall	Control
J	B190	D	0.086	0.086	F	NYHU	T00	E	Fall	Control
J	B208	D	0.086	0.086	F	NYHU	T00	E	Fall	Control
J	B251	D	0.086	0.086	F	NYHU	T00	E	Fall	Control
J	B251	D	0.086	0.086	F	NYHU	T00	E	Fall	Control
A	BR01	D	0.086	0.086	F	NYHU	T00	E	Fall	Control
A	B314	D	0.086	0.086	F	NYHU	T00	E	Spring	Control
A	BR01	D	0.086	0.086	F	NYHU	T3	E	Fall	High
A	B370	D	0.086	0.086	F	NYHU	T3	E	Spring	High
A	B370	D	0.086	0.086	F	NYHU	T3	E	Spring	High
J	B156	A	0.102	0.102	M	NYHU	T00	W	Fall	Control
J	B268	A	0.102	0.102	M	NYHU	T00	W	Fall	Control
J	B140	A	0.102	0.102	M	NYHU	T3	W	Fall	High
A	B191	A	0.102	0.102	F	NYHU	T3	W	Fall	High
A	B202	A	0.102	0.102	M	NYHU	T3	W	Fall	High
A	B324	A	0.102	0.102	F	NYHU	T3	W	Spring	High
J	B054	D	0.1067	0.1067	M	NYHU	T00	E	Fall	Control
A	B069	D	0.1067	0.1067	M	NYHU	T00	E	Fall	Control
A	B087	D	0.1067	0.1067	M	NYHU	T00	E	Fall	Control
A	B168	D	0.1067	0.1067	M	NYHU	T00	E	Fall	Control
A	B188	D	0.1067	0.1067	F	NYHU	T00	E	Fall	Control
J	B189	D	0.1067	0.1067	F	NYHU	T00	E	Fall	Control
J	B189	D	0.1067	0.1067	F	NYHU	T00	E	Fall	Control
J	B190	D	0.1067	0.1067	F	NYHU	T00	E	Fall	Control
J	B190	D	0.1067	0.1067	F	NYHU	T00	E	Fall	Control
J	B190	D	0.1067	0.1067	F	NYHU	T00	E	Fall	Control
J	B190	D	0.1067	0.1067	F	NYHU	T00	E	Fall	Control
J	B190	D	0.1067	0.1067	F	NYHU	T00	E	Fall	Control
J	B190	D	0.1067	0.1067	F	NYHU	T00	E	Fall	Control
J	B208	D	0.1067	0.1067	F	NYHU	T00	E	Fall	Control
J	B251	D	0.1067	0.1067	F	NYHU	T00	E	Fall	Control
J	B251	D	0.1067	0.1067	F	NYHU	T00	E	Fall	Control
J	B251	D	0.1067	0.1067	F	NYHU	T00	E	Fall	Control
A	BR01	D	0.1067	0.1067	F	NYHU	T00	E	Fall	Control
A	BR01	D	0.1067	0.1067	F	NYHU	T00	E	Fall	Control
A	B314	D	0.1067	0.1067	F	NYHU	T00	E	Spring	Control
A	B349	D	0.1067	0.1067	F	NYHU	T00	E	Spring	Control
A	B248	D	0.1067	0.1067	F	NYHU	T3	E	Fall	High
A	BR01	D	0.1067	0.1067	F	NYHU	T3	E	Fall	High
A	B336	D	0.1067	0.1067	F	NYHU	T3	E	Spring	High
A	B138	A	0.1224	0.1224	F	NYHU	T00	W	Fall	Control
J	B176	A	0.1224	0.1224	M	NYHU	T00	W	Fall	Control
J	B176	A	0.1224	0.1224	M	NYHU	T00	W	Fall	Control
A	B109	A	0.1224	0.1224	M	NYHU	T3	W	Fall	High
A	B109	A	0.1224	0.1224	M	NYHU	T3	W	Fall	High
J	B140	A	0.1224	0.1224	M	NYHU	T3	W	Fall	High
A	B088	D	0.1274	0.1274	M	NYHU	T00	E	Fall	Control
A	B088	D	0.1274	0.1274	M	NYHU	T00	E	Fall	Control
A	B168	D	0.1274	0.1274	M	NYHU	T00	E	Fall	Control
J	B172	D	0.1274	0.1274	M	NYHU	T00	E	Fall	Control
J	B190	D	0.1274	0.1274	F	NYHU	T00	E	Fall	Control
J	B190	D	0.1274	0.1274	F	NYHU	T00	E	Fall	Control
J	B190	D	0.1274	0.1274	F	NYHU	T00	E	Fall	Control
J	B190	D	0.1274	0.1274	F	NYHU	T00	E	Fall	Control
J	B190	D	0.1274	0.1274	F	NYHU	T00	E	Fall	Control
J	B206	D	0.1274	0.1274	F	NYHU	T00	E	Fall	Control
J	B206	D	0.1274	0.1274	F	NYHU	T00	E	Fall	Control
J	B206	D	0.1274	0.1274	F	NYHU	T00	E	Fall	Control
J	B208	D	0.1274	0.1274	F	NYHU	T00	E	Fall	Control
J	B251	D	0.1274	0.1274	F	NYHU	T00	E	Fall	Control
J	B251	D	0.1274	0.1274	F	NYHU	T00	E	Fall	Control
A	BR01	D	0.1274	0.1274	F	NYHU	T00	E	Fall	Control
A	B314	D	0.1274	0.1274	F	NYHU	T00	E	Spring	Control
A	B349	D	0.1274	0.1274	F	NYHU	T00	E	Spring	Control
A	B349	D	0.1274	0.1274	F	NYHU	T00	E	Spring	Control
J	B072	D	0.1274	0.1274	F	NYHU	T3	E	Fall	High
A	B336	D	0.1274	0.1274	F	NYHU	T3	E	Spring	High
A	B110	A	0.1428	0.1428	F	NYHU	T00	W	Fall	Control
J	B140	A	0.1428	0.1428	M	NYHU	T00	W	Fall	Control
A	B191	A	0.1428	0.1428	F	NYHU	T00	W	Fall	Control
A	B202	A	0.1428	0.1428	M	NYHU	T00	W	Fall	Control
J	B268	A	0.1428	0.1428	M	NYHU	T00	W	Fall	Control
A	B324	A	0.1428	0.1428	F	NYHU	T3	W	Spring	High
J	B072	D	0.1481	0.1481	F	NYHU	T00	E	Fall	Control
J	B164	D	0.1481	0.1481	M	NYHU	T00	E	Fall	Control
J	B172	D	0.1481	0.1481	M	NYHU	T00	E	Fall	Control
A	B188	D	0.1481	0.1481	F	NYHU	T00	E	Fall	Control
A	B188	D	0.1481	0.1481	F	NYHU	T00	E	Fall	Control
J	B190	D	0.1481	0.1481	F	NYHU	T00	E	Fall	Control
J	B190	D	0.1481	0.1481	F	NYHU	T00	E	Fall	Control
J	B190	D	0.1481	0.1481	F	NYHU	T00	E	Fall	Control
J	B190	D	0.1481	0.1481	F	NYHU	T00	E	Fall	Control
J	B190	D	0.1481	0.1481	F	NYHU	T00	E	Fall	Control
J	B190	D	0.1481	0.1481	F	NYHU	T00	E	Fall	Control
J	B190	D	0.1481	0.1481	F	NYHU	T00	E	Fall	Control
J	B190	D	0.1481	0.1481	F	NYHU	T00	E	Fall	Control
J	B190	D	0.1481	0.1481	F	NYHU	T00	E	Fall	Control
A	B207	D	0.1481	0.1481	M	NYHU	T00	E	Fall	Control
J	B208	D	0.1481	0.1481	F	NYHU	T00	E	Fall	Control
J	B251	D	0.1481	0.1481	F	NYHU	T00	E	Fall	Control
J	B251	D	0.1481	0.1481	F	NYHU	T00	E	Fall	Control
A	BR01	D	0.1481	0.1481	F	NYHU	T00	E	Fall	Control
A	BR01	D	0.1481	0.1481	F	NYHU	T00	E	Fall	Control
A	B257	D	0.1481	0.1481	M	NYHU	T00	E	Fall	Control
A	B314	D	0.1481	0.1481	F	NYHU	T00	E	Spring	Control
A	B349	D	0.1481	0.1481	F	NYHU	T00	E	Spring	Control
A	B349	D	0.1481	0.1481	F	NYHU	T00	E	Spring	Control
J	B172	D	0.1481	0.1481	M	NYHU	T3	E	Fall	High
A	BR01	D	0.1481	0.1481	F	NYHU	T3	E	Fall	High
A	B349	D	0.1481	0.1481	F	NYHU	T3	E	Spring	High
J	B140	A	0.1632	0.1632	M	NYHU	T00	W	Fall	Control
J	B140	A	0.1632	0.1632	M	NYHU	T00	W	Fall	Control
A	B202	A	0.1632	0.1632	M	NYHU	T00	W	Fall	Control
A	B202	A	0.1632	0.1632	M	NYHU	T00	W	Fall	Control
A	B267	A	0.1632	0.1632	F	NYHU	T00	W	Fall	Control
J	B268	A	0.1632	0.1632	M	NYHU	T00	W	Fall	Control
A	B109	A	0.1632	0.1632	M	NYHU	T3	W	Fall	High
A	B109	A	0.1632	0.1632	M	NYHU	T3	W	Fall	High
A	B138	A	0.1632	0.1632	F	NYHU	T3	W	Fall	High
J	B156	A	0.1632	0.1632	M	NYHU	T3	W	Fall	High
A	B192	A	0.1632	0.1632	F	NYHU	T3	W	Fall	High
A	B202	A	0.1632	0.1632	M	NYHU	T3	W	Fall	High
A	B087	D	0.1688	0.1688	M	NYHU	T00	E	Fall	Control
A	B088	D	0.1688	0.1688	M	NYHU	T00	E	Fall	Control
A	B188	D	0.1688	0.1688	F	NYHU	T00	E	Fall	Control
J	B190	D	0.1688	0.1688	F	NYHU	T00	E	Fall	Control
J	B190	D	0.1688	0.1688	F	NYHU	T00	E	Fall	Control
J	B190	D	0.1688	0.1688	F	NYHU	T00	E	Fall	Control
J	B190	D	0.1688	0.1688	F	NYHU	T00	E	Fall	Control
J	B190	D	0.1688	0.1688	F	NYHU	T00	E	Fall	Control
J	B190	D	0.1688	0.1688	F	NYHU	T00	E	Fall	Control
J	B208	D	0.1688	0.1688	F	NYHU	T00	E	Fall	Control
A	B248	D	0.1688	0.1688	F	NYHU	T00	E	Fall	Control
A	B248	D	0.1688	0.1688	F	NYHU	T00	E	Fall	Control
A	B249	D	0.1688	0.1688	F	NYHU	T00	E	Fall	Control
A	B249	D	0.1688	0.1688	F	NYHU	T00	E	Fall	Control
A	B314	D	0.1688	0.1688	F	NYHU	T00	E	Spring	Control
A	B336	D	0.1688	0.1688	F	NYHU	T00	E	Spring	Control
A	B351	D	0.1688	0.1688	M	NYHU	T00	E	Spring	Control
A	B351	D	0.1688	0.1688	M	NYHU	T00	E	Spring	Control
A	BR01	D	0.1688	0.1688	F	NYHU	T3	E	Fall	High
A	B336	D	0.1688	0.1688	F	NYHU	T3	E	Spring	High
J	B140	A	0.1836	0.1836	M	NYHU	T00	W	Fall	Control
J	B140	A	0.1836	0.1836	M	NYHU	T00	W	Fall	Control
J	B176	A	0.1836	0.1836	M	NYHU	T00	W	Fall	Control
A	B191	A	0.1836	0.1836	F	NYHU	T00	W	Fall	Control
A	B191	A	0.1836	0.1836	F	NYHU	T00	W	Fall	Control
A	B192	A	0.1836	0.1836	F	NYHU	T00	W	Fall	Control
A	B202	A	0.1836	0.1836	M	NYHU	T00	W	Fall	Control
J	B268	A	0.1836	0.1836	M	NYHU	T00	W	Fall	Control
A	B327	A	0.1836	0.1836	F	NYHU	T00	W	Spring	Control
J	B050	A	0.1836	0.1836	F	NYHU	T3	W	Fall	High
A	B138	A	0.1836	0.1836	F	NYHU	T3	W	Fall	High
A	B202	A	0.1836	0.1836	M	NYHU	T3	W	Fall	High
A	B070	D	0.1895	0.1895	F	NYHU	T00	E	Fall	Control
A	B188	D	0.1895	0.1895	F	NYHU	T00	E	Fall	Control
J	B190	D	0.1895	0.1895	F	NYHU	T00	E	Fall	Control
J	B190	D	0.1895	0.1895	F	NYHU	T00	E	Fall	Control
J	B206	D	0.1895	0.1895	F	NYHU	T00	E	Fall	Control
J	B208	D	0.1895	0.1895	F	NYHU	T00	E	Fall	Control
A	B252	D	0.1895	0.1895	F	NYHU	T00	E	Fall	Control
A	B252	D	0.1895	0.1895	F	NYHU	T00	E	Fall	Control
A	BR01	D	0.1895	0.1895	F	NYHU	T00	E	Fall	Control
A	B314	D	0.1895	0.1895	F	NYHU	T00	E	Spring	Control
A	B349	D	0.1895	0.1895	F	NYHU	T00	E	Spring	Control
A	B248	D	0.1895	0.1895	F	NYHU	T3	E	Fall	High
A	B110	A	0.204	0.204	F	NYHU	T00	W	Fall	Control
A	B138	A	0.204	0.204	F	NYHU	T00	W	Fall	Control
J	B140	A	0.204	0.204	M	NYHU	T00	W	Fall	Control
J	B141	A	0.204	0.204	M	NYHU	T00	W	Fall	Control
J	B156	A	0.204	0.204	M	NYHU	T00	W	Fall	Control
A	B191	A	0.204	0.204	F	NYHU	T00	W	Fall	Control
A	B192	A	0.204	0.204	F	NYHU	T00	W	Fall	Control
J	B219	A	0.204	0.204	F	NYHU	T00	W	Fall	Control
J	B050	A	0.204	0.204	F	NYHU	T3	W	Fall	High
J	B176	A	0.204	0.204	M	NYHU	T3	W	Fall	High
A	B191	A	0.204	0.204	F	NYHU	T3	W	Fall	High
A	B202	A	0.204	0.204	M	NYHU	T3	W	Fall	High
A	B202	A	0.204	0.204	M	NYHU	T3	W	Fall	High
A	B324	A	0.204	0.204	F	NYHU	T3	W	Spring	High
J	B072	D	0.2102	0.2102	F	NYHU	T00	E	Fall	Control
J	B189	D	0.2102	0.2102	F	NYHU	T00	E	Fall	Control
J	B190	D	0.2102	0.2102	F	NYHU	T00	E	Fall	Control
A	B207	D	0.2102	0.2102	M	NYHU	T00	E	Fall	Control
J	B251	D	0.2102	0.2102	F	NYHU	T00	E	Fall	Control
J	B251	D	0.2102	0.2102	F	NYHU	T00	E	Fall	Control
J	B251	D	0.2102	0.2102	F	NYHU	T00	E	Fall	Control
A	BR01	D	0.2102	0.2102	F	NYHU	T00	E	Fall	Control
A	B257	D	0.2102	0.2102	M	NYHU	T00	E	Fall	Control
A	B314	D	0.2102	0.2102	F	NYHU	T00	E	Spring	Control
A	B349	D	0.2102	0.2102	F	NYHU	T00	E	Spring	Control
A	B351	D	0.2102	0.2102	M	NYHU	T00	E	Spring	Control
A	B351	D	0.2102	0.2102	M	NYHU	T00	E	Spring	Control
J	B054	D	0.2102	0.2102	M	NYHU	T3	E	Fall	High
J	B189	D	0.2102	0.2102	F	NYHU	T3	E	Fall	High
J	B189	D	0.2102	0.2102	F	NYHU	T3	E	Fall	High
A	B314	D	0.2102	0.2102	F	NYHU	T3	E	Spring	High
A	B370	D	0.2102	0.2102	F	NYHU	T3	E	Spring	High
A	B110	A	0.2244	0.2244	F	NYHU	T00	W	Fall	Control
J	B140	A	0.2244	0.2244	M	NYHU	T00	W	Fall	Control
J	B141	A	0.2244	0.2244	M	NYHU	T00	W	Fall	Control
J	B176	A	0.2244	0.2244	M	NYHU	T00	W	Fall	Control
A	B191	A	0.2244	0.2244	F	NYHU	T00	W	Fall	Control
A	B191	A	0.2244	0.2244	F	NYHU	T00	W	Fall	Control
A	B192	A	0.2244	0.2244	F	NYHU	T00	W	Fall	Control
A	B202	A	0.2244	0.2244	M	NYHU	T00	W	Fall	Control
A	B267	A	0.2244	0.2244	F	NYHU	T00	W	Fall	Control
J	B268	A	0.2244	0.2244	M	NYHU	T00	W	Fall	Control
J	B050	A	0.2244	0.2244	F	NYHU	T3	W	Fall	High
A	B109	A	0.2244	0.2244	M	NYHU	T3	W	Fall	High
A	B109	A	0.2244	0.2244	M	NYHU	T3	W	Fall	High
A	B109	A	0.2244	0.2244	M	NYHU	T3	W	Fall	High
J	B140	A	0.2244	0.2244	M	NYHU	T3	W	Fall	High
J	B072	D	0.2309	0.2309	F	NYHU	T00	E	Fall	Control
A	B088	D	0.2309	0.2309	M	NYHU	T00	E	Fall	Control
J	B164	D	0.2309	0.2309	M	NYHU	T00	E	Fall	Control
J	B190	D	0.2309	0.2309	F	NYHU	T00	E	Fall	Control
J	B190	D	0.2309	0.2309	F	NYHU	T00	E	Fall	Control
J	B190	D	0.2309	0.2309	F	NYHU	T00	E	Fall	Control
J	B190	D	0.2309	0.2309	F	NYHU	T00	E	Fall	Control
J	B190	D	0.2309	0.2309	F	NYHU	T00	E	Fall	Control
J	B190	D	0.2309	0.2309	F	NYHU	T00	E	Fall	Control
J	B251	D	0.2309	0.2309	F	NYHU	T00	E	Fall	Control
A	B314	D	0.2309	0.2309	F	NYHU	T00	E	Spring	Control
A	B314	D	0.2309	0.2309	F	NYHU	T00	E	Spring	Control
A	B349	D	0.2309	0.2309	F	NYHU	T00	E	Spring	Control
A	B349	D	0.2309	0.2309	F	NYHU	T00	E	Spring	Control
A	B349	D	0.2309	0.2309	F	NYHU	T3	E	Spring	High
A	B191	A	0.2448	0.2448	F	NYHU	T00	W	Fall	Control
A	B192	A	0.2448	0.2448	F	NYHU	T00	W	Fall	Control
A	B202	A	0.2448	0.2448	M	NYHU	T00	W	Fall	Control
J	B268	A	0.2448	0.2448	M	NYHU	T00	W	Fall	Control
J	B050	A	0.2448	0.2448	F	NYHU	T3	W	Fall	High
A	B109	A	0.2448	0.2448	M	NYHU	T3	W	Fall	High
J	B176	A	0.2448	0.2448	M	NYHU	T3	W	Fall	High
A	B191	A	0.2448	0.2448	F	NYHU	T3	W	Fall	High
A	B192	A	0.2448	0.2448	F	NYHU	T3	W	Fall	High
A	B070	D	0.2516	0.2516	F	NYHU	T00	E	Fall	Control
J	B072	D	0.2516	0.2516	F	NYHU	T00	E	Fall	Control
A	B088	D	0.2516	0.2516	M	NYHU	T00	E	Fall	Control
A	B168	D	0.2516	0.2516	M	NYHU	T00	E	Fall	Control
J	B172	D	0.2516	0.2516	M	NYHU	T00	E	Fall	Control
A	B188	D	0.2516	0.2516	F	NYHU	T00	E	Fall	Control
A	B188	D	0.2516	0.2516	F	NYHU	T00	E	Fall	Control
J	B190	D	0.2516	0.2516	F	NYHU	T00	E	Fall	Control
J	B190	D	0.2516	0.2516	F	NYHU	T00	E	Fall	Control
J	B208	D	0.2516	0.2516	F	NYHU	T00	E	Fall	Control
J	B208	D	0.2516	0.2516	F	NYHU	T00	E	Fall	Control
J	B251	D	0.2516	0.2516	F	NYHU	T00	E	Fall	Control
J	B251	D	0.2516	0.2516	F	NYHU	T00	E	Fall	Control
A	B351	D	0.2516	0.2516	M	NYHU	T00	E	Spring	Control
A	B351	D	0.2516	0.2516	M	NYHU	T00	E	Spring	Control
A	B248	D	0.2516	0.2516	F	NYHU	T3	E	Fall	High
A	BR01	D	0.2516	0.2516	F	NYHU	T3	E	Fall	High
A	B314	D	0.2516	0.2516	F	NYHU	T3	E	Spring	High
A	B336	D	0.2516	0.2516	F	NYHU	T3	E	Spring	High
A	B110	A	0.2652	0.2652	F	NYHU	T00	W	Fall	Control
A	B110	A	0.2652	0.2652	F	NYHU	T00	W	Fall	Control
J	B176	A	0.2652	0.2652	M	NYHU	T00	W	Fall	Control
A	B192	A	0.2652	0.2652	F	NYHU	T00	W	Fall	Control
A	B192	A	0.2652	0.2652	F	NYHU	T00	W	Fall	Control
A	B202	A	0.2652	0.2652	M	NYHU	T00	W	Fall	Control
A	B217	A	0.2652	0.2652	M	NYHU	T00	W	Fall	Control
A	B217	A	0.2652	0.2652	M	NYHU	T00	W	Fall	Control
J	B219	A	0.2652	0.2652	F	NYHU	T00	W	Fall	Control
J	B219	A	0.2652	0.2652	F	NYHU	T00	W	Fall	Control
A	B324	A	0.2652	0.2652	F	NYHU	T00	W	Spring	Control
J	B050	A	0.2652	0.2652	F	NYHU	T3	W	Fall	High
A	B138	A	0.2652	0.2652	F	NYHU	T3	W	Fall	High
J	B176	A	0.2652	0.2652	M	NYHU	T3	W	Fall	High
J	B072	D	0.2723	0.2723	F	NYHU	T00	E	Fall	Control
A	B168	D	0.2723	0.2723	M	NYHU	T00	E	Fall	Control
A	B168	D	0.2723	0.2723	M	NYHU	T00	E	Fall	Control
J	B190	D	0.2723	0.2723	F	NYHU	T00	E	Fall	Control
J	B190	D	0.2723	0.2723	F	NYHU	T00	E	Fall	Control
J	B208	D	0.2723	0.2723	F	NYHU	T00	E	Fall	Control
A	B252	D	0.2723	0.2723	F	NYHU	T00	E	Fall	Control
A	BR01	D	0.2723	0.2723	F	NYHU	T00	E	Fall	Control
J	B259	D	0.2723	0.2723	F	NYHU	T00	E	Fall	Control
J	B072	D	0.2723	0.2723	F	NYHU	T3	E	Fall	High
A	B314	D	0.2723	0.2723	F	NYHU	T3	E	Spring	High
A	B349	D	0.2723	0.2723	F	NYHU	T3	E	Spring	High
A	B351	D	0.2723	0.2723	M	NYHU	T3	E	Spring	High
A	B110	A	0.2856	0.2856	F	NYHU	T00	W	Fall	Control
A	B202	A	0.2856	0.2856	M	NYHU	T00	W	Fall	Control
A	B217	A	0.2856	0.2856	M	NYHU	T00	W	Fall	Control
A	B138	A	0.2856	0.2856	F	NYHU	T3	W	Fall	High
A	B191	A	0.2856	0.2856	F	NYHU	T3	W	Fall	High
A	B191	A	0.2856	0.2856	F	NYHU	T3	W	Fall	High
J	B219	A	0.2856	0.2856	F	NYHU	T3	W	Fall	High
J	B072	D	0.293	0.293	F	NYHU	T00	E	Fall	Control
J	B072	D	0.293	0.293	F	NYHU	T00	E	Fall	Control
J	B172	D	0.293	0.293	M	NYHU	T00	E	Fall	Control
J	B172	D	0.293	0.293	M	NYHU	T00	E	Fall	Control
A	B188	D	0.293	0.293	F	NYHU	T00	E	Fall	Control
J	B190	D	0.293	0.293	F	NYHU	T00	E	Fall	Control
J	B190	D	0.293	0.293	F	NYHU	T00	E	Fall	Control
J	B190	D	0.293	0.293	F	NYHU	T00	E	Fall	Control
J	B190	D	0.293	0.293	F	NYHU	T00	E	Fall	Control
J	B208	D	0.293	0.293	F	NYHU	T00	E	Fall	Control
A	B336	D	0.293	0.293	F	NYHU	T00	E	Spring	Control
A	B349	D	0.293	0.293	F	NYHU	T00	E	Spring	Control
A	B351	D	0.293	0.293	M	NYHU	T00	E	Spring	Control
A	BR01	D	0.293	0.293	F	NYHU	T3	E	Fall	High
A	BR01	D	0.293	0.293	F	NYHU	T3	E	Fall	High
A	B314	D	0.293	0.293	F	NYHU	T3	E	Spring	High
A	B314	D	0.293	0.293	F	NYHU	T3	E	Spring	High
A	B314	D	0.293	0.293	F	NYHU	T3	E	Spring	High
A	B314	D	0.293	0.293	F	NYHU	T3	E	Spring	High
A	B109	A	0.306	0.306	M	NYHU	T00	W	Fall	Control
A	B110	A	0.306	0.306	F	NYHU	T00	W	Fall	Control
J	B140	A	0.306	0.306	M	NYHU	T00	W	Fall	Control
J	B176	A	0.306	0.306	M	NYHU	T00	W	Fall	Control
J	B268	A	0.306	0.306	M	NYHU	T00	W	Fall	Control
A	B324	A	0.306	0.306	F	NYHU	T00	W	Spring	Control
J	B072	D	0.3137	0.3137	F	NYHU	T00	E	Fall	Control
J	B072	D	0.3137	0.3137	F	NYHU	T00	E	Fall	Control
J	B072	D	0.3137	0.3137	F	NYHU	T00	E	Fall	Control
A	B088	D	0.3137	0.3137	M	NYHU	T00	E	Fall	Control
A	B168	D	0.3137	0.3137	M	NYHU	T00	E	Fall	Control
A	B188	D	0.3137	0.3137	F	NYHU	T00	E	Fall	Control
J	B189	D	0.3137	0.3137	F	NYHU	T00	E	Fall	Control
J	B190	D	0.3137	0.3137	F	NYHU	T00	E	Fall	Control
J	B208	D	0.3137	0.3137	F	NYHU	T00	E	Fall	Control
A	B249	D	0.3137	0.3137	F	NYHU	T00	E	Fall	Control
A	B249	D	0.3137	0.3137	F	NYHU	T00	E	Fall	Control
J	B251	D	0.3137	0.3137	F	NYHU	T00	E	Fall	Control
J	B251	D	0.3137	0.3137	F	NYHU	T00	E	Fall	Control
A	BR01	D	0.3137	0.3137	F	NYHU	T00	E	Fall	Control
J	B259	D	0.3137	0.3137	F	NYHU	T00	E	Fall	Control
A	B349	D	0.3137	0.3137	F	NYHU	T00	E	Spring	Control
A	B349	D	0.3137	0.3137	F	NYHU	T00	E	Spring	Control
A	B349	D	0.3137	0.3137	F	NYHU	T00	E	Spring	Control
A	B351	D	0.3137	0.3137	M	NYHU	T00	E	Spring	Control
A	B351	D	0.3137	0.3137	M	NYHU	T00	E	Spring	Control
A	B351	D	0.3137	0.3137	M	NYHU	T00	E	Spring	Control
A	B188	D	0.3137	0.3137	F	NYHU	T3	E	Fall	High
A	BR01	D	0.3137	0.3137	F	NYHU	T3	E	Fall	High
A	B336	D	0.3137	0.3137	F	NYHU	T3	E	Spring	High
A	B349	D	0.3137	0.3137	F	NYHU	T3	E	Spring	High
A	B370	D	0.3137	0.3137	F	NYHU	T3	E	Spring	High
A	B109	A	0.3264	0.3264	M	NYHU	T00	W	Fall	Control
A	B138	A	0.3264	0.3264	F	NYHU	T00	W	Fall	Control
J	B156	A	0.3264	0.3264	M	NYHU	T00	W	Fall	Control
J	B176	A	0.3264	0.3264	M	NYHU	T3	W	Fall	High
A	B070	D	0.3344	0.3344	F	NYHU	T00	E	Fall	Control
J	B072	D	0.3344	0.3344	F	NYHU	T00	E	Fall	Control
J	B072	D	0.3344	0.3344	F	NYHU	T00	E	Fall	Control
A	B188	D	0.3344	0.3344	F	NYHU	T00	E	Fall	Control
J	B190	D	0.3344	0.3344	F	NYHU	T00	E	Fall	Control
J	B190	D	0.3344	0.3344	F	NYHU	T00	E	Fall	Control
J	B208	D	0.3344	0.3344	F	NYHU	T00	E	Fall	Control
J	B208	D	0.3344	0.3344	F	NYHU	T00	E	Fall	Control
A	B248	D	0.3344	0.3344	F	NYHU	T00	E	Fall	Control
A	B252	D	0.3344	0.3344	F	NYHU	T00	E	Fall	Control
A	B252	D	0.3344	0.3344	F	NYHU	T00	E	Fall	Control
A	B349	D	0.3344	0.3344	F	NYHU	T00	E	Spring	Control
A	BR01	D	0.3344	0.3344	F	NYHU	T3	E	Fall	High
A	BR01	D	0.3344	0.3344	F	NYHU	T3	E	Fall	High
A	BR01	D	0.3344	0.3344	F	NYHU	T3	E	Fall	High
A	B138	A	0.3468	0.3468	F	NYHU	T00	W	Fall	Control
A	B191	A	0.3468	0.3468	F	NYHU	T00	W	Fall	Control
A	B217	A	0.3468	0.3468	M	NYHU	T00	W	Fall	Control
J	B268	A	0.3468	0.3468	M	NYHU	T00	W	Fall	Control
J	B268	A	0.3468	0.3468	M	NYHU	T00	W	Fall	Control
J	B050	A	0.3468	0.3468	F	NYHU	T3	W	Fall	High
J	B054	D	0.3551	0.3551	M	NYHU	T00	E	Fall	Control
J	B072	D	0.3551	0.3551	F	NYHU	T00	E	Fall	Control
A	B088	D	0.3551	0.3551	M	NYHU	T00	E	Fall	Control
A	B088	D	0.3551	0.3551	M	NYHU	T00	E	Fall	Control
J	B190	D	0.3551	0.3551	F	NYHU	T00	E	Fall	Control
J	B190	D	0.3551	0.3551	F	NYHU	T00	E	Fall	Control
J	B208	D	0.3551	0.3551	F	NYHU	T00	E	Fall	Control
J	B251	D	0.3551	0.3551	F	NYHU	T00	E	Fall	Control
J	B251	D	0.3551	0.3551	F	NYHU	T00	E	Fall	Control
A	BR01	D	0.3551	0.3551	F	NYHU	T00	E	Fall	Control
A	B314	D	0.3551	0.3551	F	NYHU	T00	E	Spring	Control
A	B349	D	0.3551	0.3551	F	NYHU	T00	E	Spring	Control
A	BR01	D	0.3551	0.3551	F	NYHU	T3	E	Fall	High
A	BR01	D	0.3551	0.3551	F	NYHU	T3	E	Fall	High
A	B202	A	0.3672	0.3672	M	NYHU	T00	W	Fall	Control
A	B202	A	0.3672	0.3672	M	NYHU	T00	W	Fall	Control
J	B050	A	0.3672	0.3672	F	NYHU	T3	W	Fall	High
A	B109	A	0.3672	0.3672	M	NYHU	T3	W	Fall	High
A	B109	A	0.3672	0.3672	M	NYHU	T3	W	Fall	High
A	B070	D	0.3758	0.3758	F	NYHU	T00	E	Fall	Control
J	B072	D	0.3758	0.3758	F	NYHU	T00	E	Fall	Control
J	B072	D	0.3758	0.3758	F	NYHU	T00	E	Fall	Control
J	B072	D	0.3758	0.3758	F	NYHU	T00	E	Fall	Control
J	B072	D	0.3758	0.3758	F	NYHU	T00	E	Fall	Control
J	B072	D	0.3758	0.3758	F	NYHU	T00	E	Fall	Control
A	B168	D	0.3758	0.3758	M	NYHU	T00	E	Fall	Control
J	B208	D	0.3758	0.3758	F	NYHU	T00	E	Fall	Control
J	B208	D	0.3758	0.3758	F	NYHU	T00	E	Fall	Control
J	B251	D	0.3758	0.3758	F	NYHU	T00	E	Fall	Control
A	B314	D	0.3758	0.3758	F	NYHU	T00	E	Spring	Control
A	B351	D	0.3758	0.3758	M	NYHU	T00	E	Spring	Control
A	B248	D	0.3758	0.3758	F	NYHU	T3	E	Fall	High
A	B248	D	0.3758	0.3758	F	NYHU	T3	E	Fall	High
A	B314	D	0.3758	0.3758	F	NYHU	T3	E	Spring	High
A	B314	D	0.3758	0.3758	F	NYHU	T3	E	Spring	High
A	B314	D	0.3758	0.3758	F	NYHU	T3	E	Spring	High
A	B109	A	0.3876	0.3876	M	NYHU	T00	W	Fall	Control
A	B110	A	0.3876	0.3876	F	NYHU	T00	W	Fall	Control
A	B138	A	0.3876	0.3876	F	NYHU	T00	W	Fall	Control
J	B156	A	0.3876	0.3876	M	NYHU	T00	W	Fall	Control
A	B324	A	0.3876	0.3876	F	NYHU	T00	W	Spring	Control
A	B324	A	0.3876	0.3876	F	NYHU	T00	W	Spring	Control
J	B050	A	0.3876	0.3876	F	NYHU	T3	W	Fall	High
J	B050	A	0.3876	0.3876	F	NYHU	T3	W	Fall	High
A	B109	A	0.3876	0.3876	M	NYHU	T3	W	Fall	High
A	B109	A	0.3876	0.3876	M	NYHU	T3	W	Fall	High
A	B324	A	0.3876	0.3876	F	NYHU	T3	W	Spring	High
A	B327	A	0.3876	0.3876	F	NYHU	T3	W	Spring	High
J	B072	D	0.3965	0.3965	F	NYHU	T00	E	Fall	Control
J	B072	D	0.3965	0.3965	F	NYHU	T00	E	Fall	Control
J	B072	D	0.3965	0.3965	F	NYHU	T00	E	Fall	Control
A	B168	D	0.3965	0.3965	M	NYHU	T00	E	Fall	Control
A	B188	D	0.3965	0.3965	F	NYHU	T00	E	Fall	Control
J	B190	D	0.3965	0.3965	F	NYHU	T00	E	Fall	Control
A	B248	D	0.3965	0.3965	F	NYHU	T00	E	Fall	Control
A	B248	D	0.3965	0.3965	F	NYHU	T00	E	Fall	Control
J	B251	D	0.3965	0.3965	F	NYHU	T00	E	Fall	Control
A	BR01	D	0.3965	0.3965	F	NYHU	T00	E	Fall	Control
A	B349	D	0.3965	0.3965	F	NYHU	T00	E	Spring	Control
A	B351	D	0.3965	0.3965	M	NYHU	T00	E	Spring	Control
A	B351	D	0.3965	0.3965	M	NYHU	T00	E	Spring	Control
A	B351	D	0.3965	0.3965	M	NYHU	T00	E	Spring	Control
A	B188	D	0.3965	0.3965	F	NYHU	T3	E	Fall	High
A	BR01	D	0.3965	0.3965	F	NYHU	T3	E	Fall	High
A	B109	A	0.408	0.408	M	NYHU	T00	W	Fall	Control
A	B109	A	0.408	0.408	M	NYHU	T00	W	Fall	Control
J	B140	A	0.408	0.408	M	NYHU	T00	W	Fall	Control
J	B176	A	0.408	0.408	M	NYHU	T00	W	Fall	Control
A	B202	A	0.408	0.408	M	NYHU	T00	W	Fall	Control
A	B217	A	0.408	0.408	M	NYHU	T00	W	Fall	Control
J	B268	A	0.408	0.408	M	NYHU	T00	W	Fall	Control
J	B268	A	0.408	0.408	M	NYHU	T00	W	Fall	Control
A	B324	A	0.408	0.408	F	NYHU	T00	W	Spring	Control
A	B324	A	0.408	0.408	F	NYHU	T00	W	Spring	Control
A	B109	A	0.408	0.408	M	NYHU	T3	W	Fall	High
A	B116	A	0.408	0.408	M	NYHU	T3	W	Fall	High
A	B138	A	0.408	0.408	F	NYHU	T3	W	Fall	High
J	B141	A	0.408	0.408	M	NYHU	T3	W	Fall	High
J	B072	D	0.4172	0.4172	F	NYHU	T00	E	Fall	Control
A	B088	D	0.4172	0.4172	M	NYHU	T00	E	Fall	Control
A	B168	D	0.4172	0.4172	M	NYHU	T00	E	Fall	Control
A	B168	D	0.4172	0.4172	M	NYHU	T00	E	Fall	Control
A	B188	D	0.4172	0.4172	F	NYHU	T00	E	Fall	Control
A	B188	D	0.4172	0.4172	F	NYHU	T00	E	Fall	Control
J	B190	D	0.4172	0.4172	F	NYHU	T00	E	Fall	Control
J	B190	D	0.4172	0.4172	F	NYHU	T00	E	Fall	Control
J	B190	D	0.4172	0.4172	F	NYHU	T00	E	Fall	Control
J	B190	D	0.4172	0.4172	F	NYHU	T00	E	Fall	Control
A	B249	D	0.4172	0.4172	F	NYHU	T00	E	Fall	Control
J	B259	D	0.4172	0.4172	F	NYHU	T00	E	Fall	Control
A	B349	D	0.4172	0.4172	F	NYHU	T00	E	Spring	Control
A	B087	D	0.4172	0.4172	M	NYHU	T3	E	Fall	High
A	B257	D	0.4172	0.4172	M	NYHU	T3	E	Fall	High
A	B314	D	0.4172	0.4172	F	NYHU	T3	E	Spring	High
A	B314	D	0.4172	0.4172	F	NYHU	T3	E	Spring	High
A	B314	D	0.4172	0.4172	F	NYHU	T3	E	Spring	High
A	B370	D	0.4172	0.4172	F	NYHU	T3	E	Spring	High
A	B109	A	0.4284	0.4284	M	NYHU	T00	W	Fall	Control
A	B109	A	0.4284	0.4284	M	NYHU	T00	W	Fall	Control
A	B110	A	0.4284	0.4284	F	NYHU	T00	W	Fall	Control
A	B191	A	0.4284	0.4284	F	NYHU	T00	W	Fall	Control
A	B202	A	0.4284	0.4284	M	NYHU	T00	W	Fall	Control
A	B109	A	0.4284	0.4284	M	NYHU	T3	W	Fall	High
A	B109	A	0.4284	0.4284	M	NYHU	T3	W	Fall	High
A	B109	A	0.4284	0.4284	M	NYHU	T3	W	Fall	High
J	B176	A	0.4284	0.4284	M	NYHU	T3	W	Fall	High
A	B191	A	0.4284	0.4284	F	NYHU	T3	W	Fall	High
A	B192	A	0.4284	0.4284	F	NYHU	T3	W	Fall	High
J	B190	D	0.4379	0.4379	F	NYHU	T00	E	Fall	Control
J	B208	D	0.4379	0.4379	F	NYHU	T00	E	Fall	Control
J	B208	D	0.4379	0.4379	F	NYHU	T00	E	Fall	Control
A	B248	D	0.4379	0.4379	F	NYHU	T00	E	Fall	Control
J	B251	D	0.4379	0.4379	F	NYHU	T00	E	Fall	Control
A	B314	D	0.4379	0.4379	F	NYHU	T00	E	Spring	Control
A	B349	D	0.4379	0.4379	F	NYHU	T00	E	Spring	Control
A	B351	D	0.4379	0.4379	M	NYHU	T00	E	Spring	Control
J	B172	D	0.4379	0.4379	M	NYHU	T3	E	Fall	High
A	BR01	D	0.4379	0.4379	F	NYHU	T3	E	Fall	High
A	BR01	D	0.4379	0.4379	F	NYHU	T3	E	Fall	High
A	BR01	D	0.4379	0.4379	F	NYHU	T3	E	Fall	High
A	B257	D	0.4379	0.4379	M	NYHU	T3	E	Fall	High
A	B314	D	0.4379	0.4379	F	NYHU	T3	E	Spring	High
A	B336	D	0.4379	0.4379	F	NYHU	T3	E	Spring	High
A	B370	D	0.4379	0.4379	F	NYHU	T3	E	Spring	High
A	B370	D	0.4379	0.4379	F	NYHU	T3	E	Spring	High
A	B110	A	0.4488	0.4488	F	NYHU	T00	W	Fall	Control
J	B141	A	0.4488	0.4488	M	NYHU	T00	W	Fall	Control
J	B156	A	0.4488	0.4488	M	NYHU	T00	W	Fall	Control
A	B192	A	0.4488	0.4488	F	NYHU	T00	W	Fall	Control
A	B324	A	0.4488	0.4488	F	NYHU	T00	W	Spring	Control
A	B324	A	0.4488	0.4488	F	NYHU	T00	W	Spring	Control
A	B109	A	0.4488	0.4488	M	NYHU	T3	W	Fall	High
A	B138	A	0.4488	0.4488	F	NYHU	T3	W	Fall	High
J	B141	A	0.4488	0.4488	M	NYHU	T3	W	Fall	High
J	B219	A	0.4488	0.4488	F	NYHU	T3	W	Fall	High
J	B072	D	0.4586	0.4586	F	NYHU	T00	E	Fall	Control
J	B072	D	0.4586	0.4586	F	NYHU	T00	E	Fall	Control
A	B188	D	0.4586	0.4586	F	NYHU	T00	E	Fall	Control
A	B188	D	0.4586	0.4586	F	NYHU	T00	E	Fall	Control
J	B190	D	0.4586	0.4586	F	NYHU	T00	E	Fall	Control
J	B208	D	0.4586	0.4586	F	NYHU	T00	E	Fall	Control
J	B208	D	0.4586	0.4586	F	NYHU	T00	E	Fall	Control
J	B208	D	0.4586	0.4586	F	NYHU	T00	E	Fall	Control
J	B208	D	0.4586	0.4586	F	NYHU	T00	E	Fall	Control
A	B249	D	0.4586	0.4586	F	NYHU	T00	E	Fall	Control
J	B259	D	0.4586	0.4586	F	NYHU	T00	E	Fall	Control
A	B314	D	0.4586	0.4586	F	NYHU	T00	E	Spring	Control
A	B370	D	0.4586	0.4586	F	NYHU	T00	E	Spring	Control
J	B172	D	0.4586	0.4586	M	NYHU	T3	E	Fall	High
J	B189	D	0.4586	0.4586	F	NYHU	T3	E	Fall	High
J	B189	D	0.4586	0.4586	F	NYHU	T3	E	Fall	High
A	BR01	D	0.4586	0.4586	F	NYHU	T3	E	Fall	High
A	BR01	D	0.4586	0.4586	F	NYHU	T3	E	Fall	High
A	BR01	D	0.4586	0.4586	F	NYHU	T3	E	Fall	High
A	B314	D	0.4586	0.4586	F	NYHU	T3	E	Spring	High
A	B314	D	0.4586	0.4586	F	NYHU	T3	E	Spring	High
A	B351	D	0.4586	0.4586	M	NYHU	T3	E	Spring	High
A	B109	A	0.4692	0.4692	M	NYHU	T00	W	Fall	Control
J	B140	A	0.4692	0.4692	M	NYHU	T00	W	Fall	Control
J	B140	A	0.4692	0.4692	M	NYHU	T00	W	Fall	Control
J	B141	A	0.4692	0.4692	M	NYHU	T00	W	Fall	Control
J	B176	A	0.4692	0.4692	M	NYHU	T00	W	Fall	Control
A	B324	A	0.4692	0.4692	F	NYHU	T00	W	Spring	Control
A	B191	A	0.4692	0.4692	F	NYHU	T3	W	Fall	High
A	B324	A	0.4692	0.4692	F	NYHU	T3	W	Spring	High
A	B327	A	0.4692	0.4692	F	NYHU	T3	W	Spring	High
A	B327	A	0.4692	0.4692	F	NYHU	T3	W	Spring	High
A	B327	A	0.4692	0.4692	F	NYHU	T3	W	Spring	High
A	B188	D	0.4793	0.4793	F	NYHU	T00	E	Fall	Control
J	B190	D	0.4793	0.4793	F	NYHU	T00	E	Fall	Control
J	B190	D	0.4793	0.4793	F	NYHU	T00	E	Fall	Control
J	B190	D	0.4793	0.4793	F	NYHU	T00	E	Fall	Control
J	B190	D	0.4793	0.4793	F	NYHU	T00	E	Fall	Control
A	B248	D	0.4793	0.4793	F	NYHU	T00	E	Fall	Control
J	B251	D	0.4793	0.4793	F	NYHU	T00	E	Fall	Control
J	B251	D	0.4793	0.4793	F	NYHU	T00	E	Fall	Control
A	BR01	D	0.4793	0.4793	F	NYHU	T00	E	Fall	Control
A	B314	D	0.4793	0.4793	F	NYHU	T00	E	Spring	Control
A	B349	D	0.4793	0.4793	F	NYHU	T00	E	Spring	Control
A	B351	D	0.4793	0.4793	M	NYHU	T00	E	Spring	Control
A	B351	D	0.4793	0.4793	M	NYHU	T00	E	Spring	Control
A	B188	D	0.4793	0.4793	F	NYHU	T3	E	Fall	High
J	B189	D	0.4793	0.4793	F	NYHU	T3	E	Fall	High
A	BR01	D	0.4793	0.4793	F	NYHU	T3	E	Fall	High
A	BR01	D	0.4793	0.4793	F	NYHU	T3	E	Fall	High
A	BR01	D	0.4793	0.4793	F	NYHU	T3	E	Fall	High
A	B314	D	0.4793	0.4793	F	NYHU	T3	E	Spring	High
A	B314	D	0.4793	0.4793	F	NYHU	T3	E	Spring	High
A	B349	D	0.4793	0.4793	F	NYHU	T3	E	Spring	High
A	B349	D	0.4793	0.4793	F	NYHU	T3	E	Spring	High
A	B109	A	0.4896	0.4896	M	NYHU	T00	W	Fall	Control
A	B110	A	0.4896	0.4896	F	NYHU	T00	W	Fall	Control
A	B110	A	0.4896	0.4896	F	NYHU	T00	W	Fall	Control
A	B110	A	0.4896	0.4896	F	NYHU	T00	W	Fall	Control
A	B110	A	0.4896	0.4896	F	NYHU	T00	W	Fall	Control
A	B202	A	0.4896	0.4896	M	NYHU	T00	W	Fall	Control
J	B219	A	0.4896	0.4896	F	NYHU	T00	W	Fall	Control
A	B109	A	0.4896	0.4896	M	NYHU	T3	W	Fall	High
A	B202	A	0.4896	0.4896	M	NYHU	T3	W	Fall	High
A	B217	A	0.4896	0.4896	M	NYHU	T3	W	Fall	High
J	B164	D	0.5	0.5	M	NYHU	T00	E	Fall	Control
A	B168	D	0.5	0.5	M	NYHU	T00	E	Fall	Control
J	B172	D	0.5	0.5	M	NYHU	T00	E	Fall	Control
J	B172	D	0.5	0.5	M	NYHU	T00	E	Fall	Control
A	B188	D	0.5	0.5	F	NYHU	T00	E	Fall	Control
J	B190	D	0.5	0.5	F	NYHU	T00	E	Fall	Control
J	B190	D	0.5	0.5	F	NYHU	T00	E	Fall	Control
J	B190	D	0.5	0.5	F	NYHU	T00	E	Fall	Control
J	B190	D	0.5	0.5	F	NYHU	T00	E	Fall	Control
J	B190	D	0.5	0.5	F	NYHU	T00	E	Fall	Control
J	B206	D	0.5	0.5	F	NYHU	T00	E	Fall	Control
J	B208	D	0.5	0.5	F	NYHU	T00	E	Fall	Control
J	B208	D	0.5	0.5	F	NYHU	T00	E	Fall	Control
J	B208	D	0.5	0.5	F	NYHU	T00	E	Fall	Control
J	B208	D	0.5	0.5	F	NYHU	T00	E	Fall	Control
J	B208	D	0.5	0.5	F	NYHU	T00	E	Fall	Control
J	B208	D	0.5	0.5	F	NYHU	T00	E	Fall	Control
J	B251	D	0.5	0.5	F	NYHU	T00	E	Fall	Control
A	BR01	D	0.5	0.5	F	NYHU	T00	E	Fall	Control
A	BR01	D	0.5	0.5	F	NYHU	T00	E	Fall	Control
A	B349	D	0.5	0.5	F	NYHU	T00	E	Spring	Control
A	B351	D	0.5	0.5	M	NYHU	T00	E	Spring	Control
A	B370	D	0.5	0.5	F	NYHU	T00	E	Spring	Control
A	B188	D	0.5	0.5	F	NYHU	T3	E	Fall	High
A	B188	D	0.5	0.5	F	NYHU	T3	E	Fall	High
J	B189	D	0.5	0.5	F	NYHU	T3	E	Fall	High
J	B189	D	0.5	0.5	F	NYHU	T3	E	Fall	High
A	B314	D	0.5	0.5	F	NYHU	T3	E	Spring	High
A	B349	D	0.5	0.5	F	NYHU	T3	E	Spring	High
A	B110	A	0.51	0.51	F	NYHU	T00	W	Fall	Control
A	B110	A	0.51	0.51	F	NYHU	T00	W	Fall	Control
J	B176	A	0.51	0.51	M	NYHU	T00	W	Fall	Control
J	B176	A	0.51	0.51	M	NYHU	T00	W	Fall	Control
A	B324	A	0.51	0.51	F	NYHU	T00	W	Spring	Control
A	B109	A	0.51	0.51	M	NYHU	T3	W	Fall	High
A	B109	A	0.51	0.51	M	NYHU	T3	W	Fall	High
A	B109	A	0.51	0.51	M	NYHU	T3	W	Fall	High
A	B109	A	0.51	0.51	M	NYHU	T3	W	Fall	High
A	B109	A	0.51	0.51	M	NYHU	T3	W	Fall	High
A	B168	D	0.5207	0.5207	M	NYHU	T00	E	Fall	Control
A	B188	D	0.5207	0.5207	F	NYHU	T00	E	Fall	Control
J	B190	D	0.5207	0.5207	F	NYHU	T00	E	Fall	Control
J	B190	D	0.5207	0.5207	F	NYHU	T00	E	Fall	Control
J	B206	D	0.5207	0.5207	F	NYHU	T00	E	Fall	Control
A	B207	D	0.5207	0.5207	M	NYHU	T00	E	Fall	Control
J	B208	D	0.5207	0.5207	F	NYHU	T00	E	Fall	Control
J	B208	D	0.5207	0.5207	F	NYHU	T00	E	Fall	Control
J	B208	D	0.5207	0.5207	F	NYHU	T00	E	Fall	Control
J	B208	D	0.5207	0.5207	F	NYHU	T00	E	Fall	Control
J	B251	D	0.5207	0.5207	F	NYHU	T00	E	Fall	Control
J	B251	D	0.5207	0.5207	F	NYHU	T00	E	Fall	Control
A	B257	D	0.5207	0.5207	M	NYHU	T00	E	Fall	Control
A	B351	D	0.5207	0.5207	M	NYHU	T00	E	Spring	Control
A	B248	D	0.5207	0.5207	F	NYHU	T3	E	Fall	High
A	B248	D	0.5207	0.5207	F	NYHU	T3	E	Fall	High
A	BR01	D	0.5207	0.5207	F	NYHU	T3	E	Fall	High
A	BR01	D	0.5207	0.5207	F	NYHU	T3	E	Fall	High
A	BR01	D	0.5207	0.5207	F	NYHU	T3	E	Fall	High
A	B314	D	0.5207	0.5207	F	NYHU	T3	E	Spring	High
A	B349	D	0.5207	0.5207	F	NYHU	T3	E	Spring	High
A	B110	A	0.5304	0.5304	F	NYHU	T00	W	Fall	Control
A	B110	A	0.5304	0.5304	F	NYHU	T00	W	Fall	Control
A	B110	A	0.5304	0.5304	F	NYHU	T00	W	Fall	Control
A	B138	A	0.5304	0.5304	F	NYHU	T00	W	Fall	Control
J	B140	A	0.5304	0.5304	M	NYHU	T00	W	Fall	Control
A	B324	A	0.5304	0.5304	F	NYHU	T00	W	Spring	Control
A	B109	A	0.5304	0.5304	M	NYHU	T3	W	Fall	High
A	B138	A	0.5304	0.5304	F	NYHU	T3	W	Fall	High
A	B192	A	0.5304	0.5304	F	NYHU	T3	W	Fall	High
A	B324	A	0.5304	0.5304	F	NYHU	T3	W	Spring	High
A	B327	A	0.5304	0.5304	F	NYHU	T3	W	Spring	High
J	B190	D	0.5414	0.5414	F	NYHU	T00	E	Fall	Control
J	B190	D	0.5414	0.5414	F	NYHU	T00	E	Fall	Control
J	B190	D	0.5414	0.5414	F	NYHU	T00	E	Fall	Control
A	B249	D	0.5414	0.5414	F	NYHU	T00	E	Fall	Control
J	B251	D	0.5414	0.5414	F	NYHU	T00	E	Fall	Control
A	B314	D	0.5414	0.5414	F	NYHU	T00	E	Spring	Control
A	B349	D	0.5414	0.5414	F	NYHU	T00	E	Spring	Control
A	B349	D	0.5414	0.5414	F	NYHU	T00	E	Spring	Control
A	B351	D	0.5414	0.5414	M	NYHU	T00	E	Spring	Control
A	B087	D	0.5414	0.5414	M	NYHU	T3	E	Fall	High
A	B188	D	0.5414	0.5414	F	NYHU	T3	E	Fall	High
J	B190	D	0.5414	0.5414	F	NYHU	T3	E	Fall	High
J	B190	D	0.5414	0.5414	F	NYHU	T3	E	Fall	High
A	B248	D	0.5414	0.5414	F	NYHU	T3	E	Fall	High
A	B248	D	0.5414	0.5414	F	NYHU	T3	E	Fall	High
A	BR01	D	0.5414	0.5414	F	NYHU	T3	E	Fall	High
A	B314	D	0.5414	0.5414	F	NYHU	T3	E	Spring	High
A	B351	D	0.5414	0.5414	M	NYHU	T3	E	Spring	High
A	B109	A	0.5508	0.5508	M	NYHU	T00	W	Fall	Control
A	B109	A	0.5508	0.5508	M	NYHU	T00	W	Fall	Control
A	B110	A	0.5508	0.5508	F	NYHU	T00	W	Fall	Control
A	B110	A	0.5508	0.5508	F	NYHU	T00	W	Fall	Control
A	B138	A	0.5508	0.5508	F	NYHU	T00	W	Fall	Control
J	B140	A	0.5508	0.5508	M	NYHU	T00	W	Fall	Control
J	B141	A	0.5508	0.5508	M	NYHU	T00	W	Fall	Control
A	B217	A	0.5508	0.5508	M	NYHU	T00	W	Fall	Control
J	B268	A	0.5508	0.5508	M	NYHU	T00	W	Fall	Control
A	B324	A	0.5508	0.5508	F	NYHU	T00	W	Spring	Control
A	B324	A	0.5508	0.5508	F	NYHU	T00	W	Spring	Control
A	B109	A	0.5508	0.5508	M	NYHU	T3	W	Fall	High
A	B138	A	0.5508	0.5508	F	NYHU	T3	W	Fall	High
A	B138	A	0.5508	0.5508	F	NYHU	T3	W	Fall	High
A	B138	A	0.5508	0.5508	F	NYHU	T3	W	Fall	High
J	B172	D	0.5621	0.5621	M	NYHU	T00	E	Fall	Control
J	B190	D	0.5621	0.5621	F	NYHU	T00	E	Fall	Control
J	B208	D	0.5621	0.5621	F	NYHU	T00	E	Fall	Control
J	B208	D	0.5621	0.5621	F	NYHU	T00	E	Fall	Control
J	B208	D	0.5621	0.5621	F	NYHU	T00	E	Fall	Control
J	B251	D	0.5621	0.5621	F	NYHU	T00	E	Fall	Control
A	BR01	D	0.5621	0.5621	F	NYHU	T00	E	Fall	Control
A	BR01	D	0.5621	0.5621	F	NYHU	T00	E	Fall	Control
A	BR01	D	0.5621	0.5621	F	NYHU	T00	E	Fall	Control
A	B350	D	0.5621	0.5621	F	NYHU	T00	E	Spring	Control
A	B351	D	0.5621	0.5621	M	NYHU	T00	E	Spring	Control
A	B351	D	0.5621	0.5621	M	NYHU	T00	E	Spring	Control
A	B370	D	0.5621	0.5621	F	NYHU	T00	E	Spring	Control
A	B087	D	0.5621	0.5621	M	NYHU	T3	E	Fall	High
A	B088	D	0.5621	0.5621	M	NYHU	T3	E	Fall	High
A	B110	A	0.5712	0.5712	F	NYHU	T00	W	Fall	Control
J	B140	A	0.5712	0.5712	M	NYHU	T00	W	Fall	Control
J	B140	A	0.5712	0.5712	M	NYHU	T00	W	Fall	Control
J	B176	A	0.5712	0.5712	M	NYHU	T00	W	Fall	Control
J	B176	A	0.5712	0.5712	M	NYHU	T00	W	Fall	Control
A	B191	A	0.5712	0.5712	F	NYHU	T00	W	Fall	Control
A	B192	A	0.5712	0.5712	F	NYHU	T00	W	Fall	Control
A	B202	A	0.5712	0.5712	M	NYHU	T00	W	Fall	Control
A	B217	A	0.5712	0.5712	M	NYHU	T00	W	Fall	Control
A	B327	A	0.5712	0.5712	F	NYHU	T3	W	Spring	High
J	B072	D	0.5828	0.5828	F	NYHU	T00	E	Fall	Control
A	B088	D	0.5828	0.5828	M	NYHU	T00	E	Fall	Control
J	B172	D	0.5828	0.5828	M	NYHU	T00	E	Fall	Control
A	B188	D	0.5828	0.5828	F	NYHU	T00	E	Fall	Control
J	B206	D	0.5828	0.5828	F	NYHU	T00	E	Fall	Control
J	B208	D	0.5828	0.5828	F	NYHU	T00	E	Fall	Control
J	B208	D	0.5828	0.5828	F	NYHU	T00	E	Fall	Control
J	B208	D	0.5828	0.5828	F	NYHU	T00	E	Fall	Control
A	B248	D	0.5828	0.5828	F	NYHU	T00	E	Fall	Control
A	BR01	D	0.5828	0.5828	F	NYHU	T00	E	Fall	Control
A	B257	D	0.5828	0.5828	M	NYHU	T00	E	Fall	Control
A	B336	D	0.5828	0.5828	F	NYHU	T00	E	Spring	Control
A	B349	D	0.5828	0.5828	F	NYHU	T00	E	Spring	Control
A	B168	D	0.5828	0.5828	M	NYHU	T3	E	Fall	High
J	B189	D	0.5828	0.5828	F	NYHU	T3	E	Fall	High
A	BR01	D	0.5828	0.5828	F	NYHU	T3	E	Fall	High
A	BR01	D	0.5828	0.5828	F	NYHU	T3	E	Fall	High
A	B314	D	0.5828	0.5828	F	NYHU	T3	E	Spring	High
A	B351	D	0.5828	0.5828	M	NYHU	T3	E	Spring	High
A	B109	A	0.5916	0.5916	M	NYHU	T00	W	Fall	Control
A	B109	A	0.5916	0.5916	M	NYHU	T00	W	Fall	Control
A	B109	A	0.5916	0.5916	M	NYHU	T00	W	Fall	Control
A	B110	A	0.5916	0.5916	F	NYHU	T00	W	Fall	Control
A	B110	A	0.5916	0.5916	F	NYHU	T00	W	Fall	Control
A	B138	A	0.5916	0.5916	F	NYHU	T00	W	Fall	Control
J	B140	A	0.5916	0.5916	M	NYHU	T00	W	Fall	Control
J	B141	A	0.5916	0.5916	M	NYHU	T00	W	Fall	Control
A	B324	A	0.5916	0.5916	F	NYHU	T00	W	Spring	Control
J	B050	A	0.5916	0.5916	F	NYHU	T3	W	Fall	High
A	B109	A	0.5916	0.5916	M	NYHU	T3	W	Fall	High
J	B156	A	0.5916	0.5916	M	NYHU	T3	W	Fall	High
J	B176	A	0.5916	0.5916	M	NYHU	T3	W	Fall	High
A	B070	D	0.6035	0.6035	F	NYHU	T00	E	Fall	Control
A	B088	D	0.6035	0.6035	M	NYHU	T00	E	Fall	Control
A	B168	D	0.6035	0.6035	M	NYHU	T00	E	Fall	Control
J	B172	D	0.6035	0.6035	M	NYHU	T00	E	Fall	Control
J	B189	D	0.6035	0.6035	F	NYHU	T00	E	Fall	Control
J	B190	D	0.6035	0.6035	F	NYHU	T00	E	Fall	Control
J	B190	D	0.6035	0.6035	F	NYHU	T00	E	Fall	Control
J	B190	D	0.6035	0.6035	F	NYHU	T00	E	Fall	Control
J	B190	D	0.6035	0.6035	F	NYHU	T00	E	Fall	Control
J	B208	D	0.6035	0.6035	F	NYHU	T00	E	Fall	Control
A	B248	D	0.6035	0.6035	F	NYHU	T00	E	Fall	Control
J	B251	D	0.6035	0.6035	F	NYHU	T00	E	Fall	Control
J	B251	D	0.6035	0.6035	F	NYHU	T00	E	Fall	Control
J	B251	D	0.6035	0.6035	F	NYHU	T00	E	Fall	Control
A	B257	D	0.6035	0.6035	M	NYHU	T00	E	Fall	Control
A	B257	D	0.6035	0.6035	M	NYHU	T00	E	Fall	Control
J	B259	D	0.6035	0.6035	F	NYHU	T00	E	Fall	Control
A	B314	D	0.6035	0.6035	F	NYHU	T00	E	Spring	Control
A	B314	D	0.6035	0.6035	F	NYHU	T00	E	Spring	Control
A	B314	D	0.6035	0.6035	F	NYHU	T00	E	Spring	Control
J	B054	D	0.6035	0.6035	M	NYHU	T3	E	Fall	High
A	B188	D	0.6035	0.6035	F	NYHU	T3	E	Fall	High
A	B248	D	0.6035	0.6035	F	NYHU	T3	E	Fall	High
A	BR01	D	0.6035	0.6035	F	NYHU	T3	E	Fall	High
A	B110	A	0.612	0.612	F	NYHU	T00	W	Fall	Control
A	B110	A	0.612	0.612	F	NYHU	T00	W	Fall	Control
A	B110	A	0.612	0.612	F	NYHU	T00	W	Fall	Control
A	B264	A	0.612	0.612	F	NYHU	T00	W	Fall	Control
J	B268	A	0.612	0.612	M	NYHU	T00	W	Fall	Control
J	B268	A	0.612	0.612	M	NYHU	T00	W	Fall	Control
A	B109	A	0.612	0.612	M	NYHU	T3	W	Fall	High
A	B138	A	0.612	0.612	F	NYHU	T3	W	Fall	High
J	B219	A	0.612	0.612	F	NYHU	T3	W	Fall	High
A	B327	A	0.612	0.612	F	NYHU	T3	W	Spring	High
J	B072	D	0.6242	0.6242	F	NYHU	T00	E	Fall	Control
J	B072	D	0.6242	0.6242	F	NYHU	T00	E	Fall	Control
J	B172	D	0.6242	0.6242	M	NYHU	T00	E	Fall	Control
A	B188	D	0.6242	0.6242	F	NYHU	T00	E	Fall	Control
A	B188	D	0.6242	0.6242	F	NYHU	T00	E	Fall	Control
A	B188	D	0.6242	0.6242	F	NYHU	T00	E	Fall	Control
J	B190	D	0.6242	0.6242	F	NYHU	T00	E	Fall	Control
J	B208	D	0.6242	0.6242	F	NYHU	T00	E	Fall	Control
J	B208	D	0.6242	0.6242	F	NYHU	T00	E	Fall	Control
J	B251	D	0.6242	0.6242	F	NYHU	T00	E	Fall	Control
J	B251	D	0.6242	0.6242	F	NYHU	T00	E	Fall	Control
J	B259	D	0.6242	0.6242	F	NYHU	T00	E	Fall	Control
A	B351	D	0.6242	0.6242	M	NYHU	T00	E	Spring	Control
J	B054	D	0.6242	0.6242	M	NYHU	T3	E	Fall	High
A	B087	D	0.6242	0.6242	M	NYHU	T3	E	Fall	High
J	B208	D	0.6242	0.6242	F	NYHU	T3	E	Fall	High
A	BR01	D	0.6242	0.6242	F	NYHU	T3	E	Fall	High
A	BR01	D	0.6242	0.6242	F	NYHU	T3	E	Fall	High
A	B349	D	0.6242	0.6242	F	NYHU	T3	E	Spring	High
A	B109	A	0.6324	0.6324	M	NYHU	T00	W	Fall	Control
A	B109	A	0.6324	0.6324	M	NYHU	T00	W	Fall	Control
A	B110	A	0.6324	0.6324	F	NYHU	T00	W	Fall	Control
A	B138	A	0.6324	0.6324	F	NYHU	T00	W	Fall	Control
A	B202	A	0.6324	0.6324	M	NYHU	T00	W	Fall	Control
J	B219	A	0.6324	0.6324	F	NYHU	T00	W	Fall	Control
J	B219	A	0.6324	0.6324	F	NYHU	T00	W	Fall	Control
J	B268	A	0.6324	0.6324	M	NYHU	T00	W	Fall	Control
J	B050	A	0.6324	0.6324	F	NYHU	T3	W	Fall	High
A	B109	A	0.6324	0.6324	M	NYHU	T3	W	Fall	High
A	B138	A	0.6324	0.6324	F	NYHU	T3	W	Fall	High
A	B324	A	0.6324	0.6324	F	NYHU	T3	W	Spring	High
J	B054	D	0.6449	0.6449	M	NYHU	T00	E	Fall	Control
A	B070	D	0.6449	0.6449	F	NYHU	T00	E	Fall	Control
J	B072	D	0.6449	0.6449	F	NYHU	T00	E	Fall	Control
J	B072	D	0.6449	0.6449	F	NYHU	T00	E	Fall	Control
J	B072	D	0.6449	0.6449	F	NYHU	T00	E	Fall	Control
A	B088	D	0.6449	0.6449	M	NYHU	T00	E	Fall	Control
J	B164	D	0.6449	0.6449	M	NYHU	T00	E	Fall	Control
J	B172	D	0.6449	0.6449	M	NYHU	T00	E	Fall	Control
A	B188	D	0.6449	0.6449	F	NYHU	T00	E	Fall	Control
J	B190	D	0.6449	0.6449	F	NYHU	T00	E	Fall	Control
J	B208	D	0.6449	0.6449	F	NYHU	T00	E	Fall	Control
J	B208	D	0.6449	0.6449	F	NYHU	T00	E	Fall	Control
J	B251	D	0.6449	0.6449	F	NYHU	T00	E	Fall	Control
J	B251	D	0.6449	0.6449	F	NYHU	T00	E	Fall	Control
J	B251	D	0.6449	0.6449	F	NYHU	T00	E	Fall	Control
A	BR01	D	0.6449	0.6449	F	NYHU	T00	E	Fall	Control
A	B336	D	0.6449	0.6449	F	NYHU	T00	E	Spring	Control
A	B351	D	0.6449	0.6449	M	NYHU	T00	E	Spring	Control
A	B351	D	0.6449	0.6449	M	NYHU	T00	E	Spring	Control
A	B087	D	0.6449	0.6449	M	NYHU	T3	E	Fall	High
A	B188	D	0.6449	0.6449	F	NYHU	T3	E	Fall	High
A	B248	D	0.6449	0.6449	F	NYHU	T3	E	Fall	High
A	B248	D	0.6449	0.6449	F	NYHU	T3	E	Fall	High
A	B257	D	0.6449	0.6449	M	NYHU	T3	E	Fall	High
A	B314	D	0.6449	0.6449	F	NYHU	T3	E	Spring	High
J	B141	A	0.6528	0.6528	M	NYHU	T00	W	Fall	Control
J	B176	A	0.6528	0.6528	M	NYHU	T00	W	Fall	Control
A	B202	A	0.6528	0.6528	M	NYHU	T00	W	Fall	Control
A	B324	A	0.6528	0.6528	F	NYHU	T00	W	Spring	Control
A	B109	A	0.6528	0.6528	M	NYHU	T3	W	Fall	High
A	B138	A	0.6528	0.6528	F	NYHU	T3	W	Fall	High
A	B138	A	0.6528	0.6528	F	NYHU	T3	W	Fall	High
A	B070	D	0.6656	0.6656	F	NYHU	T00	E	Fall	Control
A	B070	D	0.6656	0.6656	F	NYHU	T00	E	Fall	Control
J	B072	D	0.6656	0.6656	F	NYHU	T00	E	Fall	Control
A	B188	D	0.6656	0.6656	F	NYHU	T00	E	Fall	Control
J	B190	D	0.6656	0.6656	F	NYHU	T00	E	Fall	Control
J	B190	D	0.6656	0.6656	F	NYHU	T00	E	Fall	Control
J	B206	D	0.6656	0.6656	F	NYHU	T00	E	Fall	Control
J	B208	D	0.6656	0.6656	F	NYHU	T00	E	Fall	Control
J	B208	D	0.6656	0.6656	F	NYHU	T00	E	Fall	Control
J	B208	D	0.6656	0.6656	F	NYHU	T00	E	Fall	Control
J	B251	D	0.6656	0.6656	F	NYHU	T00	E	Fall	Control
J	B251	D	0.6656	0.6656	F	NYHU	T00	E	Fall	Control
A	B257	D	0.6656	0.6656	M	NYHU	T00	E	Fall	Control
A	B257	D	0.6656	0.6656	M	NYHU	T00	E	Fall	Control
A	B314	D	0.6656	0.6656	F	NYHU	T00	E	Spring	Control
A	B336	D	0.6656	0.6656	F	NYHU	T00	E	Spring	Control
A	B248	D	0.6656	0.6656	F	NYHU	T3	E	Fall	High
A	B248	D	0.6656	0.6656	F	NYHU	T3	E	Fall	High
A	B248	D	0.6656	0.6656	F	NYHU	T3	E	Fall	High
A	BR01	D	0.6656	0.6656	F	NYHU	T3	E	Fall	High
A	BR01	D	0.6656	0.6656	F	NYHU	T3	E	Fall	High
A	BR01	D	0.6656	0.6656	F	NYHU	T3	E	Fall	High
A	B314	D	0.6656	0.6656	F	NYHU	T3	E	Spring	High
A	B314	D	0.6656	0.6656	F	NYHU	T3	E	Spring	High
A	B336	D	0.6656	0.6656	F	NYHU	T3	E	Spring	High
A	B349	D	0.6656	0.6656	F	NYHU	T3	E	Spring	High
A	B110	A	0.6732	0.6732	F	NYHU	T00	W	Fall	Control
A	B110	A	0.6732	0.6732	F	NYHU	T00	W	Fall	Control
A	B138	A	0.6732	0.6732	F	NYHU	T00	W	Fall	Control
J	B140	A	0.6732	0.6732	M	NYHU	T00	W	Fall	Control
J	B141	A	0.6732	0.6732	M	NYHU	T00	W	Fall	Control
A	B202	A	0.6732	0.6732	M	NYHU	T00	W	Fall	Control
A	B264	A	0.6732	0.6732	F	NYHU	T00	W	Fall	Control
J	B268	A	0.6732	0.6732	M	NYHU	T00	W	Fall	Control
J	B268	A	0.6732	0.6732	M	NYHU	T00	W	Fall	Control
J	B050	A	0.6732	0.6732	F	NYHU	T3	W	Fall	High
A	B138	A	0.6732	0.6732	F	NYHU	T3	W	Fall	High
J	B176	A	0.6732	0.6732	M	NYHU	T3	W	Fall	High
A	B327	A	0.6732	0.6732	F	NYHU	T3	W	Spring	High
J	B072	D	0.6863	0.6863	F	NYHU	T00	E	Fall	Control
J	B072	D	0.6863	0.6863	F	NYHU	T00	E	Fall	Control
A	B088	D	0.6863	0.6863	M	NYHU	T00	E	Fall	Control
A	B088	D	0.6863	0.6863	M	NYHU	T00	E	Fall	Control
J	B206	D	0.6863	0.6863	F	NYHU	T00	E	Fall	Control
J	B208	D	0.6863	0.6863	F	NYHU	T00	E	Fall	Control
J	B208	D	0.6863	0.6863	F	NYHU	T00	E	Fall	Control
J	B208	D	0.6863	0.6863	F	NYHU	T00	E	Fall	Control
J	B208	D	0.6863	0.6863	F	NYHU	T00	E	Fall	Control
J	B259	D	0.6863	0.6863	F	NYHU	T00	E	Fall	Control
A	B248	D	0.6863	0.6863	F	NYHU	T3	E	Fall	High
A	BR01	D	0.6863	0.6863	F	NYHU	T3	E	Fall	High
A	B370	D	0.6863	0.6863	F	NYHU	T3	E	Spring	High
A	B109	A	0.6936	0.6936	M	NYHU	T00	W	Fall	Control
A	B110	A	0.6936	0.6936	F	NYHU	T00	W	Fall	Control
A	B138	A	0.6936	0.6936	F	NYHU	T00	W	Fall	Control
A	B202	A	0.6936	0.6936	M	NYHU	T00	W	Fall	Control
A	B267	A	0.6936	0.6936	F	NYHU	T00	W	Fall	Control
J	B268	A	0.6936	0.6936	M	NYHU	T00	W	Fall	Control
A	B324	A	0.6936	0.6936	F	NYHU	T00	W	Spring	Control
A	B109	A	0.6936	0.6936	M	NYHU	T3	W	Fall	High
A	B109	A	0.6936	0.6936	M	NYHU	T3	W	Fall	High
J	B072	D	0.707	0.707	F	NYHU	T00	E	Fall	Control
J	B072	D	0.707	0.707	F	NYHU	T00	E	Fall	Control
A	B188	D	0.707	0.707	F	NYHU	T00	E	Fall	Control
J	B190	D	0.707	0.707	F	NYHU	T00	E	Fall	Control
A	B248	D	0.707	0.707	F	NYHU	T00	E	Fall	Control
J	B251	D	0.707	0.707	F	NYHU	T00	E	Fall	Control
J	B251	D	0.707	0.707	F	NYHU	T00	E	Fall	Control
J	B259	D	0.707	0.707	F	NYHU	T00	E	Fall	Control
A	B349	D	0.707	0.707	F	NYHU	T00	E	Spring	Control
A	B349	D	0.707	0.707	F	NYHU	T00	E	Spring	Control
A	B351	D	0.707	0.707	M	NYHU	T00	E	Spring	Control
A	B336	D	0.707	0.707	F	NYHU	T3	E	Spring	High
A	B138	A	0.714	0.714	F	NYHU	T00	W	Fall	Control
J	B141	A	0.714	0.714	M	NYHU	T00	W	Fall	Control
J	B176	A	0.714	0.714	M	NYHU	T00	W	Fall	Control
J	B176	A	0.714	0.714	M	NYHU	T00	W	Fall	Control
J	B176	A	0.714	0.714	M	NYHU	T00	W	Fall	Control
A	B191	A	0.714	0.714	F	NYHU	T00	W	Fall	Control
A	B192	A	0.714	0.714	F	NYHU	T00	W	Fall	Control
A	B192	A	0.714	0.714	F	NYHU	T00	W	Fall	Control
A	B217	A	0.714	0.714	M	NYHU	T00	W	Fall	Control
J	B268	A	0.714	0.714	M	NYHU	T00	W	Fall	Control
A	B324	A	0.714	0.714	F	NYHU	T00	W	Spring	Control
A	B324	A	0.714	0.714	F	NYHU	T00	W	Spring	Control
A	B202	A	0.714	0.714	M	NYHU	T3	W	Fall	High
A	B327	A	0.714	0.714	F	NYHU	T3	W	Spring	High
A	B327	A	0.714	0.714	F	NYHU	T3	W	Spring	High
J	B172	D	0.7277	0.7277	M	NYHU	T00	E	Fall	Control
J	B172	D	0.7277	0.7277	M	NYHU	T00	E	Fall	Control
A	B188	D	0.7277	0.7277	F	NYHU	T00	E	Fall	Control
A	B188	D	0.7277	0.7277	F	NYHU	T00	E	Fall	Control
J	B190	D	0.7277	0.7277	F	NYHU	T00	E	Fall	Control
J	B190	D	0.7277	0.7277	F	NYHU	T00	E	Fall	Control
J	B208	D	0.7277	0.7277	F	NYHU	T00	E	Fall	Control
J	B208	D	0.7277	0.7277	F	NYHU	T00	E	Fall	Control
J	B251	D	0.7277	0.7277	F	NYHU	T00	E	Fall	Control
A	BR01	D	0.7277	0.7277	F	NYHU	T00	E	Fall	Control
A	B257	D	0.7277	0.7277	M	NYHU	T00	E	Fall	Control
A	B314	D	0.7277	0.7277	F	NYHU	T00	E	Spring	Control
A	B336	D	0.7277	0.7277	F	NYHU	T00	E	Spring	Control
A	B336	D	0.7277	0.7277	F	NYHU	T00	E	Spring	Control
A	B351	D	0.7277	0.7277	M	NYHU	T00	E	Spring	Control
A	B370	D	0.7277	0.7277	F	NYHU	T00	E	Spring	Control
A	BR01	D	0.7277	0.7277	F	NYHU	T3	E	Fall	High
A	B349	D	0.7277	0.7277	F	NYHU	T3	E	Spring	High
A	B110	A	0.7344	0.7344	F	NYHU	T00	W	Fall	Control
A	B110	A	0.7344	0.7344	F	NYHU	T00	W	Fall	Control
A	B110	A	0.7344	0.7344	F	NYHU	T00	W	Fall	Control
A	B110	A	0.7344	0.7344	F	NYHU	T00	W	Fall	Control
A	B110	A	0.7344	0.7344	F	NYHU	T00	W	Fall	Control
A	B110	A	0.7344	0.7344	F	NYHU	T00	W	Fall	Control
A	B138	A	0.7344	0.7344	F	NYHU	T00	W	Fall	Control
J	B140	A	0.7344	0.7344	M	NYHU	T00	W	Fall	Control
J	B176	A	0.7344	0.7344	M	NYHU	T00	W	Fall	Control
A	B202	A	0.7344	0.7344	M	NYHU	T00	W	Fall	Control
A	B202	A	0.7344	0.7344	M	NYHU	T00	W	Fall	Control
A	B217	A	0.7344	0.7344	M	NYHU	T00	W	Fall	Control
A	B264	A	0.7344	0.7344	F	NYHU	T00	W	Fall	Control
A	B324	A	0.7344	0.7344	F	NYHU	T00	W	Spring	Control
J	B050	A	0.7344	0.7344	F	NYHU	T3	W	Fall	High
A	B109	A	0.7344	0.7344	M	NYHU	T3	W	Fall	High
A	B327	A	0.7344	0.7344	F	NYHU	T3	W	Spring	High
J	B190	D	0.7484	0.7484	F	NYHU	T00	E	Fall	Control
J	B190	D	0.7484	0.7484	F	NYHU	T00	E	Fall	Control
J	B190	D	0.7484	0.7484	F	NYHU	T00	E	Fall	Control
J	B190	D	0.7484	0.7484	F	NYHU	T00	E	Fall	Control
[truncated: 101,847 more rows]
