# Supplementary material for: Experimental trials of species-specific bat flight responses to an ultrasonic deterrent
Source: PeerJ. 2024 Jan 3;12:e16718. doi: 10.7717/peerj.16718 (PMC10771094; doi:10.7717/peerj.16718)
Supplement: Supplemental Information 2 [file peerj-12-16718-s002.r]

###new code with some bats omitted from histogram observations
library(ggploT1)
library(gridExtra)
library(Hmisc)

library(quantreg)
library(qgam)
library(base)
library(ggploT1)
library(dplyr)
library(outliers)
library(EnvStats)


####################Regression
bats.COvsT1<-read.csv("PESU_COvsT1.csv", header=T) 
str(bats.COvsT1)
head(bats.COvsT1)


bats.COvsT1$Treatment <- as.factor(bats.COvsT1$Treatment)
##Dist_corr.j<-abs(jitter(bats.COvsT1$Dist))##add a little noise## still get singular error

big.test.pesu.T1 <- rq(Dist_corr ~ Treatment  + BatID + BatID:Treatment, data=bats.COvsT1,tau = 1:99/100,contrasts=list(Treatment="contr.treatment",BatID="contr.sum"))

big.test.summary.pesu.T1<- summary(big.test.pesu.T1,se="ker")
big.test.summary.pesu.T1
coef(big.test.pesu.T1)

bats <- data.frame(BatID=unique(bats.COvsT1$BatID))
bats$Treatment <- "High"
bats.pred <- predict(big.test.pesu.T1,newdata=bats)


bats.c <- data.frame(BatID=unique(bats.COvsT1$BatID))
bats.c$Treatment <- "Control"
bats.pred.c <- predict(big.test.pesu.T1,newdata=bats.c)
(bats.pred.c)
bats.pred.TminusC <- bats.pred - bats.pred.c
bats.pred.TminusC <- cbind(bats,bats.pred.TminusC)
head(bats.pred.TminusC)
bats.pred.TminusC

df.pesu.pred.TminusC.T1<-as.data.frame(bats.pred.TminusC)
df.pesu.pred.TminusC.T1

write.csv(df.pesu.pred.TminusC.T1,...
          
##ANOVAS
dataa<-read.csv("***_anovas.csv", header=TRUE)
head(pesua)

a<-aov(Distance~Sex*Season*Treatment*Percentile, data=dataa)
summary(a)
TukeyHSD(a)

##by percentile and treatment
tenthc<-subset(dataa, Percentile=="10th"|Treatment=="****", select=c(Distance, Sex, Season))
ta<-aov(Distance~Sex + Season + (Sex*Season), data=tenthc)
summary(ta)
TukeyHSD(ta)
boxplot(Distance~Sex+Season+Sex*Season, data=tenthc)

##
twc<-subset(dataa, Percentile=="25th"|Treatment=="****", select=c(Distance, Sex, Season))
ta<-aov(Distance~Sex + Season + (Sex*Season), data=twc)
summary(ta)
TukeyHSD(ta)
boxplot(Distance~Sex+Season+Sex*Season, data=twc)
##

twf<-subset(dataa, Percentile=="50th"|Treatment=="****", select=c(Distance, Sex, Season))
ta<-aov(Distance~Sex + Season + (Sex*Season), data=twf)
summary(ta)
TukeyHSD(ta)
boxplot(Distance~Sex+Season+Sex*Season, data=twf)

twsf<-subset(dataa, Percentile=="75th"|Treatment=="****", select=c(Distance, Sex, Season))
ta<-aov(Distance~Sex + Season + (Sex*Season), data=twsf)
summary(ta)
TukeyHSD(ta)
boxplot(Distance~Sex+Season+Sex*Season, data=twsf)


tn<-subset(dataa, Percentile=="90th"|Treatment=="****", select=c(Distance, Sex, Season))
ta<-aov(Distance~Sex + Season + (Sex*Season), data=tn)
summary(ta)
TukeyHSD(ta)
boxplot(Distance~Sex+Season+Sex*Season, data=twsf)

##plots
ddf<-read.csv("** effects plot final.csv", header=TRUE)
head(ddf)


##Low
low<-subset(ddf, Treatment=="***", select=c(Percentile,Treatment, Distance, SD, Sex, Season, Sex.in.Season))
pl<-ggplot(low, aes(x=Percentile, y=Distance, group=Sex.in.Season, shape=Sex.in.Season,color=Sex.in.Season)) + 
  
  ylim(-50,60)+
  geom_pointrange(aes(ymin=Distance-SD, ymax=Distance+SD), position=position_dodge(width=0.5))

apl<-pl+geom_hline(yintercept=0, linetype="dashed")

aplf<-apl + ylab("Difference in Distance")
aplf
aaplf<-aplf+coord_flip()
aaplf
applf<-aaplf+scale_color_manual(values=c("black", "red", "blue", "darkgreen", "purple"))
applf
ppl<-applf+ ggtitle("***")

pppl<-ppl+ theme(text = element_text(size = 12))  
ppppl<-pppl+ guides(size = FALSE)
ppppl
